# Supplementary material for: A joint view on genetic variants for adiposity differentiates subtypes with distinct metabolic implications
Source: Nat Commun. 2018 May 16;9:1946. doi: 10.1038/s41467-018-04124-9 (PMC5956079; doi:10.1038/s41467-018-04124-9)
Supplement: Supplementary file 4 — Supplementary Data 1 [file 41467_2018_4124_MOESM4_ESM.xlsx]

## Sheet: SD1-159 3traits
Supplementary Data 1. Obesity traits association results for the 159 identified lead variants. For the 159 identified lead variants, the table shows association results for BMI, WHR and WHRadjBMI. The data shown is based on sex-combined, European-ancestry meta-analyses from the GIANT consortium (see Online Methods for details). Column Region.Signal ID shows a unique identifier for the independent…
																						Reclassification based on different alpha levels
rsid	Chr	Pos	NearestGene	Region.Signal ID	Screen	Class	EA	OA	EAF	b.BMI	se.BMI	p.BMI	n.BMI	b.WHR	se.WHR	p.WHR	n.WHR	b.WHRADJ	se.WHRADJ	p.WHRADJ	n.WHRADJ	pBMI < 0.0003	pWHR < 0.0003	sum	new class		Pbmi<0.01	pwhr<0.01	sum	new class		pBMI<0.10	pWHR<0.10	sum	new class
rs10494220	1	119373921	WARS2	8.1	WHR;WHRADJ	BMI+WHR-	C	T	0.8574	0.0162	0.0045	0.0003143	318836	-0.021	0.0048	1.29e-05	208949	-0.0333	0.0049	1.437e-11	206713	0	1	1	WHRonly-		1	1	2			1	1	2
rs2645294	1	119376110	WARS2	8.2	WHR;WHRADJ	BMI+WHR-	C	T	0.4222	0.0106	0.0031	0.0006976	321984	-0.0233	0.0033	3.413e-12	212128	-0.0312	0.0035	1.689e-19	209808	0	1	1	WHRonly-		1	1	2			1	1	2
rs714515	1	170619613	DNM3	11	WHR;WHRADJ	BMI+WHR-	A	G	0.5705	0.0066	0.0031	0.03383	315488	-0.0193	0.0034	1.23e-08	205538	-0.027	0.0034	4.379e-15	203401	0	1	1	WHRonly-		0	1	1	WHRonly-		1	1	2
rs2820443	1	217820132	SLC30A10	14.1	WHR;WHRADJ	BMI+WHR-	C	T	0.2862	0.0085	0.0034	0.0112	321969	-0.0256	0.0037	3.783e-12	212097	-0.0349	0.0037	5.259e-21	209975	0	1	1	WHRonly-		0	1	1	WHRonly-		1	1	2
rs1128249	2	165236870	COBLL1	22	WHR;WHRADJ	BMI+WHR-	T	G	0.406	0.0124	0.0031	7.196e-05	321826	-0.0207	0.0034	1.59e-09	211920	-0.0276	0.0035	1.953e-15	209414	1	1	2			1	1	2			1	1	2
rs6772129	3	64675465	ADAMTS9	30	WHR;WHRADJ	BMI+WHR-	G	A	0.2997	0.0145	0.0033	1.485e-05	322035	-0.0228	0.0036	3.775e-10	212165	-0.0347	0.0037	3.422e-21	210055	1	1	2			1	1	2			1	1	2
rs998584	6	43865874	VEGFA	51	WHR;WHRADJ	BMI+WHR-	C	A	0.5123	0.017	0.0035	9.102e-07	292070	-0.0292	0.0037	4.984e-15	193299	-0.0432	0.0038	1.12e-29	189620	1	1	2			1	1	2			1	1	2
rs10842707	12	26362631	ITPR2	79.2	WHR;WHRADJ	BMI+WHR-	C	T	0.7685	0.0104	0.0036	0.003821	322082	-0.0265	0.0039	1.389e-11	212178	-0.0324	0.004	4.399e-16	210023	0	1	1	WHRonly-		1	1	2			1	1	2
rs4765219	12	123006063	CCDC92	83.1	WHR;WHRADJ	BMI+WHR-	A	C	0.3339	0.0115	0.0033	0.0004443	321702	-0.0187	0.0035	1.178e-07	212091	-0.0284	0.0036	1.558e-15	209807	0	1	1	WHRonly-		1	1	2			1	1	2
rs905938	1	153258013	DCST2	9	WHRADJ	BMI+WHR-	C	T	0.2609	0.0143	0.0037	9.782e-05	321732	-0.0145	0.004	0.0002956	211903	-0.0249	0.004	7.335e-10	207867	1	1	2			1	1	2			1	1	2
rs12759879	1	217829351	SLC30A10	14.2	WHRADJ	BMI+WHR-	G	C	0.8249	0.0099	0.0041	0.01589	310340	-0.02	0.0045	1.144e-05	203928	-0.0278	0.0046	1.729e-09	201771	0	1	1	WHRonly-		0	1	1	WHRonly-		1	1	2
rs2276824	3	52612526	PBRM1	28.2	WHRADJ	BMI+WHR-	G	C	0.5642	0.01	0.0032	0.001877	321117	-0.0132	0.0035	0.000127	211859	-0.0236	0.0036	3.165e-11	208901	0	1	1	WHRonly-		1	1	2			1	1	2
rs9991328	4	89932144	FAM13A	39	WHRADJ	BMI+WHR-	C	T	0.5185	0.0073	0.0031	0.01698	322114	-0.0118	0.0033	0.0003843	212171	-0.0185	0.0034	4.452e-08	209925	0	0	0	none		0	0	0	none		1	1	2
rs303084	4	124286398	SPATA5	41	WHRADJ	BMI+WHR-	G	A	0.2062	0.0129	0.0038	0.0007242	322120	-0.0138	0.0042	0.0009934	212181	-0.0232	0.0042	3.884e-08	209941	0	0	0	none		1	0	1	BMIonly+		1	1	2
rs7705502	5	173253421	CPEB4	45	WHRADJ	BMI+WHR-	G	A	0.6769	0.012	0.0033	0.0002528	321952	-0.0173	0.0035	7.5e-07	212020	-0.0271	0.0036	4.66e-14	209827	1	1	2			1	1	2			1	1	2
rs6556301	5	176460183	FGFR4	46	WHRADJ	BMI+WHR-	G	T	0.6442	0.0122	0.0036	0.000668	283036	-0.0136	0.0038	0.0004022	182282	-0.0221	0.004	2.58e-08	178874	0	0	0	none		1	0	1	BMIonly+		1	1	2
rs7759742	6	32489714	BTNL2	48	WHRADJ	BMI+WHR-	T	A	0.4902	0.0074	0.0031	0.01693	320393	-0.0156	0.0033	2.585e-06	210696	-0.0226	0.0034	4.408e-11	208263	0	1	1	WHRonly-		0	1	1	WHRonly-		1	1	2
rs11231693	11	63619188	MACROD1	77	WHRADJ	BMI+WHR-	G	A	0.9382	0.0274	0.0068	5.204e-05	309426	-0.0197	0.0074	0.007456	200174	-0.0411	0.0075	4.477e-08	198072	1	0	1	BMIonly+		1	0	1	BMIonly+		1	1	2
rs7975017	12	26320060	SSPN	79.1	WHRADJ	BMI+WHR-	T	C	0.2218	0.0094	0.0038	0.01342	321736	-0.0161	0.0041	7.959e-05	212086	-0.0239	0.0042	8.091e-09	209808	0	1	1	WHRonly-		0	1	1	WHRonly-		1	1	2
rs863750	12	123071397	ZNF664	83.2	WHRADJ	BMI+WHR-	C	T	0.4033	0.0137	0.0031	9.68e-06	322058	-0.0163	0.0034	1.558e-06	212134	-0.0258	0.0035	7.365e-14	209371	1	1	2			1	1	2			1	1	2
rs8030605	15	54291890	TEX9	92	WHRADJ	BMI+WHR-	G	A	0.8579	0.0152	0.0047	0.001296	319805	-0.0156	0.0052	0.002555	211390	-0.0304	0.0053	8.766e-09	208374	0	0	0	none		1	0	1	BMIonly+		1	1	2
rs4925108	17	17590148	RAI1	102.2	WHRADJ	BMI+WHR-	T	C	0.5959	0.0103	0.0031	0.0009654	322010	-0.0099	0.0033	0.003098	212142	-0.019	0.0035	3.915e-08	209756	0	0	0	none		1	0	1	BMIonly+		1	1	2
rs979012	20	6571374	BMP2	113	WHRADJ	BMI+WHR-	C	T	0.654	0.0148	0.0033	5.475e-06	321804	-0.0151	0.0036	2.189e-05	212095	-0.0273	0.0036	3.339e-14	209941	1	1	2			1	1	2			1	1	2
rs6090583	20	44992238	EYA2	115	WHRADJ	BMI+WHR-	G	A	0.5238	0.0083	0.0031	0.007663	320544	-0.0158	0.0033	2.085e-06	211561	-0.0224	0.0034	6.171e-11	209435	0	1	1	WHRonly-		1	1	2			1	1	2
rs657452	1	49362434	AGBL4	1	BMI	BMI+WHR+	A	G	0.394	0.0227	0.0031	5.482e-13	313651	0.0144	0.0035	4.201e-05	204624	0.0051	0.0035	0.1524	202340	1	1	2			1	1	2			1	1	2
rs11583200	1	50332407	ELAVL4	2	BMI	BMI+WHR+	C	T	0.3958	0.0177	0.0031	1.479e-08	322095	0.0101	0.0034	0.003107	212174	0.0039	0.0035	0.2667	209807	1	0	1	BMIonly+		1	0	1			1	1	2
rs3101336	1	72523773	NEGR1	3	BMI	BMI+WHR+	C	T	0.6125	0.0334	0.0031	2.661e-26	316872	0.016	0.0034	3.648e-06	206980	0.001	0.0035	0.775	204187	1	1	2			1	1	2			1	1	2
rs12566985	1	74774781	TNNI3K	4	BMI	BMI+WHR+	G	A	0.4459	0.0242	0.0031	3.282e-15	319282	0.0074	0.0033	0.02616	210345	-0.0046	0.0035	0.1843	208236	1	0	1	BMIonly+		1	0	1			1	1	2
rs12401738	1	78219349	FUBP1	5	BMI	BMI+WHR+	A	G	0.352	0.0211	0.0033	1.145e-10	322070	0.0111	0.0035	0.001656	212150	0.0017	0.0036	0.641	209777	1	0	1	BMIonly+		1	0	1			1	1	2
rs11165643	1	96696685	PTBP2	6	BMI	BMI+WHR+	T	C	0.583	0.0218	0.0031	2.07e-12	320730	0.0091	0.0033	0.006584	212148	0.0006	0.0035	0.8601	209988	1	0	1	BMIonly+		1	0	1			1	1	2
rs17024393	1	109956211	GNAT2	7	BMI	BMI+WHR+	C	T	0.0397	0.0658	0.0088	7.029e-14	297874	0.0295	0.0094	0.001779	189151	-0.0016	0.0097	0.8721	187047	1	0	1	BMIonly+		1	0	1			1	1	2
rs543874	1	176156103	SEC16B	12	BMI	BMI+WHR+	G	A	0.1927	0.0482	0.0039	2.618e-35	322008	0.0203	0.0043	2.038e-06	212160	-0.0017	0.0044	0.6947	209984	1	1	2			1	1	2			1	1	2
rs2820292	1	200050910	NAV1	13	BMI	BMI+WHR+	C	A	0.555	0.0195	0.0031	1.834e-10	321707	0.0112	0.0033	0.0007807	212043	0.0029	0.0034	0.4045	209759	1	0	1	BMIonly+		1	0	1			1	1	2
rs13411762	2	544109	TMEM18	15.1	BMI	BMI+WHR+	C	T	0.907	0.0325	0.0057	1.076e-08	311703	0.0163	0.0061	0.007959	203299	-0.0016	0.0063	0.7973	200933	1	0	1	BMIonly+		1	0	1			1	1	2
rs12996547	2	592036	TMEM18	15.2	BMI	BMI+WHR+	T	C	0.3577	0.0246	0.0033	3.667e-14	322084	0.011	0.0035	0.001538	212165	0.0006	0.0036	0.8679	209530	1	0	1	BMIonly+		1	0	1			1	1	2
rs13021737	2	622348	TMEM18	15.3	BMI	BMI+WHR+	G	A	0.828	0.0601	0.004	1.113e-50	318287	0.0228	0.0044	1.928e-07	209902	-0.0085	0.0045	0.05965	207784	1	1	2			1	1	2			1	1	2
rs1317006	2	646450	TMEM18	15.4	BMI	BMI+WHR+	C	T	0.2976	0.0214	0.0034	4.968e-10	315647	0.0138	0.0038	0.0002441	205762	0.0019	0.0038	0.6231	202813	1	1	2			1	1	2			1	1	2
rs13011109	2	58710923	FANCL	18.2	BMI	BMI+WHR+	G	C	0.607	0.0176	0.0031	1.876e-08	321771	0.0094	0.0034	0.005933	211944	0	0.0035	0.9891	209867	1	0	1	BMIonly+		1	0	1			1	1	2
rs1016287	2	59159129	FANCL	18.3	BMI	BMI+WHR+	T	C	0.2867	0.0229	0.0034	2.253e-11	321969	0.0126	0.0037	0.0006226	212119	-0.0001	0.0038	0.9748	209937	1	0	1	BMIonly+		1	0	1			1	1	2
rs11688816	2	62906552	EHBP1	19	BMI	BMI+WHR+	G	A	0.5246	0.0172	0.0031	1.893e-08	322051	0.0109	0.0033	0.001032	212134	0.0018	0.0034	0.5899	209880	1	0	1	BMIonly+		1	0	1			1	1	2
rs2121279	2	142759755	LRP1B	21	BMI	BMI+WHR+	T	C	0.152	0.0245	0.0044	2.313e-08	322065	0.0096	0.0047	0.04239	212154	-0.0025	0.0048	0.6089	209732	1	0	1	BMIonly+		1	0	1			1	1	2
rs1528435	2	181259207	UBE2E3	23	BMI	BMI+WHR+	T	C	0.6312	0.0178	0.0031	1.196e-08	321924	0.0078	0.0034	0.02346	212114	-0.0014	0.0035	0.6899	209834	1	0	1	BMIonly+		1	0	1			1	1	2
rs7599312	2	213121476	ERBB4	25	BMI	BMI+WHR+	G	A	0.7238	0.022	0.0034	1.173e-10	322024	0.0088	0.0037	0.01654	212134	-0.0025	0.0038	0.5032	210018	1	0	1	BMIonly+		1	0	1			1	1	2
rs2365389	3	61211502	FHIT	29	BMI	BMI+WHR+	C	T	0.5816	0.02	0.0031	1.629e-10	316768	0.0077	0.0034	0.02245	208487	-0.0024	0.0035	0.4831	206339	1	0	1	BMIonly+		1	0	1			1	1	2
rs3849570	3	81874802	GBE1	31	BMI	BMI+WHR+	A	C	0.3593	0.0188	0.0034	2.601e-08	284339	0.0114	0.0037	0.002167	182853	0.0024	0.0038	0.5324	180970	1	0	1	BMIonly+		1	0	1			1	1	2
rs1375561	3	85740920	CADM2	32.1	BMI	BMI+WHR+	T	C	0.6393	0.0179	0.0031	9.927e-09	322092	0.0157	0.0034	4.66e-06	212152	0.0075	0.0035	0.03414	209841	1	1	2			1	1	2			1	1	2
rs13078960	3	85890280	CADM2	32.2	BMI	BMI+WHR+	G	T	0.1955	0.0297	0.0039	1.737e-14	322135	0.0097	0.0042	0.02102	212190	-0.0041	0.0043	0.3395	210071	1	0	1	BMIonly+		1	0	1			1	1	2
rs16851483	3	142758126	RASA2	34	BMI	BMI+WHR+	T	G	0.0655	0.0483	0.0077	3.548e-10	233929	0.0195	0.0085	0.02194	144591	-0.0066	0.0086	0.4428	142476	1	0	1	BMIonly+		1	0	1			1	1	2
rs1516725	3	187306698	ETV5	36	BMI	BMI+WHR+	C	T	0.8719	0.0451	0.0046	1.886e-22	320644	0.0144	0.005	0.004407	210725	-0.0047	0.0051	0.3572	208573	1	0	1	BMIonly+		1	0	1			1	1	2
rs10938397	4	44877284	GNPDA2	37	BMI	BMI+WHR+	G	A	0.4341	0.0402	0.0031	3.205e-38	320955	0.0175	0.0034	2.402e-07	211843	-0.0015	0.0035	0.6619	208695	1	1	2			1	1	2			1	1	2
rs2112347	5	75050998	POC5	44	BMI	BMI+WHR+	T	G	0.6289	0.0261	0.0031	6.191e-17	322019	0.0126	0.0034	0.0002462	212132	0.0008	0.0035	0.8247	209957	1	1	2			1	1	2			1	1	2
rs2033529	6	40456631	LRFN2	50	BMI	BMI+WHR+	G	A	0.293	0.019	0.0033	1.388e-08	321917	0.0163	0.0036	5.969e-06	212146	0.0085	0.0037	0.02192	209708	1	1	2			1	1	2			1	1	2
rs2817419	6	50920865	TFAP2B	52.1	BMI	BMI+WHR+	A	G	0.7336	0.0275	0.0035	3.662e-15	321451	0.0176	0.0038	4.146e-06	212033	0.006	0.0039	0.1245	209539	1	1	2			1	1	2			1	1	2
rs9400239	6	109084356	FOXO3	53	BMI	BMI+WHR+	C	T	0.6879	0.0188	0.0033	1.613e-08	321988	0.0152	0.0036	2.074e-05	212123	0.0089	0.0037	0.0147	209917	1	1	2			1	1	2			1	1	2
rs13191362	6	162953340	PARK2	55	BMI	BMI+WHR+	A	G	0.8791	0.0277	0.0048	7.339e-09	321902	0.0182	0.0053	0.0005951	212035	0.0061	0.0055	0.2688	209852	1	0	1	BMIonly+		1	0	1			1	1	2
rs2033732	8	85242264	RALYL	62	BMI	BMI+WHR+	C	T	0.7469	0.0192	0.0035	4.889e-08	321406	0.0091	0.0038	0.01833	211985	0.0037	0.0039	0.3479	209695	1	0	1	BMIonly+		1	0	1			1	1	2
rs4740619	9	15624326	PSIP1	63	BMI	BMI+WHR+	T	C	0.5416	0.0179	0.0031	4.564e-09	321887	0.0109	0.0033	0.001092	212076	0.0023	0.0034	0.4987	209872	1	0	1	BMIonly+		1	0	1			1	1	2
rs10968576	9	28404339	LINGO2	64	BMI	BMI+WHR+	G	A	0.32	0.0249	0.0033	6.607e-14	322061	0.0169	0.0036	2.389e-06	212162	0.0046	0.0037	0.2078	210001	1	1	2			1	1	2			1	1	2
rs6477694	9	110972163	EPB41L4B	66	BMI	BMI+WHR+	C	T	0.3653	0.0174	0.0031	2.673e-08	322048	0.0148	0.0034	1.496e-05	212114	0.0084	0.0035	0.01742	210008	1	1	2			1	1	2			1	1	2
rs1928295	9	119418304	TLR4	67	BMI	BMI+WHR+	T	C	0.5479	0.0188	0.0031	7.91e-10	321979	0.0118	0.0033	0.0003898	212089	0.002	0.0034	0.563	210013	1	0	1	BMIonly+		1	0	1			1	1	2
rs10733682	9	128500735	ZBTB43	68	BMI	BMI+WHR+	A	G	0.4782	0.0174	0.0031	1.83e-08	320727	0.0102	0.0034	0.002908	211864	0.0059	0.0035	0.08775	208339	1	0	1	BMIonly+		1	0	1			1	1	2
rs17094222	10	102385430	HIF1AN	70	BMI	BMI+WHR+	C	T	0.2106	0.0249	0.0038	5.942e-11	321770	0.0128	0.0041	0.001985	212078	0.0017	0.0043	0.6962	209149	1	0	1	BMIonly+		1	0	1			1	1	2
rs12790913	11	27468574	LIN7C	74.1	BMI	BMI+WHR+	A	G	0.233	0.0293	0.0036	6.965e-16	320076	0.018	0.004	5.677e-06	210474	0.0027	0.0041	0.5014	208260	1	1	2			1	1	2			1	1	2
rs11030104	11	27641093	BDNF	74.2	BMI	BMI+WHR+	A	G	0.7923	0.0414	0.0038	5.557e-28	322103	0.0202	0.0041	8.469e-07	212160	0.0005	0.0041	0.9115	209930	1	1	2			1	1	2			1	1	2
rs2176598	11	43820854	HSD17B12	75	BMI	BMI+WHR+	T	C	0.251	0.0198	0.0036	2.971e-08	316848	0.0158	0.0038	3.55e-05	206987	0.0074	0.0039	0.05972	204857	1	1	2			1	1	2			1	1	2
rs3817334	11	47607569	AGBL2	76	BMI	BMI+WHR+	T	C	0.4067	0.0262	0.0031	5.145e-17	321959	0.0092	0.0034	0.006077	212046	-0.003	0.0035	0.3903	209935	1	0	1	BMIonly+		1	0	1			1	1	2
rs12286929	11	114527614	CADM1	78	BMI	BMI+WHR+	G	A	0.5229	0.0217	0.0031	1.31e-12	321903	0.0095	0.0033	0.004091	212086	-0.0017	0.0034	0.6216	209669	1	0	1	BMIonly+		1	0	1			1	1	2
rs7138803	12	48533735	BCDIN3D	80.2	BMI	BMI+WHR+	A	G	0.3843	0.0315	0.0031	8.153e-24	322092	0.0144	0.0035	3.451e-05	212167	-0.0009	0.0035	0.7905	209201	1	1	2			1	1	2			1	1	2
rs12016871	13	26915782	MTIF3	84	BMI	BMI+WHR+	T	C	0.2029	0.0298	0.0047	2.291e-10	233803	0.0196	0.0052	0.0001612	144540	0.0061	0.0052	0.2408	142403	1	1	2			1	1	2			1	1	2
rs12429545	13	53000207	OLFM4	85	BMI	BMI+WHR+	A	G	0.1334	0.0334	0.0047	1.094e-12	312934	0.0151	0.0051	0.002949	203113	-0.0025	0.0052	0.6272	200142	1	0	1	BMIonly+		1	0	1			1	1	2
rs10132280	14	24998019	STXBP6	86	BMI	BMI+WHR+	C	A	0.6816	0.023	0.0034	1.141e-11	321797	0.0121	0.0036	0.0008383	212105	0.0015	0.0037	0.6949	209893	1	0	1	BMIonly+		1	0	1			1	1	2
rs12885454	14	28806589	PRKD1	87	BMI	BMI+WHR+	C	A	0.6416	0.0207	0.0033	1.943e-10	320823	0.0116	0.0035	0.0008347	211522	0.0017	0.0035	0.6339	209656	1	0	1	BMIonly+		1	0	1			1	1	2
rs11625769	14	78971218	NRXN3	89.2	BMI	BMI+WHR+	C	G	0.3253	0.019	0.0034	1.701e-08	314999	0.0098	0.0036	0.006757	208109	0.0021	0.0037	0.5611	205800	1	0	1	BMIonly+		1	0	1			1	1	2
rs3736485	15	49535902	DMXL2	91	BMI	BMI+WHR+	A	G	0.454	0.0176	0.0031	7.412e-09	321398	0.015	0.0033	6.594e-06	212010	0.0075	0.0034	0.02842	209785	1	1	2			1	1	2			1	1	2
rs16951275	15	65864222	MAP2K5	94	BMI	BMI+WHR+	T	C	0.7841	0.0311	0.0037	1.911e-17	322098	0.0162	0.004	4.996e-05	212172	0.0014	0.0041	0.7385	210039	1	1	2			1	1	2			1	1	2
rs879620	16	3955730	ADCY9	95.2	BMI	BMI+WHR+	T	C	0.6154	0.0244	0.004	1.061e-09	233835	0.0098	0.0044	0.02664	144544	-0.002	0.0045	0.6567	140411	1	0	1	BMIonly+		1	0	1			1	1	2
rs12446632	16	19842890	GPRC5B	96.1	BMI	BMI+WHR+	G	A	0.865	0.0403	0.0046	1.477e-18	316758	0.0207	0.0049	2.776e-05	206829	0	0.005	0.9935	204619	1	1	2			1	1	2			1	1	2
rs2650492	16	28240912	SBK1	97	BMI	BMI+WHR+	A	G	0.3033	0.0207	0.0035	1.915e-09	319464	0.017	0.0038	8.568e-06	212046	0.0094	0.0038	0.01465	207427	1	1	2			1	1	2			1	1	2
rs3888190	16	28796987	ATP2A1	98.1	BMI	BMI+WHR+	A	C	0.4025	0.0309	0.0031	3.14e-23	321930	0.0162	0.0033	1.369e-06	212068	0.0026	0.0035	0.4444	209925	1	1	2			1	1	2			1	1	2
rs4788115	16	28905612	LAT	98.2	BMI	BMI+WHR+	T	A	0.8151	0.0285	0.0048	3.282e-09	282530	0.014	0.0051	0.006574	189248	0.0031	0.0054	0.563	186194	1	0	1	BMIonly+		1	0	1			1	1	2
rs9925964	16	31037396	KAT8	99	BMI	BMI+WHR+	A	G	0.6198	0.0192	0.0031	8.108e-10	318385	0.0082	0.0034	0.01704	209958	-0.0028	0.0035	0.4345	207688	1	0	1	BMIonly+		1	0	1			1	1	2
rs13333228	16	52351299	FTO	100.3	BMI	BMI+WHR+	C	T	0.6692	0.0271	0.0033	2.346e-16	320669	0.0184	0.0036	2.205e-07	210757	0.0057	0.0037	0.1176	208475	1	1	2			1	1	2			1	1	2
rs11075986	16	52362845	FTO	100.5	BMI	BMI+WHR+	C	G	0.9206	0.0423	0.006	1.234e-12	317836	0.0321	0.0065	7.065e-07	208613	0.0112	0.0066	0.08986	206492	1	1	2			1	1	2			1	1	2
rs9302652	16	52423476	FTO	100.6	BMI	BMI+WHR+	C	T	0.2822	0.0239	0.0035	1.298e-11	306540	0.0148	0.0039	0.0001497	197749	0.0043	0.004	0.2757	194750	1	1	2			1	1	2			1	1	2
rs1000940	17	5223976	RABEP1	101	BMI	BMI+WHR+	G	A	0.3199	0.0192	0.0034	1.284e-08	321836	0.0083	0.0037	0.02321	211915	-0.0007	0.0037	0.8493	208998	1	0	1	BMIonly+		1	0	1			1	1	2
rs12940622	17	76230166	RPTOR	104	BMI	BMI+WHR+	G	A	0.5748	0.0182	0.0031	2.494e-09	322032	0.0074	0.0033	0.02631	212119	-0.001	0.0035	0.7758	210002	1	0	1	BMIonly+		1	0	1			1	1	2
rs7243357	18	55034299	GRP	106	BMI	BMI+WHR+	T	G	0.8117	0.0217	0.004	3.857e-08	322107	0.0101	0.0043	0.01836	212181	-0.0025	0.0044	0.5691	209870	1	0	1	BMIonly+		1	0	1			1	1	2
rs12607795	18	56099078	MC4R	107.4	BMI	BMI+WHR+	T	C	0.7753	0.0287	0.0037	1.468e-14	308960	0.0123	0.004	0.002407	200400	-0.0015	0.0042	0.7259	198141	1	0	1	BMIonly+		1	0	1			1	1	2
rs17066842	18	56191604	MC4R	107.5	BMI	BMI+WHR+	G	A	0.9592	0.0626	0.0083	6.403e-14	296556	0.0329	0.0091	0.0003202	190394	0.0074	0.0094	0.4311	188173	1	0	1	BMIonly+		1	0	1			1	1	2
rs17066846	18	56195798	MC4R	107.6	BMI	BMI+WHR+	G	T	0.1989	0.0291	0.0039	5.213e-14	318120	0.0128	0.0042	0.002355	209808	0.0001	0.0044	0.9751	207613	1	0	1	BMIonly+		1	0	1			1	1	2
rs8097783	18	56202274	MC4R	107.7	BMI	BMI+WHR+	G	A	0.9277	0.0398	0.006	4.195e-11	321916	0.0199	0.0065	0.002315	212094	0.0034	0.0067	0.616	209978	1	0	1	BMIonly+		1	0	1			1	1	2
rs17724992	19	18315825	PGPEP1	108.2	BMI	BMI+WHR+	A	G	0.7456	0.0194	0.0035	3.415e-08	319588	0.019	0.0039	9.27e-07	210660	0.0107	0.0039	0.006463	208532	1	1	2			1	1	2			1	1	2
rs3810291	19	52260843	ZC3H4	112	BMI	BMI+WHR+	A	G	0.6664	0.0283	0.0036	4.812e-15	296261	0.0139	0.0038	0.0002764	197431	0.0007	0.0039	0.8574	195215	1	1	2			1	1	2			1	1	2
rs929641	2	58645881	FANCL	18.1	BMI;WHR	BMI+WHR+	A	G	0.5864	0.0166	0.0031	1.11e-07	322004	0.0197	0.0033	4.249e-09	212102	0.0116	0.0035	0.0007497	209282	1	1	2			1	1	2			1	1	2
rs2207139	6	50953449	TFAP2B	52.2	BMI;WHR	BMI+WHR+	G	A	0.1773	0.0447	0.004	4.126e-29	322019	0.0252	0.0044	1.397e-08	212163	0.0022	0.0046	0.6351	210046	1	1	2			1	1	2			1	1	2
rs4256980	11	8630515	TRIM66	73	BMI;WHR	BMI+WHR+	G	C	0.6462	0.0209	0.0031	2.9e-11	320028	0.0186	0.0034	5.312e-08	210672	0.0076	0.0035	0.03051	208543	1	1	2			1	1	2			1	1	2
rs7141420	14	78969207	NRXN3	89.1	BMI;WHR	BMI+WHR+	T	C	0.5267	0.0235	0.0031	1.23e-14	321970	0.0167	0.0033	5.14e-07	212098	0.0053	0.0034	0.1182	210014	1	1	2			1	1	2			1	1	2
rs1558902	16	52361075	FTO	100.4	BMI;WHR	BMI+WHR+	A	T	0.415	0.0818	0.0031	7.51e-153	320073	0.0437	0.0034	9.443e-38	210365	0.0039	0.0035	0.2594	208248	1	1	2			1	1	2			1	1	2
rs6567160	18	55980115	MC4R	107.2	BMI;WHR	BMI+WHR+	C	T	0.2357	0.0556	0.0036	3.93e-53	321958	0.0246	0.004	5.941e-10	212147	-0.0025	0.004	0.5397	209911	1	1	2			1	1	2			1	1	2
rs2075650	19	50087459	TOMM40	110	BMI;WHR	BMI+WHR+	A	G	0.8484	0.0258	0.0045	1.247e-08	308408	0.0286	0.0049	6.425e-09	206613	0.0194	0.0051	0.0001262	202095	1	1	2			1	1	2			1	1	2
rs2287019	19	50894012	QPCTL	111	BMI;WHR	BMI+WHR+	C	T	0.8038	0.036	0.0042	4.585e-18	300921	0.0263	0.0045	4.344e-09	199713	0.0081	0.0046	0.08002	197602	1	1	2			1	1	2			1	1	2
rs11755724	6	7063989	RREB1	47.2	WHR	BMI+WHR+	G	A	0.6354	0.0084	0.0032	0.009613	321946	0.0195	0.0035	1.728e-08	212051	0.0184	0.0036	2.437e-07	209933	0	1	1			1	1	2			1	1	2
rs4640244	17	21224816	KCNJ12	103	WHR	BMI+WHR+	G	A	0.3951	0.0156	0.0034	4.566e-06	305292	0.0207	0.0037	3.11e-08	198799	0.0122	0.0038	0.0013	194953	1	1	2			1	1	2			1	1	2
rs16996700	20	50415352	ZFP64	116	WHR	BMI+WHR+	T	C	0.7283	0.018	0.0034	1.738e-07	322063	0.0209	0.0037	1.595e-08	212159	0.0128	0.0038	0.0007448	210005	1	1	2			1	1	2			1	1	2
rs1569135	2	187823643	CALCRL	24	WHR;WHRADJ	BMI+WHR+	A	G	0.53	0.0106	0.0031	0.0005237	322000	0.0237	0.0033	9.999e-13	212086	0.0213	0.0034	5.605e-10	209906	0	1	1			1	1	2			1	1	2
rs459193	5	55842508	ANKRD55	43.1	WHR;WHRADJ	BMI+WHR+	A	G	0.2625	0.0071	0.0035	0.04289	321858	0.0263	0.0038	6.024e-12	212101	0.0259	0.0038	1.577e-11	209952	0	1	1			0	1	1			1	1	2
rs10182181	2	25003800	ADCY3	16	BMI	BMIonly+	G	A	0.4617	0.0307	0.0031	8.777e-24	321759	0.0046	0.0033	0.1623	211882	-0.0118	0.0034	0.0005672	209409	1	0	1			1	0	1			1	0	1
rs11126666	2	26782315	KCNK3	17	BMI	BMIonly+	A	G	0.2833	0.0207	0.0034	1.332e-09	321979	0.0019	0.0037	0.6033	212051	-0.0092	0.0038	0.01508	209948	1	0	1			1	0	1			1	0	1
rs6804842	3	25081441	RARB	27	BMI	BMIonly+	G	A	0.5749	0.0185	0.0031	2.476e-09	321463	0.0064	0.0034	0.05796	212015	-0.0023	0.0034	0.508	209757	1	0	1			1	0	1			1	1	2	BMI+WHR+
rs17001654	4	77348592	SCARB2	38	BMI	BMIonly+	G	C	0.1532	0.0306	0.0053	7.76e-09	233722	0.0102	0.0061	0.09335	144378	-0.0013	0.0061	0.8312	142555	1	0	1			1	0	1			1	1	2	BMI+WHR+
rs13107325	4	103407732	SLC39A8	40	BMI	BMIonly+	T	C	0.0722	0.0477	0.0068	1.825e-12	321461	0	0.0073	0.9959	211675	-0.0256	0.0076	0.0007342	209310	1	0	1			1	0	1			1	0	1
rs11727676	4	145878514	HHIP	42	BMI	BMIonly+	T	C	0.9101	0.0358	0.0064	2.55e-08	296401	-0.0053	0.0068	0.434	191737	-0.0234	0.0071	0.00104	187490	1	0	1			1	0	1			1	0	1
rs205262	6	34671142	C6orf106	49	BMI	BMIonly+	G	A	0.273	0.0221	0.0035	1.753e-10	315542	-0.0001	0.0038	0.9789	205608	-0.0109	0.0039	0.00465	203329	1	0	1			1	0	1			1	0	1
rs1167827	7	75001105	HIP1	58	BMI	BMIonly+	G	A	0.5526	0.0202	0.0033	6.333e-10	306238	0.0062	0.0035	0.0801	204123	-0.0037	0.0036	0.3042	201057	1	0	1			1	0	1			1	1	2	BMI+WHR+
rs2245368	7	76446079	PMS2P11	59	BMI	BMIonly+	C	T	0.1798	0.0317	0.0057	3.187e-08	205675	0.0093	0.0062	0.131	133817	-0.0104	0.0063	0.1001	130737	1	0	1			1	0	1			1	0	1
rs17405819	8	76969139	HNF4G	61	BMI	BMIonly+	T	C	0.7	0.0224	0.0033	2.07e-11	322085	0.0015	0.0036	0.6769	212166	-0.0092	0.0037	0.01321	210045	1	0	1			1	0	1			1	0	1
rs7899106	10	87400884	GRID1	69	BMI	BMIonly+	G	A	0.0517	0.0395	0.0071	2.96e-08	321770	0.0114	0.0078	0.1436	212004	-0.0125	0.008	0.1192	209892	1	0	1			1	0	1			1	0	1
rs11191560	10	104859028	NT5C2	71	BMI	BMIonly+	C	T	0.0891	0.0308	0.0053	8.446e-09	321893	0.0043	0.0058	0.4579	212003	-0.0104	0.0059	0.08107	209865	1	0	1			1	0	1			1	0	1
rs7903146	10	114748339	TCF7L2	72	BMI	BMIonly+	C	T	0.7129	0.0234	0.0034	1.112e-11	322130	0.0029	0.0037	0.4324	212185	-0.0098	0.0038	0.009586	209979	1	0	1			1	0	1			1	0	1
rs2720296	12	48455337	TMBIM6	80.1	BMI	BMIonly+	A	G	0.4261	0.0204	0.0034	1.371e-09	304925	0.0049	0.0037	0.1829	197624	-0.0051	0.0037	0.1703	193509	1	0	1			1	0	1			1	0	1
rs11057405	12	121347850	CLIP1	82	BMI	BMIonly+	G	A	0.9013	0.0307	0.0055	2.019e-08	314111	-0.0078	0.0059	0.1862	203704	-0.0237	0.0061	9.487e-05	201593	1	0	1			1	0	1			1	0	1
rs11847697	14	29584863	PRKD1	88	BMI	BMIonly+	T	C	0.042	0.0492	0.0084	3.99e-09	306243	0.0125	0.0092	0.1739	196923	-0.0089	0.0095	0.3479	194793	1	0	1			1	0	1			1	0	1
rs758747	16	3567359	NLRC3	95.1	BMI	BMIonly+	T	C	0.2651	0.0225	0.0037	7.473e-10	308688	0.0074	0.004	0.06326	200285	-0.0037	0.004	0.3611	197025	1	0	1			1	0	1			1	1	2	BMI+WHR+
rs11074422	16	19907062	GPR139	96.2	BMI	BMIonly+	T	A	0.3504	0.0188	0.0034	3.337e-08	319946	0.0064	0.0037	0.08319	211376	-0.0024	0.0038	0.5197	208615	1	0	1			1	0	1			1	1	2	BMI+WHR+
rs11074446	16	20162624	GP2	96.3	BMI	BMIonly+	T	C	0.8562	0.0256	0.0045	1.306e-08	310311	0.0067	0.0048	0.1644	200382	-0.0071	0.0049	0.1502	198288	1	0	1			1	0	1			1	0	1
rs1477199	16	52269636	RPGRIP1L	100.1	BMI	BMIonly+	G	A	0.1445	0.0242	0.0044	4.558e-08	322027	0.0073	0.0048	0.1285	212142	-0.0043	0.0049	0.3814	209980	1	0	1			1	0	1			1	0	1
rs4280233	16	52322350	FTO	100.2	BMI	BMIonly+	G	T	0.9345	0.0374	0.0067	3.001e-08	308700	0.0087	0.0073	0.2294	198889	-0.0129	0.0075	0.08355	196544	1	0	1			1	0	1			1	0	1
rs1808579	18	19358886	NPC1	105	BMI	BMIonly+	C	T	0.5339	0.0167	0.0031	4.169e-08	322032	0.0045	0.0033	0.1764	212105	-0.0022	0.0034	0.5132	209643	1	0	1			1	0	1			1	0	1
rs4613164	18	55876168	PMAIP1	107.1	BMI	BMIonly+	G	T	0.2647	0.0193	0.0034	2.017e-08	320539	0.0041	0.0038	0.2816	210622	-0.0038	0.0039	0.3236	208615	1	0	1			1	0	1			1	0	1
rs12456728	18	56053851	MC4R	107.3	BMI	BMIonly+	C	A	0.9145	0.0338	0.0057	3.305e-09	321956	0.0046	0.0062	0.4586	212065	-0.0102	0.0063	0.1024	209944	1	0	1			1	0	1			1	0	1
rs29941	19	39001372	KCTD15	109.3	BMI	BMIonly+	G	A	0.6685	0.0182	0.0033	2.407e-08	321970	0.0037	0.0035	0.2888	212169	-0.005	0.0036	0.1618	209695	1	0	1			1	0	1			1	0	1
rs904453	3	12679894	RAF1	26.2	WHR	WHRonly-	G	T	0.5576	-0.0023	0.0031	0.4612	316344	-0.0185	0.0034	4.334e-08	206443	-0.0179	0.0035	2.494e-07	204195	0	1	1			0	1	1			0	1	1
rs17819328	3	12464342	PPARG	26.1	WHR;WHRADJ	WHRonly-	T	G	0.5669	-0.0005	0.0032	0.8785	319230	-0.0163	0.0035	2.29e-06	211496	-0.0208	0.0035	2.43e-09	208809	0	1	1			0	1	1			0	1	1
rs17451107	3	158280303	LEKR1	35	WHR;WHRADJ	WHRonly-	C	T	0.3846	-0.0046	0.0033	0.1585	320725	-0.0232	0.0035	3.498e-11	211586	-0.0256	0.0036	1.138e-12	207795	0	1	1			0	1	1			0	1	1
rs1294410	6	6683751	LY86	47.1	WHR;WHRADJ	WHRonly-	T	C	0.3683	0.0056	0.0031	0.07153	321803	-0.025	0.0034	3.175e-13	212089	-0.0309	0.0035	2.025e-18	209830	0	1	1			0	1	1			1	1	2	BMI+WHR-
rs7753502	6	127247425	RSPO3	54.2	WHR;WHRADJ	WHRonly-	C	T	0.5032	-0.0006	0.0031	0.8504	320753	-0.0189	0.0034	2.062e-08	211783	-0.0224	0.0035	1.269e-10	209223	0	1	1			0	1	1			0	1	1
rs4580892	6	127451575	RSPO3	54.4	WHR;WHRADJ	WHRonly-	C	T	0.706	0.0029	0.0034	0.3972	320899	-0.0251	0.0037	1.312e-11	211779	-0.0321	0.0038	2.878e-17	209587	0	1	1			0	1	1			0	1	1
rs1936805	6	127493809	RSPO3	54.5	WHR;WHRADJ	WHRonly-	C	T	0.4854	-0.0026	0.003	0.3837	321155	-0.0377	0.0033	8.473e-30	211807	-0.0425	0.0034	3.557e-35	209859	0	1	1			0	1	1			0	1	1
rs10245353	7	25825139	NFE2L3	56	WHR;WHRADJ	WHRonly-	C	A	0.8024	0.0021	0.0039	0.5879	322088	-0.0271	0.0042	1.574e-10	212151	-0.0348	0.0043	8.406e-16	210008	0	1	1			0	1	1			0	1	1
rs7801581	7	27190296	HOXA11	57	WHR;WHRADJ	WHRonly-	C	T	0.7543	0.0042	0.0038	0.2636	307201	-0.0225	0.0041	4.951e-08	198342	-0.0265	0.0042	3.676e-10	195215	0	1	1			0	1	1			0	1	1
rs12679556	8	72676782	MSC	60	WHR;WHRADJ	WHRonly-	T	G	0.7531	0.0009	0.0036	0.7994	315828	-0.0238	0.0039	1.156e-09	205975	-0.0268	0.004	2.144e-11	203826	0	1	1			0	1	1			0	1	1
rs10783615	12	52636040	HOXC12	81.1	WHR;WHRADJ	WHRonly-	A	G	0.8555	-0.0031	0.0045	0.4979	322080	-0.035	0.0049	7.016e-13	212143	-0.0359	0.0049	3.279e-13	209368	0	1	1			0	1	1			0	1	1
rs2071449	12	52714278	HOXC5	81.2	WHR;WHRADJ	WHRonly-	C	A	0.63	0.0003	0.0033	0.9187	316781	-0.0245	0.0035	3.851e-12	209227	-0.0276	0.0036	2.991e-14	206953	0	1	1			0	1	1			0	1	1
rs1440372	15	64820205	SMAD6	93	WHR;WHRADJ	WHRonly-	T	C	0.2879	-0.0033	0.0034	0.3396	320109	-0.0213	0.0037	7.59e-09	210387	-0.0244	0.0038	1.134e-10	207447	0	1	1			0	1	1			0	1	1
rs4081724	19	38516786	CEBPA	109.1	WHR;WHRADJ	WHRonly-	A	G	0.1474	0.0071	0.0046	0.1219	319185	-0.028	0.005	1.509e-08	209571	-0.0347	0.0051	7.376e-12	207418	0	1	1			0	1	1			0	1	1
rs7258031	19	38578194	PRD;PEPD	109.2	WHR;WHRADJ	WHRonly-	C	T	0.6614	-0.0024	0.0034	0.4726	311438	-0.0213	0.0036	4.033e-09	205109	-0.0241	0.0037	8.161e-11	202113	0	1	1			0	1	1			0	1	1
rs2294239	22	27779477	ZNRF3	117	WHR;WHRADJ	WHRonly-	G	A	0.4169	0.0038	0.0031	0.2156	321537	-0.02	0.0034	4.388e-09	212216	-0.0252	0.0035	7.242e-13	209454	0	1	1			0	1	1			0	1	1
rs10919388	1	168639127	GORAB	10	WHRADJ	WHRonly-	A	C	0.2797	0.0004	0.0036	0.9066	284417	-0.0197	0.004	8.773e-07	182933	-0.0239	0.004	3.183e-09	181049	0	1	1			0	1	1			0	1	1
rs1385167	2	66054152	MEIS1	20	WHRADJ	WHRonly-	A	G	0.8538	0.0016	0.0044	0.7203	318364	-0.0256	0.0048	1.114e-07	208784	-0.0293	0.0049	1.85e-09	206619	0	1	1			0	1	1			0	1	1
rs13076508	3	52382845	BAP1	28.1	WHRADJ	WHRonly-	C	T	0.0556	0.0062	0.0088	0.4811	233123	-0.0417	0.0096	1.446e-05	144510	-0.053	0.0097	4.657e-08	142586	0	1	1			0	1	1			0	1	1
rs10804591	3	130816923	PLXND1	33	WHRADJ	WHRonly-	C	A	0.2101	0.0025	0.0038	0.5067	321960	-0.0214	0.0041	2.086e-07	212108	-0.0245	0.0042	6.565e-09	209921	0	1	1			0	1	1			0	1	1
rs3936510	5	55896623	MAP3K1	43.2	WHRADJ	WHRonly-	G	T	0.8147	0.0063	0.004	0.1164	320340	-0.0174	0.0044	8.533e-05	210454	-0.0262	0.0046	8.924e-09	207896	0	1	1			0	1	1			0	1	1
rs11154370	6	127209284	RSPO3	54.1	WHRADJ	WHRonly-	A	T	0.9581	0.003	0.0087	0.7281	289166	-0.0465	0.0095	9.091e-07	187306	-0.0598	0.0097	6.731e-10	185123	0	1	1			0	1	1			0	1	1
rs1034207	6	127379392	RSPO3	54.3	WHRADJ	WHRonly-	T	C	0.9212	-0.0029	0.0065	0.6597	261214	-0.0389	0.0072	6.483e-08	164513	-0.0414	0.0072	1.051e-08	167553	0	1	1			0	1	1			0	1	1
rs10991437	9	106775741	ABCA1	65	WHRADJ	WHRonly-	C	A	0.8852	0	0.0049	0.9993	321858	-0.0245	0.0053	3.921e-06	212071	-0.0311	0.0054	1.022e-08	209941	0	1	1			0	1	1			0	1	1
rs8042543	15	29495555	KLF13	90	WHRADJ	WHRonly-	T	C	0.2146	0.0054	0.0039	0.1623	320820	-0.0198	0.0042	2.081e-06	211953	-0.0263	0.0043	1.159e-09	208255	0	1	1			0	1	1			0	1	1
rs4646404	17	17360924	PEMT	102.1	WHRADJ	WHRonly-	A	G	0.3388	0.0042	0.0036	0.2438	307864	-0.0196	0.0039	3.807e-07	201330	-0.0266	0.0039	1.362e-11	198196	0	1	1			0	1	1			0	1	1
rs12608504	19	18250135	JUND	108.1	WHRADJ	WHRonly-	G	A	0.6423	-0.0015	0.0032	0.6533	321920	-0.0175	0.0035	4.973e-07	212153	-0.0219	0.0036	8.793e-10	209990	0	1	1			0	1	1			0	1	1
rs878639	20	33357877	UQCC	114	WHRADJ	WHRonly-	G	A	0.3926	0.0022	0.0033	0.4936	317959	-0.0167	0.0035	1.537e-06	209830	-0.0206	0.0035	5.097e-09	207490	0	1	1			0	1	1			0	1	1
																		0.000980392
