# Supplementary material for: A joint view on genetic variants for adiposity differentiates subtypes with distinct metabolic implications
Source: Nat Commun. 2018 May 16;9:1946. doi: 10.1038/s41467-018-04124-9 (PMC5956079; doi:10.1038/s41467-018-04124-9)
Supplement: Supplementary file 5 — Supplementary Data 2 [file 41467_2018_4124_MOESM5_ESM.xlsx]

## Sheet: SD2-UKBB-53WHRadjBMI
Supplementary Data 2. WHR and BMI associations in UK Biobank for the 53 WHRadjBMI-derived variants from GIANT meta-analyses. Shown are the BMI and the WHR effects in UK Biobank (N = 336,107) for the 53 genome-wide significant WHRadjBMI-scan derived variants from the GIANT meta-analysis. The results were downloaded from the GeneAtlas (Canela-Xandri et al. An atlas of genetic associations in UK Bio…
rsid	rsid_proxy	Nearest Gene	EA	OA	n	b.BMI	p.BMI	b.WHR	p.WHR
rs998584		VEGFA	A	C	336107	-0.0110765	4.31281e-06	0.0023622	1.287e-67
rs1936805		RSPO3	T	C	336107	-0.0019852	0.408694	0.0021498	1.3124e-56
rs17451107		LEKR1	C	T	336107	-0.00045206	0.855016	-0.0018317	2.315e-39
rs863750		ZNF664	T	C	336107	-0.0129551	1.42132e-07	0.0018158	4.7658e-39
rs4765219		CCDC92	A	C	336107	0.0116528	4.59619e-06	-0.0018474	6.9391e-38
rs6772129		ADAMTS9	G	A	336107	0.00735245	0.0054765	-0.0018406	6.0902e-35
rs10919388		GORAB	C	A	336107	-0.00580892	0.0329284	0.0018102	4.7824e-32
rs12608504		JUND	G	A	336107	-0.00877462	0.000438969	-0.0016467	1.3937e-31
rs1294410		LY86	C	T	336107	-0.00173637	0.484382	0.0016309	2.5596e-31
rs4580892		RSPO3	T	C	336107	-0.0110936	3.89691e-05	0.0017462	1.8834e-30
rs1128249		COBLL1	T	G	336107	0.0116618	2.10519e-06	-0.0015215	5.5549e-28
rs2820443		SLC30A10	C	T	336107	0.00825939	0.00163101	-0.0016209	6.3642e-28
rs10783615		HOXC12	A	G	336107	-0.00361964	0.310602	-0.0022005	7.9027e-28
rs2645294		WARS2	T	C	336107	-0.0104197	1.73046e-05	0.0014749	4.435e-27
rs714515		DNM3	A	G	336107	-0.00118679	0.624559	-0.0014661	8.8301e-27
rs1569135		CALCRL	G	A	336107	-0.00980562	4.89625e-05	-0.0014561	1.1578e-26
rs2071449		HOXC5	A	C	336107	0.00410857	0.100482	0.0014882	5.3641e-26
rs10804591		PLXND1	A	C	336107	-0.00239463	0.414055	0.0017208	2.4423e-25
rs10842707		ITPR2	T	C	336107	-0.00622073	0.0328941	0.001676	2.0751e-24
rs459193		ANKRD55	G	A	336107	0.00244287	0.375453	-0.0015295	7.9104e-23
rs2294239		ZNRF3	G	A	336107	0.00045709	0.851354	-0.0013341	3.2379e-22
rs11154370		RSPO3	T	A	336107	-0.0042239	0.49886	0.0034085	4.8059e-22
rs10245353		NFE2L3	A	C	336107	-0.0022928	0.454522	0.0016298	4.2763e-21
rs3936510		MAP3K1	T	G	336107	0.00075198	0.801778	0.0015871	5.6858e-21
rs7258031		PRD;PEPD	T	C	336107	-0.0104134	4.04474e-05	0.0012973	1.2696e-19
rs17819328		PPARG	G	T	336107	-0.00425103	0.0812143	0.0012395	2.1595e-19
rs1034207		RSPO3	T	C	336107	-0.0111632	0.0177146	-0.0023817	3.3364e-19
rs9991328		FAM13A	T	C	336107	-0.00680784	0.00479711	0.0012185	3.7535e-19
rs7753502		RSPO3	C	T	336107	-0.00417763	0.0825013	-0.0012014	9.3577e-19
rs7759742		BTNL2	A	T	336107	-0.00150202	0.532961	0.0012015	1.0026e-18
rs6090583		EYA2	G	A	336107	0.00653422	0.00737654	-0.0011981	3.479e-18
rs4081724		CEBPA	A	G	336107	0.0155043	7.46157e-06	-0.0016755	9.8536e-18
rs7705502		CPEB4	A	G	336107	-0.010554	5.43816e-05	0.0011436	9.1867e-15
rs11231693		MACROD1	A	G	336107	-0.0110717	0.0363082	0.0023028	1.1998e-14
rs12679556		MSC	G	T	336107	-0.00614751	0.0283063	0.0011249	1.2215e-12
rs10494220		WARS2	T	C	336107	-0.00865941	0.015086	0.0013738	8.7246e-12
rs10991437		ABCA1	A	C	336107	-0.000914985	0.805937	0.0014317	9.8157e-12
rs2276824		PBRM1	G	C	336107	0.0080379	0.000859703	-0.00091308	1.9563e-11
rs6556301		FGFR4	T	G	336107	-0.00957522	0.000131511	0.00092198	6.8466e-11
rs12759879		SLC30A10	C	G	336107	-0.00521998	0.0953354	0.0010891	7.0813e-10
rs7801581		HOXA11	T	C	336107	-0.00609468	0.0298658	0.00096244	1.1775e-09
rs8030605		TEX9	A	G	336107	-0.00284892	0.435932	0.0012516	1.338e-09
rs4925108		RAI1	T	C	336107	0.00731971	0.00320647	-0.0008385	2.2696e-09
rs1385167		MEIS1	G	A	336107	-0.00259623	0.46247	0.0011134	2.4052e-08
rs878639		UQCC	G	A	336107	-0.000703667	0.777895	-0.00077175	4.2929e-08
rs303084		SPATA5	A	G	336107	-0.00613516	0.040621	0.00090649	8.269e-08
rs4646404		PEMT	A	G	336107	0.00504194	0.047012	-0.00073863	2.5207e-07
rs905938		DCST2	C	T	336107	0.01613	2.9699e-09	-0.00077382	4.6195e-07
rs1440372		SMAD6	C	T	336107	1.76281e-05	0.994789	0.00069209	5.4744e-06
rs13076508		BAP1	C	T	336107	0.011954	0.0246233	-0.0013584	5.9081e-06
rs979012		BMP2	C	T	336107	0.0204874	2.21068e-16	-0.00056758	5.6471e-05
rs7975017		SSPN	C	T	336107	-0.00322629	0.264949	0.00058908	0.00030795
rs8042543	rs9630424 (WHR)	KLF13	T	C	336107	0.00399767	0.184213	-0.00074999	1.5114e-05
