# Supplementary material for: A joint view on genetic variants for adiposity differentiates subtypes with distinct metabolic implications
Source: Nat Commun. 2018 May 16;9:1946. doi: 10.1038/s41467-018-04124-9 (PMC5956079; doi:10.1038/s41467-018-04124-9)
Supplement: Supplementary file 6 — Supplementary Data 3 [file 41467_2018_4124_MOESM6_ESM.xlsx]

## Sheet: SD3-159-Sexdiff
Supplementary Data 3. Sex-specific obesity traits association results for the 159 identified lead variants. For the 159 identified lead variants, the table shows sex-specific association results for BMI, WHR and WHRadjBMI. The data shown is based on sex-specific, European-ancestry meta-analyses from the GIANT consortium (see Online Methods for details).
ChrPosID	rs_id	CHR	POS	Gene	Region Number	Signal Number	Screen	CLASS	CLASS_WOMEN	CLASS_MEN	Consistent Class	Is_WHRadjBMI_Sexdiff_Locus_Bonf53	type_sexdiff	A1	A2	eaf	pSexdiff.WHRADJ	b.MEN.WHRADJ	p.MEN.WHRADJ	b.WOMEN.WHRADJ	p.WOMEN.WHRADJ	pSexdiff.BMI	b.MEN.BMI	p.MEN.BMI	b.WOMEN.BMI	p.WOMEN.BMI	pSexdiff.WHR	b.MEN.WHR	p.MEN.WHR	b.WOMEN.WHR	p.WOMEN.WHR	se.BMI	n.BMI	se.WHR	n.WHR	se.WHRADJ	n.WHRADJ
chr3:12464342	rs17819328	3	12464342	PPARG	26		WHR;WHRADJ	WHR-only	WHR-only	NA	1	1	WOMEN	T	G	0.4331	6.10836e-06	-0.005	0.3255	-0.0352	4.632e-14	0.327423	0.0017	0.6818	-0.0033	0.4291	3.15606e-07	0.0007	0.8811	-0.0321	1.768e-12	0.0032	319230	0.0035	211496	0.0035	208809
chr3:130816923	rs10804591	3	130816923	PLXND1	35		WHRADJ	WHR-only	WHR-only	NA	1	1	WOMEN	C	A	0.7899	6.79831e-06	-0.0039	0.5283	-0.0401	6.089e-13	0.304665	-0.0012	0.8029	0.005	0.2929	7.96109e-05	-0.0045	0.4561	-0.0349	1.203e-10	0.0038	321960	0.0041	212108	0.0042	209921
chr5:55896623	rs3936510	5	55896623	MAP3K1	46		WHRADJ	WHR-only	WHR-only	NA	1	1	WOMEN	G	T	0.1853	1.13546e-05	-0.0039	0.5557	-0.0416	6.044e-12	0.505099	0.0037	0.4937	0.0081	0.1199	1.82541e-05	0.0029	0.6508	-0.0327	2.889e-08	0.004	320340	0.0044	210454	0.0046	207896
chr20:33357877	rs878639	20	33357877	UQCC	132		WHRADJ	WHR-only	WHR-only	WHR-only	1	1	MEN	G	A	0.6074	0.000365008	-0.0343	1.519e-11	-0.0105	0.02532	0.180766	0.0054	0.1928	-0.0016	0.6923	0.0558359	-0.024	1.547e-06	-0.0116	0.01128	0.0033	317959	0.0035	209830	0.0035	207490
chr1:217820132	rs2820443	1	217820132	SLC30A10	14	1	WHR;WHRADJ	BMIWHR-	BMIWHR-	NA	1	1	WOMEN	C	T	0.7138	4.56978e-17	-0.0021	0.6911	-0.0616	5.7e-35	0.244869	0.0048	0.2791	0.0111	0.009628	4.40144e-14	0.002	0.7104	-0.05	9.392e-25	0.0034	321969	0.0037	212097	0.0037	209975
chr1:217829351	rs12759879	1	217829351	SLC30A10	14	2	WHRADJ	BMIWHR-	WHR-only	NA	0	1	WOMEN	G	C	0.1751	1.79971e-06	-0.0043	0.527	-0.0463	2.229e-14	0.976504	0.0094	0.09061	0.0096	0.06876	4.39777e-06	0.0012	0.8512	-0.0376	2.019e-10	0.0041	310340	0.0045	203928	0.0046	201771
chr2:165236870	rs1128249	2	165236870	COBLL1	22		WHR;WHRADJ	BMIWHR-	BMIWHR-	BMI-only	1	1	WOMEN	T	G	0.594	3.62882e-16	0.0019	0.7084	-0.052	2.199e-29	0.829495	0.0117	0.005131	0.0128	0.001231	6.99392e-17	0.0081	0.1027	-0.0449	2.056e-23	0.0031	321826	0.0034	211920	0.0035	209414
chr3:64675465	rs6772129	3	64675465	ADAMTS9	32		WHR;WHRADJ	BMIWHR-	BMIWHR-	BMI-only	1	1	WOMEN	G	A	0.7003	3.54806e-08	-0.013	0.0151	-0.0517	7.82e-26	0.89719	0.0141	0.001339	0.0148	0.0006329	1.16234e-09	-0.0001	0.9887	-0.0412	1.337e-17	0.0033	322035	0.0036	212165	0.0037	210055
chr4:89932144	rs9991328	4	89932144	FAM13A	41		WHRADJ	BMIWHR-	BMIWHR-	NA	1	1	WOMEN	C	T	0.4815	0.000934197	-0.0068	0.1688	-0.028	3.43e-10	0.122372	0.0035	0.3832	0.0111	0.004112	0.000568022	-0.0002	0.9707	-0.0214	7.239e-07	0.0031	322114	0.0033	212171	0.0034	209925
chr6:43865874	rs998584	6	43865874	VEGFA	55		WHR;WHRADJ	BMIWHR-	BMIWHR-	BMI-only	1	1	WOMEN	C	A	0.4877	7.85434e-10	-0.0183	0.0008188	-0.0631	6.81e-34	0.804857	0.0176	0.0001177	0.0162	0.0003383	1.06617e-10	-0.0055	0.3046	-0.0504	1.369e-23	0.0035	292070	0.0037	193299	0.0038	189620
chr11:63619188	rs11231693	11	63619188	MACROD1	82		WHRADJ	BMIWHR-	BMIWHR-	BMI-only	1	1	WOMEN	G	A	0.0618	2.88555e-05	-0.0086	0.4201	-0.0684	2.682e-11	0.239122	0.0336	0.0001392	0.0207	0.01919	5.26254e-06	0.0127	0.2238	-0.05	5.389e-07	0.0068	309426	0.0074	200174	0.0075	198072
chr1:168639127	rs10919388	1	168639127	GORAB	10		WHRADJ	WHR-only	WHR-only	NA		0		A	C	0.7203	0.0103708	-0.013	0.02975	-0.0326	4.814e-10	0.302455	0.0036	0.4555	-0.0025	0.5891	0.00270723	-0.0075	0.1922	-0.0298	1.125e-08	0.0036	284417	0.004	182933	0.004	181049
chr3:158280303	rs17451107	3	158280303	LEKR1	37		WHR;WHRADJ	WHR-only	WHR-only	BMIWHR+		0		C	T	0.6154	0.350588	-0.0295	1.421e-08	-0.0232	1.005e-06	0.162088	-0.0087	0.04325	-0.0013	0.7652	0.473397	-0.0261	2.794e-07	-0.0214	3.409e-06	0.0033	320725	0.0035	211586	0.0036	207795
chr6:6683751	rs1294410	6	6683751	LY86	50		WHR;WHRADJ	WHR-only	WHR-only	BMIWHR-		0		T	C	0.6317	0.065068	-0.0247	1.368e-06	-0.0369	1.592e-15	0.117068	0.0099	0.01776	0.0018	0.654	0.0150069	-0.0168	0.0006598	-0.0324	1.471e-12	0.0031	321803	0.0034	212089	0.0035	209830
chr6:127209284	rs11154370	6	127209284	RSPO3	58	4	WHRADJ	WHR-only	WHR-only	NA		0		A	T	0.0419	0.00379647	-0.0309	0.02901	-0.084	4.527e-11	0.207598	0.0121	0.2863	-0.0054	0.6212	0.00256559	-0.0188	0.1729	-0.0722	5.594e-09	0.0087	289166	0.0095	187306	0.0097	185123
chr15:29495555	rs8042543	15	29495555	KLF13	98		WHRADJ	WHR-only	WHR-only	BMIWHR-		0		T	C	0.7854	0.361467	-0.0302	1.014e-06	-0.0228	6.692e-05	0.192286	0.0101	0.04935	0.0019	0.7019	0.574284	-0.0174	0.003979	-0.0218	8.802e-05	0.0039	320820	0.0042	211953	0.0043	208255
chr17:17360924	rs4646404	17	17360924	PEMT	115		WHRADJ	WHR-only	WHR-only	NA		0		A	G	0.6612	0.0268857	-0.0174	0.002452	-0.0337	5.282e-11	0.133603	0.0084	0.06932	-0.0001	0.9787	0.0010441	-0.0067	0.228	-0.0304	3.105e-09	0.0036	307864	0.0039	201330	0.0039	198196
chr1:119373921	rs10494220	1	119373921	WARS2	8	2	WHR;WHRADJ	BMIWHR-	WHR-only	BMIWHR-		0		C	T	0.1426	0.627305	-0.0318	7.463e-06	-0.0363	2.826e-08	0.0277416	0.0253	2.029e-05	0.0094	0.09624	0.170859	-0.0143	0.0396	-0.0266	3.316e-05	0.0045	318836	0.0048	208949	0.0049	206713
chr1:153258013	rs905938	1	153258013	DCST2	9		WHRADJ	BMIWHR-	BMIWHR-	BMI-only		0		C	T	0.7391	0.0173073	-0.0152	0.01099	-0.0337	4.929e-10	0.596476	0.0157	0.001021	0.0126	0.006142	0.0119035	-0.0049	0.3951	-0.0236	6.392e-06	0.0037	321732	0.004	211903	0.004	207867
chr1:170619613	rs714515	1	170619613	DNM3	11		WHR;WHRADJ	BMIWHR-	WHR-only	BMIWHR-		0		A	G	0.4295	0.516713	-0.0247	8.542e-07	-0.0289	1.795e-10	0.315714	0.0091	0.02536	0.0041	0.2962	0.111645	-0.014	0.004442	-0.024	5.118e-08	0.0031	315488	0.0034	205538	0.0034	203401
chr3:52612526	rs2276824	3	52612526	PBRM1	30		WHRADJ	BMIWHR-	BMIWHR-	BMI-only		0		G	C	0.4358	0.208412	-0.0196	0.0001348	-0.028	3.658e-09	0.587992	0.0116	0.005495	0.0088	0.03249	0.0736247	-0.0073	0.1446	-0.0189	4.286e-05	0.0032	321117	0.0035	211859	0.0036	208901
chr4:124286398	rs303084	4	124286398	SPATA5	43		WHRADJ	BMIWHR-	BMIWHR-	BMI-only		0		G	A	0.7938	0.108811	-0.0159	0.009912	-0.0288	3.429e-07	0.495674	0.0146	0.003886	0.0104	0.03192	0.0419624	-0.0054	0.367	-0.0212	0.000112	0.0038	322120	0.0042	212181	0.0042	209941
chr5:176460183	rs6556301	5	176460183	FGFR4	49		WHRADJ	BMIWHR-	WHR-only	BMIWHR-		0		G	T	0.3558	0.142515	-0.0285	1.004e-06	-0.0175	0.0007052	0.0873505	0.0174	0.0002124	0.0075	0.102	0.794672	-0.0124	0.02975	-0.0143	0.004698	0.0036	283036	0.0038	182282	0.004	178874
chr6:32489714	rs7759742	6	32489714	BTNL2	52		WHRADJ	BMIWHR-	BMIWHR-	WHR-only		0		T	A	0.5098	0.865148	-0.0226	5.494e-06	-0.0237	1.73e-07	0.67716	0.0067	0.1022	0.0088	0.02536	0.411853	-0.0127	0.008737	-0.0178	5.208e-05	0.0031	320393	0.0033	210696	0.0034	208263
chr12:26320060	rs7975017	12	26320060	SSPN	84		WHRADJ	BMIWHR-	WHR-only	BMI-only		0		T	C	0.7782	0.514268	-0.0208	0.0006983	-0.026	3.262e-06	0.0824546	0.0151	0.002505	0.0045	0.3462	0.0183733	-0.0063	0.2912	-0.0243	7.809e-06	0.0038	321736	0.0041	212086	0.0042	209808
chr12:26362631	rs10842707	12	26362631	ITPR2	85		WHR;WHRADJ	BMIWHR-	BMIWHR-	WHR-only		0		C	T	0.2315	0.0111482	-0.0221	0.0001437	-0.0413	6.062e-15	0.473156	0.0084	0.07883	0.0126	0.006016	0.0156418	-0.0167	0.003461	-0.0345	3.393e-11	0.0036	322082	0.0039	212178	0.004	210023
chr12:123006063	rs4765219	12	123006063	CCDC92	91		WHR;WHRADJ	BMIWHR-	BMIWHR-	WHR-only		0		A	C	0.6661	0.0061237	-0.0181	0.0005315	-0.0366	9.999e-15	0.0757424	0.007	0.103	0.0164	9.137e-05	0.0204121	-0.0101	0.04709	-0.0253	4.074e-08	0.0033	321702	0.0035	212091	0.0036	209807
chr12:123071397	rs863750	12	123071397	ZNF664	92		WHRADJ	BMIWHR-	BMIWHR-	BMI-only		0		C	T	0.5967	0.00132171	-0.0145	0.003984	-0.0353	7.345e-15	0.518249	0.0119	0.00413	0.0152	0.0001155	0.000121623	-0.003	0.5477	-0.0274	1.012e-09	0.0031	322058	0.0034	212134	0.0035	209371
chr15:54291890	rs8030605	15	54291890	TEX9	100		WHRADJ	BMIWHR-	BMIWHR-	BMI-only		0		G	A	0.1421	0.99198	-0.0307	5.909e-05	-0.0308	9.997e-06	0.388823	0.0188	0.00254	0.0122	0.04422	0.511295	-0.0119	0.1077	-0.0182	0.007262	0.0047	319805	0.0052	211390	0.0053	208374
chr17:17590148	rs4925108	17	17590148	RAI1	116		WHRADJ	BMIWHR-	BMIWHR-	BMI-only		0		T	C	0.4041	0.251582	-0.0147	0.003343	-0.0222	1.097e-06	0.889624	0.0113	0.005926	0.0106	0.007485	0.138757	-0.0045	0.3528	-0.0139	0.002002	0.0031	322010	0.0033	212142	0.0035	209756
chr20:44992238	rs6090583	20	44992238	EYA2	133		WHRADJ	BMIWHR-	BMIWHR-	NA		0		G	A	0.4762	0.0337406	-0.015	0.002373	-0.0286	2.793e-10	0.507855	0.0066	0.1062	0.0099	0.01214	0.0482884	-0.0089	0.06504	-0.0213	1.971e-06	0.0031	320544	0.0033	211561	0.0034	209435
chr3:25081441	rs6804842	3	25081441	RARB	28		BMI	BMI-only	BMI-only	BMIWHR+		0		G	A	0.5749	0.78319	-0.0033	0.5094	-0.0015	0.743	0.525804	0.0202	7.688e-07	0.017	1.629e-05	0.300581	0.0098	0.04267	0.0033	0.4634	0.0031	321463	0.0034	212015	0.0034	209757
chr7:76446079	rs2245368	7	76446079	PMS2P11	63		BMI	BMI-only	BMIWHR+	BMI-only		0		C	T	0.1798	0.0934338	-0.0205	0.01844	-0.0004	0.9641	0.497835	0.0344	1.478e-06	0.0281	0.0003113	0.084586	-0.0007	0.9373	0.0192	0.02509	0.0057	205675	0.0062	133817	0.0063	130737
chr10:87400884	rs7899106	10	87400884	GRID1	73		BMI	BMI-only	BMI-only	BMIWHR+		0		G	A	0.0517	0.00660624	0.0093	0.4179	-0.0316	0.002971	0.492904	0.036	0.0001172	0.0439	1.602e-06	0.00862121	0.0317	0.004849	-0.0068	0.5126	0.0071	321770	0.0078	212004	0.008	209892
chr12:121347850	rs11057405	12	121347850	CLIP1	90		BMI	BMI-only	BMIWHR-	BMI-only		0		G	A	0.9013	0.000570578	-0.0022	0.8065	-0.0419	1.734e-07	0.469217	0.027	0.0001903	0.0334	1.661e-06	0.00619877	0.0083	0.3383	-0.0224	0.004394	0.0055	314111	0.0059	203704	0.0061	201593
chr14:29584863	rs11847697	14	29584863	PRKD1	96	2	BMI	BMI-only	BMI-only	BMIWHR+		0		T	C	0.042	0.369402	0.0004	0.9799	-0.0157	0.2075	0.552055	0.0452	3.967e-05	0.0532	5.647e-07	0.110719	0.028	0.0375	0.0004	0.9709	0.0084	306243	0.0092	196923	0.0095	194793
chr16:19907062	rs11074422	16	19907062	GPR139	106		BMI	BMI-only	BMI-only	BMIWHR+		0		T	A	0.3504	0.450167	0.0009	0.867	-0.0045	0.3772	0.563663	0.0174	0.0001022	0.0206	2.738e-06	0.201445	0.0116	0.0283	0.0028	0.5711	0.0034	319946	0.0037	211376	0.0038	208615
chr19:39001372	rs29941	19	39001372	KCTD15	127		BMI	BMI-only	BMI-only	BMIWHR+		0		G	A	0.6685	0.123333	0.0003	0.9613	-0.0101	0.03261	0.833418	0.0176	3.272e-05	0.0187	7.746e-06	0.0126746	0.0128	0.01124	-0.0037	0.4224	0.0033	321970	0.0035	212169	0.0036	209695
chr1:50332407	rs11583200	1	50332407	ELAVL4	2		BMI	BMIWHR+	BMIWHR+	BMI-only		0		C	T	0.3958	0.727999	0.0021	0.6757	0.0044	0.3397	0.984563	0.0174	2.887e-05	0.0175	1.696e-05	0.912215	0.009	0.06681	0.0097	0.03064	0.0031	322095	0.0034	212174	0.0035	209807
chr1:74774781	rs12566985	1	74774781	TNNI3K	4		BMI	BMIWHR+	BMI-only	BMI-only		0		G	A	0.4459	0.679793	-0.0059	0.2375	-0.0032	0.4827	0.284353	0.0216	1.375e-07	0.027	1.048e-11	0.898729	0.008	0.1006	0.0072	0.105	0.0031	319282	0.0033	210345	0.0035	208236
chr1:78219349	rs12401738	1	78219349	FUBP1	5		BMI	BMIWHR+	BMI-only	BMIWHR+		0		A	G	0.352	0.082998	0.0082	0.1136	-0.0035	0.462	0.0665502	0.016	0.0001797	0.0256	6.09e-10	0.0787313	0.0169	0.0008332	0.0055	0.232	0.0033	322070	0.0035	212150	0.0036	209777
chr1:96696685	rs11165643	1	96696685	PTBP2	6		BMI	BMIWHR+	BMI-only	BMIWHR+		0		T	C	0.583	0.781094	0.0013	0.7961	-0.0005	0.9149	0.648395	0.0207	4.299e-07	0.023	5.757e-09	0.318455	0.0126	0.00902	0.0064	0.1467	0.0031	320730	0.0033	212148	0.0035	209988
chr1:109956211	rs17024393	1	109956211	GNAT2	7		BMI	BMIWHR+	BMIWHR+	BMI-only		0		C	T	0.0397	0.665155	-0.0064	0.6432	0.0015	0.9104	0.45078	0.0605	1.613e-07	0.0713	3.531e-10	0.407419	0.0207	0.1257	0.0353	0.005222	0.0088	297874	0.0094	189151	0.0097	187047
chr1:200050910	rs2820292	1	200050910	NAV1	13		BMI	BMIWHR+	BMI-only	BMIWHR+		0		C	A	0.555	0.211108	0.0066	0.1806	-0.0015	0.7451	0.360328	0.0225	2.256e-08	0.018	4.885e-06	0.0619649	0.0178	0.0001987	0.0062	0.1628	0.0031	321707	0.0033	212043	0.0034	209759
chr2:544109	rs13411762	2	544109	TMEM18	15	4	BMI	BMIWHR+	BMI-only	BMIWHR+		0		C	T	0.907	0.293847	0.0052	0.5737	-0.0074	0.371	0.83337	0.0314	2.358e-05	0.0333	3.121e-06	0.0915554	0.0263	0.003566	0.0068	0.3999	0.0057	311703	0.0061	203299	0.0063	200933
chr2:646450	rs1317006	2	646450	TMEM18	15	3	BMI	BMIWHR+	BMI-only	BMIWHR+		0		C	T	0.2976	0.161932	0.0076	0.1727	-0.0026	0.6079	0.239062	0.0178	9.858e-05	0.0244	2.693e-08	0.154548	0.019	0.0005636	0.0089	0.07416	0.0034	315647	0.0038	205762	0.0038	202813
chr2:59159129	rs1016287	2	59159129	FANCL	18	1	BMI	BMIWHR+	BMI-only	BMIWHR+		0		T	C	0.2867	0.0450642	0.0072	0.1841	-0.007	0.1603	0.361481	0.0204	4.039e-06	0.0254	5.87e-09	0.0553435	0.0195	0.000239	0.0063	0.1914	0.0034	321969	0.0037	212119	0.0038	209937
chr2:142759755	rs2121279	2	142759755	LRP1B	21		BMI	BMIWHR+	BMIWHR+	BMI-only		0		T	C	0.152	0.0720345	-0.0114	0.09842	0.0049	0.4446	0.255547	0.029	4.303e-07	0.021	0.0001735	0.415733	0.0063	0.3523	0.0135	0.03168	0.0044	322065	0.0047	212154	0.0048	209732
chr2:181259207	rs1528435	2	181259207	UBE2E3	23		BMI	BMIWHR+	BMI-only	BMIWHR+		0		T	C	0.6312	0.555373	0.0007	0.8936	-0.0032	0.4895	0.075071	0.0229	4.317e-08	0.0137	0.0008398	0.134872	0.0131	0.008436	0.0035	0.433	0.0031	321924	0.0034	212114	0.0035	209834
chr2:187823643	rs1569135	2	187823643	CALCRL	24		WHR;WHRADJ	BMIWHR+	WHR-only	BMIWHR+		0		A	G	0.53	0.578355	0.0189	0.0001475	0.0225	6.864e-07	0.0210213	0.017	3.131e-05	0.0055	0.1632	0.488994	0.0261	6.641e-08	0.0218	7.198e-07	0.0031	322000	0.0033	212086	0.0034	209906
chr2:213121476	rs7599312	2	213121476	ERBB4	25		BMI	BMIWHR+	BMI-only	BMI-only		0		G	A	0.7238	0.281987	-0.0076	0.1662	0.0001	0.9792	0.187766	0.0256	8.683e-09	0.0183	2.69e-05	1	0.0086	0.105	0.0086	0.07896	0.0034	322024	0.0037	212134	0.0038	210018
chr3:61211502	rs2365389	3	61211502	FHIT	31		BMI	BMIWHR+	BMI-only	BMIWHR+		0		C	T	0.5816	0.530815	0.0005	0.9285	-0.0036	0.427	0.842843	0.0193	2.838e-06	0.0203	2.975e-07	0.0913817	0.0139	0.004016	0.0033	0.469	0.0031	316768	0.0034	208487	0.0035	206339
chr3:81874802	rs3849570	3	81874802	GBE1	33		BMI	BMIWHR+	BMI-only	BMIWHR+		0		A	C	0.3593	0.430416	0.0054	0.339	-0.0003	0.9588	0.120713	0.0233	2.491e-07	0.0147	0.0009473	0.216574	0.0161	0.002886	0.0075	0.1248	0.0034	284339	0.0037	182853	0.0038	180970
chr3:85890280	rs13078960	3	85890280	CADM2	34	1	BMI	BMIWHR+	BMI-only	BMI-only		0		G	T	0.1955	0.931809	-0.0039	0.53	-0.0046	0.4134	0.214885	0.0258	4.284e-07	0.0336	1.41e-11	0.828326	0.0107	0.07855	0.009	0.1034	0.0039	322135	0.0042	212190	0.0043	210071
chr3:142758126	rs16851483	3	142758126	RASA2	36		BMI	BMIWHR+	BMI-only	BMIWHR+		0		T	G	0.0655	0.59685	-0.0017	0.8983	-0.0104	0.3311	0.463118	0.0433	2.624e-05	0.0524	4.806e-08	0.283043	0.0301	0.02019	0.0129	0.2222	0.0077	233929	0.0085	144591	0.0086	142476
chr5:55842508	rs459193	5	55842508	ANKRD55	45		WHR;WHRADJ	BMIWHR+	BMIWHR+	WHR-only		0		A	G	0.2625	0.102742	0.0325	6.741e-09	0.0206	6.116e-05	0.0971419	0.0025	0.5819	0.0119	0.008125	0.864339	0.0257	2.428e-06	0.0269	7.993e-08	0.0035	321858	0.0038	212101	0.0038	209952
chr5:75050998	rs2112347	5	75050998	POC5	47		BMI	BMIWHR+	BMIWHR+	BMI-only		0		T	G	0.6289	0.102449	-0.0051	0.3153	0.0057	0.2208	0.0850721	0.0209	5.473e-07	0.0298	3.148e-13	0.0489917	0.0055	0.2663	0.018	6.44e-05	0.0031	322019	0.0034	212132	0.0035	209957
chr6:7063989	rs11755724	6	7063989	RREB1	51		WHR	BMIWHR+	WHR-only	WHR-only		0		G	A	0.6354	0.0912003	0.0254	7.909e-07	0.014	0.002708	0.876991	0.0082	0.05197	0.0074	0.07513	0.273537	0.0233	2.92e-06	0.0162	0.0003972	0.0032	321946	0.0035	212051	0.0036	209933
chr6:50920865	rs2817419	6	50920865	TFAP2B	56	2	BMI	BMIWHR+	BMI-only	BMIWHR+		0		A	G	0.7336	0.00918102	0.0167	0.00289	-0.0023	0.6519	0.958248	0.0276	3.154e-09	0.0279	5.49e-10	0.010158	0.0278	4.591e-07	0.0094	0.06195	0.0035	321451	0.0038	212033	0.0039	209539
chr8:85242264	rs2033732	8	85242264	RALYL	66		BMI	BMIWHR+	BMI-only	BMI-only		0		C	T	0.7469	0.94634	0.0036	0.5275	0.0041	0.4228	0.91661	0.0187	7.131e-05	0.0193	2.081e-05	0.695994	0.0106	0.05803	0.0078	0.1233	0.0035	321406	0.0038	211985	0.0039	209695
chr9:15624326	rs4740619	9	15624326	PSIP1	67		BMI	BMIWHR+	BMI-only	BMIWHR+		0		T	C	0.5416	0.0184069	0.0101	0.04074	-0.005	0.2613	0.404602	0.0198	8.842e-07	0.0157	5.217e-05	0.00537378	0.0198	3.706e-05	0.0025	0.5708	0.0031	321887	0.0033	212076	0.0034	209872
chr9:128500735	rs10733682	9	128500735	ZBTB43	72		BMI	BMIWHR+	BMIWHR+	BMI-only		0		A	G	0.4782	0.458729	0.0036	0.4769	0.0085	0.06799	0.0242951	0.0114	0.005849	0.0229	1.665e-08	0.0631096	0.0042	0.3995	0.016	0.0003889	0.0031	320727	0.0034	211864	0.0035	208339
chr10:102385430	rs17094222	10	102385430	HIF1AN	74		BMI	BMIWHR+	BMI-only	BMIWHR+		0		C	T	0.2106	0.763401	0.0004	0.9414	0.0028	0.615	0.0947536	0.0307	8.023e-10	0.0204	3.224e-05	0.2695	0.0175	0.003129	0.009	0.1028	0.0038	321770	0.0041	212078	0.0043	209149
chr11:47607569	rs3817334	11	47607569	AGBL2	81		BMI	BMIWHR+	BMI-only	BMIWHR+		0		T	C	0.4067	0.305731	0.0008	0.8763	-0.0059	0.1986	0.968371	0.0263	1.893e-10	0.0265	2.469e-11	0.0362014	0.0167	0.0006486	0.0034	0.4468	0.0031	321959	0.0034	212046	0.0035	209935
chr11:114527614	rs12286929	11	114527614	CADM1	83		BMI	BMIWHR+	BMI-only	BMIWHR+		0		G	A	0.5229	0.416909	0.0014	0.7726	-0.0038	0.3998	0.760432	0.0222	3.547e-08	0.0207	8.954e-08	0.0974457	0.015	0.001699	0.0047	0.2807	0.0031	321903	0.0033	212086	0.0034	209669
chr13:53000207	rs12429545	13	53000207	OLFM4	94		BMI	BMIWHR+	BMIWHR+	BMI-only		0		A	G	0.1334	0.178885	-0.0099	0.193	0.0033	0.6303	0.732195	0.0348	1.512e-08	0.0322	9.472e-08	0.719429	0.013	0.07656	0.0164	0.01361	0.0047	312934	0.0051	203113	0.0052	200142
chr14:24998019	rs10132280	14	24998019	STXBP6	95		BMI	BMIWHR+	BMI-only	BMIWHR+		0		C	A	0.6816	0.476376	-0.0014	0.7901	0.0036	0.4629	0.029396	0.0289	4.965e-11	0.0171	8.095e-05	0.266798	0.0162	0.001931	0.0087	0.06957	0.0034	321797	0.0036	212105	0.0037	209893
chr14:78971218	rs11625769	14	78971218	NRXN3	97	2	BMI	BMIWHR+	BMI-only	BMIWHR+		0		C	G	0.3253	0.8293	0.001	0.8568	0.0025	0.5997	0.0307977	0.0253	8.844e-09	0.0136	0.001531	0.0943072	0.016	0.002159	0.0047	0.3206	0.0034	314999	0.0036	208109	0.0037	205800
chr15:65864222	rs16951275	15	65864222	MAP2K5	102		BMI	BMIWHR+	BMI-only	BMIWHR+		0		T	C	0.7841	0.26854	0.0056	0.3472	-0.003	0.5801	0.765695	0.032	8.531e-11	0.0302	2.961e-10	0.0619055	0.0238	4.325e-05	0.0098	0.06381	0.0037	322098	0.004	212172	0.0041	210039
chr16:3955730	rs879620	16	3955730	ADCY9	104		BMI	BMIWHR+	BMI-only	BMI-only		0		T	C	0.6154	0.728372	-0.0004	0.9544	-0.0034	0.5438	0.487602	0.0216	6.334e-05	0.0261	1.789e-07	0.536544	0.0127	0.06173	0.0075	0.1767	0.004	233835	0.0044	144544	0.0045	140411
chr16:28905612	rs4788115	16	28905612	LAT	110		BMI	BMIWHR+	BMI-only	BMIWHR+		0		T	A	0.8151	0.288413	0.008	0.2908	-0.0027	0.709	0.928916	0.0287	6.202e-06	0.028	6.958e-06	0.0358535	0.0242	0.001102	0.0038	0.5838	0.0048	282530	0.0051	189248	0.0054	186194
chr16:31037396	rs9925964	16	31037396	KAT8	111		BMI	BMIWHR+	BMI-only	BMIWHR+		0		A	G	0.6198	0.289834	0.0018	0.7219	-0.0052	0.2655	0.8164	0.0184	1.098e-05	0.0196	1.834e-06	0.647865	0.0101	0.04073	0.0072	0.1122	0.0031	318385	0.0034	209958	0.0035	207688
chr17:5223976	rs1000940	17	5223976	RABEP1	114		BMI	BMIWHR+	BMI-only	BMI-only		0		G	A	0.3199	0.562835	-0.0026	0.6358	0.0015	0.7673	0.728872	0.0184	4.021e-05	0.0203	2.202e-06	0.816334	0.0077	0.1489	0.0093	0.0554	0.0034	321836	0.0037	211915	0.0037	208998
chr17:76230166	rs12940622	17	76230166	RPTOR	118		BMI	BMIWHR+	BMI-only	BMIWHR+		0		G	A	0.5748	0.610421	0.0009	0.8557	-0.0024	0.5895	0.372307	0.0206	4.974e-07	0.0161	4.757e-05	0.408103	0.0104	0.0332	0.0052	0.2366	0.0031	322032	0.0033	212119	0.0035	210002
chr18:55034299	rs7243357	18	55034299	GRP	120		BMI	BMIWHR+	BMI-only	BMIWHR+		0		T	G	0.8117	0.7746	-0.0009	0.8945	-0.0033	0.5735	0.228509	0.0254	1.399e-06	0.0176	0.0005545	0.100547	0.0168	0.007202	0.0036	0.5295	0.004	322107	0.0043	212181	0.0044	209870
chr18:56099078	rs12607795	18	56099078	MC4R	122	2	BMI	BMIWHR+	BMIWHR+	BMI-only		0		T	C	0.7753	0.630882	-0.0034	0.5726	0.0004	0.9454	0.0288587	0.0221	8.221e-06	0.0353	2.096e-13	0.288643	0.0083	0.1605	0.0164	0.002244	0.0037	308960	0.004	200400	0.0042	198141
chr18:56202274	rs8097783	18	56202274	MC4R	122	5	BMI	BMIWHR+	BMIWHR+	BMI-only		0		G	A	0.9277	0.209396	-0.0068	0.4847	0.0092	0.3008	0.016973	0.028	0.0004405	0.0512	2.186e-11	0.269699	0.0121	0.2006	0.0256	0.003021	0.006	321916	0.0065	212094	0.0067	209978
chr19:52260843	rs3810291	19	52260843	ZC3H4	130		BMI	BMIWHR+	BMIWHR+	BMI-only		0		A	G	0.6664	0.0407521	-0.0074	0.1892	0.0078	0.1333	0.760912	0.0277	7.395e-09	0.0295	2.603e-10	0.121317	0.008	0.1505	0.0192	0.0001771	0.0036	296261	0.0038	197431	0.0039	195215
chr2:66054152	rs1385167	2	66054152	MEIS1	20		WHRADJ	WHR-only	WHR-only	WHR-only		0		A	G	0.1462	0.160467	-0.0363	2.318e-07	-0.0233	0.0003968	0.943842	0.0017	0.7605	0.0022	0.6992	0.632116	-0.0274	6.355e-05	-0.0231	0.0003255	0.0044	318364	0.0048	208784	0.0049	206619
chr3:12679894	rs904453	3	12679894	RAF1	27		WHR	WHR-only	WHR-only	WHR-only		0		G	T	0.4424	0.0452223	-0.011	0.02811	-0.0241	1.388e-07	0.117293	-0.0061	0.1363	0.0018	0.6439	0.36934	-0.0155	0.001581	-0.0212	1.862e-06	0.0031	316344	0.0034	206443	0.0035	204195
chr3:52382845	rs13076508	3	52382845	BAP1	29		WHRADJ	WHR-only	WHR-only	WHR-only		0		C	T	0.9444	0.44259	-0.0448	0.002641	-0.059	1.082e-06	0.262149	0.0148	0.2098	-0.0012	0.9139	0.409111	-0.0327	0.02463	-0.0476	6.852e-05	0.0088	233123	0.0096	144510	0.0097	142586
chr6:127247425	rs7753502	6	127247425	RSPO3	58	3	WHR;WHRADJ	WHR-only	WHR-only	WHR-only		0		C	T	0.4968	0.00447202	-0.0116	0.02122	-0.0304	4.142e-11	0.367603	-0.0026	0.5281	0.002	0.6225	0.0406178	-0.0119	0.01448	-0.0249	3.975e-08	0.0031	320753	0.0034	211783	0.0035	209223
chr6:127379392	rs1034207	6	127379392	RSPO3	58	5	WHRADJ	WHR-only	WHR-only	WHR-only		0		T	C	0.0788	0.00853338	-0.0209	0.04675	-0.0571	3.763e-09	1	-0.0031	0.7219	-0.0031	0.7086	0.121803	-0.0278	0.007307	-0.0487	4.201e-07	0.0065	261214	0.0072	164513	0.0072	167553
chr6:127451575	rs4580892	6	127451575	RSPO3	58	2	WHR;WHRADJ	WHR-only	WHR-only	WHR-only		0		C	T	0.294	0.00108332	-0.0196	0.0003651	-0.0432	1.92e-17	0.626124	0.0046	0.3046	0.0019	0.6602	0.000956009	-0.0131	0.01566	-0.0363	3.089e-13	0.0034	320899	0.0037	211779	0.0038	209587
chr6:127493809	rs1936805	6	127493809	RSPO3	58	1	WHR;WHRADJ	WHR-only	WHR-only	WHR-only		0		C	T	0.5146	0.00110319	-0.0308	3.081e-10	-0.0517	3.672e-30	0.476796	-0.0043	0.2856	-0.0008	0.8485	0.0180123	-0.0296	5.401e-10	-0.0443	7.04e-24	0.003	321155	0.0033	211807	0.0034	209859
chr7:25825139	rs10245353	7	25825139	NFE2L3	60		WHR;WHRADJ	WHR-only	WHR-only	WHR-only		0		C	A	0.1976	0.0740746	-0.0268	1.432e-05	-0.0414	7.912e-13	0.408334	-0.0001	0.9774	0.0051	0.3066	0.055484	-0.0191	0.001508	-0.0341	1.334e-09	0.0039	322088	0.0042	212151	0.0043	210008
chr7:27190296	rs7801581	7	27190296	HOXA11	61		WHR;WHRADJ	WHR-only	WHR-only	WHR-only		0		C	T	0.2457	0.690548	-0.0286	2.388e-06	-0.0254	7.664e-06	0.529262	0.0023	0.6388	0.0061	0.2118	0.767174	-0.0238	6.689e-05	-0.0215	9.525e-05	0.0038	307201	0.0041	198342	0.0042	195215
chr8:72676782	rs12679556	8	72676782	MSC	64		WHR;WHRADJ	WHR-only	WHR-only	WHR-only		0		T	G	0.2469	0.028786	-0.0165	0.004151	-0.0329	2.127e-10	0.194263	-0.0031	0.512	0.0045	0.3219	0.0459121	-0.0151	0.007746	-0.0298	7.397e-09	0.0036	315828	0.0039	205975	0.004	203826
chr9:106775741	rs10991437	9	106775741	ABCA1	69		WHRADJ	WHR-only	WHR-only	WHR-only		0		C	A	0.1148	0.0738027	-0.0215	0.006131	-0.0399	2.761e-08	0.320202	0.0048	0.4549	-0.003	0.6283	0.102879	-0.016	0.03711	-0.0322	4.228e-06	0.0049	321858	0.0053	212071	0.0054	209941
chr12:52636040	rs10783615	12	52636040	HOXC12	88		WHR;WHRADJ	WHR-only	WHR-only	WHR-only		0		A	G	0.1445	0.0108292	-0.0216	0.002648	-0.0454	3.825e-12	0.813961	-0.0041	0.483	-0.0024	0.6749	0.0187186	-0.023	0.001107	-0.0446	5.229e-12	0.0045	322080	0.0049	212143	0.0049	209368
chr12:52714278	rs2071449	12	52714278	HOXC5	89		WHR;WHRADJ	WHR-only	WHR-only	WHR-only		0		C	A	0.37	0.746783	-0.0287	3.492e-08	-0.0265	3.57e-08	0.44439	0.0023	0.5816	-0.0017	0.6945	0.797308	-0.0232	4.971e-06	-0.0249	1.146e-07	0.0033	316781	0.0035	209227	0.0036	206953
chr15:64820205	rs1440372	15	64820205	SMAD6	101		WHR;WHRADJ	WHR-only	WHR-only	WHR-only		0		T	C	0.7121	0.520403	-0.0266	1.385e-06	-0.022	1.09e-05	0.97154	-0.0037	0.4111	-0.0035	0.4181	0.930593	-0.0214	6.332e-05	-0.0208	2.612e-05	0.0034	320109	0.0037	210387	0.0038	207447
chr19:18250135	rs12608504	19	18250135	JUND	123		WHRADJ	WHR-only	WHR-only	WHR-only		0		G	A	0.3577	0.123333	-0.0275	1.054e-07	-0.0171	0.0002647	1	-0.0012	0.7686	-0.0012	0.7702	0.0927657	-0.0233	3.697e-06	-0.0124	0.007658	0.0032	321920	0.0035	212153	0.0036	209990
chr19:38516786	rs4081724	19	38516786	CEBPA	125		WHR;WHRADJ	WHR-only	WHR-only	WHR-only		0		A	G	0.8526	0.505515	-0.0391	1.414e-07	-0.0327	9.189e-07	0.725789	0.0056	0.3581	0.0082	0.1586	0.913988	-0.0279	0.0001117	-0.0289	8.989e-06	0.0046	319185	0.005	209571	0.0051	207418
chr19:38578194	rs7258031	19	38578194	PRD;PEPD	126		WHR;WHRADJ	WHR-only	WHR-only	WHR-only		0		C	T	0.3386	0.471855	-0.0272	3.34e-07	-0.0222	5.052e-06	0.0966553	-0.0072	0.09835	0.0018	0.6711	0.441345	-0.0245	2.444e-06	-0.0193	6.018e-05	0.0034	311438	0.0036	205109	0.0037	202113
chr22:27779477	rs2294239	22	27779477	ZNRF3	135		WHR;WHRADJ	WHR-only	WHR-only	WHR-only		0		G	A	0.5831	0.505837	-0.024	2.31e-06	-0.0284	6.943e-10	0.405426	0.0064	0.123	0.0021	0.6104	0.225246	-0.0162	0.0009723	-0.0239	8.987e-08	0.0031	321537	0.0034	212216	0.0035	209454
chr1:119376110	rs2645294	1	119376110	WARS2	8	1	WHR;WHRADJ	BMIWHR-	BMIWHR-	BMIWHR-		0		C	T	0.5778	0.204019	-0.0266	1.455e-07	-0.035	1.525e-14	0.67716	0.0099	0.01663	0.012	0.00257	0.143007	-0.0179	0.0002641	-0.0272	1.28e-09	0.0031	321984	0.0033	212128	0.0035	209808
chr5:173253421	rs7705502	5	173253421	CPEB4	48		WHRADJ	BMIWHR-	BMIWHR-	BMIWHR-		0		G	A	0.3231	1	-0.0269	2.298e-07	-0.0269	1.925e-08	0.835367	0.0114	0.008363	0.0125	0.002883	0.290263	-0.0134	0.008381	-0.0204	1.318e-05	0.0033	321952	0.0035	212020	0.0036	209827
chr20:6571374	rs979012	20	6571374	BMP2	131		WHRADJ	BMIWHR-	BMIWHR-	BMIWHR-		0		C	T	0.346	0.67361	-0.0284	6.588e-08	-0.0255	1.035e-07	0.508449	0.0165	0.0001128	0.013	0.001837	0.650381	-0.0131	0.01114	-0.0161	0.0005588	0.0033	321804	0.0036	212095	0.0036	209941
chr2:25003800	rs10182181	2	25003800	ADCY3	16		BMI	BMI-only	BMI-only	BMI-only		0		G	A	0.4617	0.300957	-0.0078	0.1171	-0.0145	0.001179	0.0072913	0.0234	6.031e-09	0.0366	3.909e-21	0.46901	0.007	0.1464	0.0025	0.5637	0.0031	321759	0.0033	211882	0.0034	209409
chr2:26782315	rs11126666	2	26782315	KCNK3	17		BMI	BMI-only	BMI-only	BMI-only		0		A	G	0.2833	0.855865	-0.0102	0.06472	-0.0089	0.07578	0.0770079	0.0258	1.292e-08	0.016	0.0002904	0.138886	0.0075	0.1631	-0.0028	0.5759	0.0034	321979	0.0037	212051	0.0038	209948
chr4:77348592	rs17001654	4	77348592	SCARB2	40		BMI	BMI-only	BMI-only	BMI-only		0		G	C	0.1532	0.299722	-0.0089	0.3386	0.0031	0.6834	0.611537	0.0278	0.0001129	0.0322	1.54e-06	0.426686	0.0045	0.6223	0.0135	0.07488	0.0053	233722	0.0061	144378	0.0061	142555
chr4:103407732	rs13107325	4	103407732	SLC39A8	42		BMI	BMI-only	BMI-only	BMI-only		0		T	C	0.0722	0.148286	-0.039	0.0003878	-0.0184	0.0624	0.468445	0.0525	2.719e-09	0.0446	2.9e-07	0.970932	-0.0006	0.9546	-0.0001	0.9926	0.0068	321461	0.0073	211675	0.0076	209310
chr4:145878514	rs11727676	4	145878514	HHIP	44		BMI	BMI-only	BMI-only	BMI-only		0		T	C	0.9101	0.756614	-0.0197	0.05317	-0.0239	0.01387	0.381495	0.0403	1.488e-06	0.0312	0.000182	0.510276	0	0.998	-0.0084	0.3621	0.0064	296401	0.0068	191737	0.0071	187490
chr6:34671142	rs205262	6	34671142	C6orf106	53		BMI	BMI-only	BMI-only	BMI-only		0		G	A	0.273	0.272666	-0.0062	0.2691	-0.0142	0.005183	0.0718526	0.0166	0.000289	0.0268	2.041e-09	0.601994	0.0016	0.7669	-0.0021	0.672	0.0035	315542	0.0038	205608	0.0039	203329
chr7:75001105	rs1167827	7	75001105	HIP1	62		BMI	BMI-only	BMI-only	BMI-only		0		G	A	0.5526	0.601066	-0.0053	0.3172	-0.0017	0.7145	0.247118	0.0234	8.804e-08	0.0172	3.689e-05	0.487081	0.0086	0.09281	0.004	0.3931	0.0033	306238	0.0035	204123	0.0036	201057
chr8:76969139	rs17405819	8	76969139	HNF4G	65		BMI	BMI-only	BMI-only	BMI-only		0		T	C	0.7	0.896959	-0.0087	0.1015	-0.0096	0.04986	0.518242	0.0208	1.928e-06	0.0243	1.453e-08	0.700266	0.003	0.5598	0.0004	0.9405	0.0033	322085	0.0036	212166	0.0037	210045
chr10:104859028	rs11191560	10	104859028	NT5C2	75		BMI	BMI-only	BMI-only	BMI-only		0		C	T	0.0891	0.197444	-0.0019	0.8197	-0.0163	0.04045	0.945132	0.0313	1.007e-05	0.0307	9.725e-06	0.473254	0.0088	0.2906	0.001	0.9009	0.0053	321893	0.0058	212003	0.0059	209865
chr10:114748339	rs7903146	10	114748339	TCF7L2	76		BMI	BMI-only	BMI-only	BMI-only		0		C	T	0.7129	0.705987	-0.0084	0.1279	-0.0111	0.02678	0.0396841	0.0294	3.894e-11	0.018	3.971e-05	0.110795	0.0093	0.08548	-0.0019	0.697	0.0034	322130	0.0037	212185	0.0038	209979
chr12:48455337	rs2720296	12	48455337	TMBIM6	86		BMI	BMI-only	BMI-only	BMI-only		0		A	G	0.4261	0.888879	-0.0048	0.3807	-0.0058	0.2489	0.742622	0.0184	4.272e-05	0.0202	3.385e-06	0.601258	0.0058	0.2761	0.0022	0.6537	0.0034	304925	0.0037	197624	0.0037	193509
chr16:3567359	rs758747	16	3567359	NLRC3	103		BMI	BMI-only	BMI-only	BMI-only		0		T	C	0.2651	0.93847	-0.0039	0.5133	-0.0045	0.406	0.264548	0.0259	8.042e-08	0.0193	3.574e-05	0.925627	0.0071	0.2188	0.0064	0.2241	0.0037	308688	0.004	200285	0.004	197025
chr16:20162624	rs11074446	16	20162624	GP2	107		BMI	BMI-only	BMI-only	BMI-only		0		T	C	0.8562	0.516573	-0.0035	0.6223	-0.0096	0.1451	0.0835795	0.0187	0.001436	0.0312	4.365e-08	0.842387	0.0071	0.3125	0.0053	0.4128	0.0045	310311	0.0048	200382	0.0049	198288
chr16:52269636	rs1477199	16	52269636	RPGRIP1L	112		BMI	BMI-only	BMI-only	BMI-only		0		G	A	0.1445	0.612083	-0.0016	0.8206	-0.0063	0.3307	0.1423	0.0293	7.023e-07	0.0187	0.001005	0.229569	0.0123	0.07915	0.0015	0.8124	0.0044	322027	0.0048	212142	0.0049	209980
chr16:52322350	rs4280233	16	52322350	FTO	113		BMI	BMI-only	BMI-only	BMI-only		0		G	T	0.9345	0.814114	-0.0152	0.1581	-0.0119	0.2297	0.10434	0.0476	9.036e-08	0.0298	0.0005979	0.329618	0.0162	0.1237	0.0029	0.7635	0.0067	308700	0.0073	198889	0.0075	196544
chr18:19358886	rs1808579	18	19358886	NPC1	119		BMI	BMI-only	BMI-only	BMI-only		0		C	T	0.5339	0.146539	0.0028	0.5641	-0.0065	0.1436	0.0160431	0.0104	0.01114	0.0224	1.232e-08	0.711315	0.0057	0.2365	0.0034	0.4359	0.0031	322032	0.0033	212105	0.0034	209643
chr18:55876168	rs4613164	18	55876168	PMAIP1	121		BMI	BMI-only	BMI-only	BMI-only		0		G	T	0.2647	0.598753	-0.0057	0.3016	-0.0019	0.7042	0.480249	0.0175	0.0001306	0.0215	1.338e-06	0.400892	0.0012	0.8299	0.0071	0.1525	0.0034	320539	0.0038	210622	0.0039	208615
chr18:56053851	rs12456728	18	56053851	MC4R	122	6	BMI	BMI-only	BMI-only	BMI-only		0		C	A	0.9145	0.674836	-0.0076	0.398	-0.0126	0.1377	0.762802	0.0326	1.254e-05	0.0354	1.619e-06	0.391123	0.0103	0.2388	0.0004	0.9627	0.0057	321956	0.0062	212065	0.0063	209944
chr1:49362434	rs657452	1	49362434	AGBL4	1		BMI	BMIWHR+	BMIWHR+	BMIWHR+		0		A	G	0.394	0.328124	0.0011	0.8356	0.0077	0.1063	0.742217	0.0216	2.527e-07	0.0233	1.699e-08	0.413723	0.0108	0.03066	0.0161	0.0005198	0.0031	313651	0.0035	204624	0.0035	202340
chr1:72523773	rs3101336	1	72523773	NEGR1	3		BMI	BMIWHR+	BMIWHR+	BMIWHR+		0		C	T	0.6125	0.820565	0.0004	0.9424	0.0019	0.6769	0.814266	0.0346	1.732e-16	0.0334	8.908e-17	0.564027	0.0184	0.000207	0.0147	0.001239	0.0031	316872	0.0034	206980	0.0035	204187
chr1:176156103	rs543874	1	176156103	SEC16B	12		BMI	BMIWHR+	BMIWHR+	BMIWHR+		0		G	A	0.1927	0.528244	0.0013	0.8411	-0.0039	0.5005	3.10064e-05	0.0341	2.729e-11	0.0603	9.613e-34	0.979811	0.0204	0.0008384	0.0206	0.0002182	0.0039	322008	0.0043	212160	0.0044	209984
chr2:592036	rs12996547	2	592036	TMEM18	15	2	BMI	BMIWHR+	BMIWHR+	BMIWHR+		0		T	C	0.3577	0.52798	-0.0028	0.5979	0.0015	0.7534	0.251299	0.0221	2.081e-07	0.0281	1.398e-11	0.854756	0.01	0.04922	0.0112	0.01562	0.0033	322084	0.0035	212165	0.0036	209530
chr2:622348	rs13021737	2	622348	TMEM18	15	1	BMI	BMIWHR+	BMIWHR+	BMIWHR+		0		G	A	0.828	0.312616	-0.0046	0.4861	-0.0132	0.02733	0.0119209	0.052	3.858e-22	0.0686	6.987e-40	0.112044	0.0294	4.295e-06	0.0163	0.00524	0.004	318287	0.0044	209902	0.0045	207784
chr2:58645881	rs929641	2	58645881	FANCL	18	2	BMI;WHR	BMIWHR+	BMIWHR+	BMIWHR+		0		A	G	0.5864	0.38728	0.0088	0.07857	0.0144	0.00152	0.190703	0.0135	0.000966	0.0201	3.745e-07	0.504036	0.0178	0.0002504	0.022	6.657e-07	0.0031	322004	0.0033	212102	0.0035	209282
chr2:58710923	rs13011109	2	58710923	FANCL	18	3	BMI	BMIWHR+	BMIWHR+	BMIWHR+		0		G	C	0.607	0.854451	0.0007	0.8912	-0.0005	0.9164	0.0452414	0.0123	0.002791	0.0224	1.635e-08	0.764759	0.0107	0.02976	0.0088	0.04913	0.0031	321771	0.0034	211944	0.0035	209867
chr2:62906552	rs11688816	2	62906552	EHBP1	19		BMI	BMIWHR+	BMIWHR+	BMIWHR+		0		G	A	0.5246	0.839175	0.0012	0.8054	0.0025	0.5827	0.366539	0.0145	0.0003838	0.019	9.604e-07	0.784434	0.0099	0.0387	0.0116	0.008388	0.0031	322051	0.0033	212134	0.0034	209880
chr3:85740920	rs1375561	3	85740920	CADM2	34	2	BMI	BMIWHR+	BMIWHR+	BMIWHR+		0		T	C	0.6393	0.600179	0.005	0.3301	0.0085	0.06848	0.363158	0.0202	1.269e-06	0.0155	0.0001532	0.889611	0.0149	0.002772	0.0158	0.0005741	0.0031	322092	0.0034	212152	0.0035	209841
chr3:187306698	rs1516725	3	187306698	ETV5	38		BMI	BMIWHR+	BMIWHR+	BMIWHR+		0		C	T	0.8719	0.991875	-0.0049	0.5195	-0.005	0.4571	0.720188	0.0439	1.048e-12	0.0466	1.914e-15	0.775441	0.0165	0.02557	0.0138	0.03769	0.0046	320644	0.005	210725	0.0051	208573
chr4:44877284	rs10938397	4	44877284	GNPDA2	39		BMI	BMIWHR+	BMIWHR+	BMIWHR+		0		G	A	0.4341	0.857383	-0.0012	0.8135	-0.0024	0.6141	0.968753	0.0402	2.082e-22	0.0404	2.984e-23	0.098193	0.0232	2.044e-06	0.0127	0.004993	0.0031	320955	0.0034	211843	0.0035	208695
chr6:40456631	rs2033529	6	40456631	LRFN2	54		BMI	BMIWHR+	BMIWHR+	BMIWHR+		0		G	A	0.293	0.943227	0.0081	0.1301	0.0076	0.1179	0.671163	0.018	4.644e-05	0.0203	2.828e-06	0.988187	0.016	0.002269	0.0161	0.0008553	0.0033	321917	0.0036	212146	0.0037	209708
chr6:50953449	rs2207139	6	50953449	TFAP2B	56	1	BMI;WHR	BMIWHR+	BMIWHR+	BMIWHR+		0		G	A	0.1773	0.621919	0.0045	0.4925	0.0003	0.9567	0.702185	0.044	1.621e-16	0.0465	2.404e-19	0.262944	0.0303	2.225e-06	0.021	0.0003571	0.004	322019	0.0044	212163	0.0046	210046
chr6:109084356	rs9400239	6	109084356	FOXO3	57		BMI	BMIWHR+	BMIWHR+	BMIWHR+		0		C	T	0.6879	0.727406	0.01	0.05765	0.0076	0.1169	0.161318	0.015	0.0005361	0.0225	1.29e-07	0.868011	0.0159	0.001974	0.0148	0.001815	0.0033	321988	0.0036	212123	0.0037	209917
chr6:162953340	rs13191362	6	162953340	PARK2	59		BMI	BMIWHR+	BMIWHR+	BMIWHR+		0		A	G	0.8791	0.945773	0.0066	0.4097	0.0073	0.3111	0.47979	0.0245	0.0001115	0.03	1.153e-06	0.983934	0.0185	0.01674	0.0187	0.008038	0.0048	321902	0.0053	212035	0.0055	209852
chr9:28404339	rs10968576	9	28404339	LINGO2	68		BMI	BMIWHR+	BMIWHR+	BMIWHR+		0		G	A	0.32	0.851613	0.0042	0.4262	0.0055	0.2627	0.0857724	0.0197	5.111e-06	0.0289	1.035e-11	0.835786	0.0161	0.001883	0.0175	0.0002362	0.0033	322061	0.0036	212162	0.0037	210001
chr9:110972163	rs6477694	9	110972163	EPB41L4B	70		BMI	BMIWHR+	BMIWHR+	BMIWHR+		0		C	T	0.3653	0.496216	0.0113	0.02767	0.0068	0.1431	0.146749	0.0136	0.001129	0.0211	2.766e-07	0.665877	0.0165	0.001044	0.0137	0.00284	0.0031	322048	0.0034	212114	0.0035	210008
chr9:119418304	rs1928295	9	119418304	TLR4	71		BMI	BMIWHR+	BMIWHR+	BMIWHR+		0		T	C	0.5479	0.937782	0.0014	0.7724	0.0019	0.668	0.00472023	0.0119	0.00304	0.0258	3.421e-11	0.834306	0.0112	0.01991	0.0125	0.004674	0.0031	321979	0.0033	212089	0.0034	210013
chr11:8630515	rs4256980	11	8630515	TRIM66	77		BMI;WHR	BMIWHR+	BMIWHR+	BMIWHR+		0		G	C	0.6462	0.388737	0.005	0.3293	0.0107	0.02109	0.373458	0.0186	9.368e-06	0.0232	1.652e-08	0.643611	0.0173	0.0005003	0.0203	9.351e-06	0.0031	320028	0.0034	210672	0.0035	208543
chr11:27468574	rs12790913	11	27468574	LIN7C	78		BMI	BMIWHR+	BMIWHR+	BMIWHR+		0		A	G	0.233	0.6309	0.001	0.8683	0.0047	0.3816	0.644687	0.0311	1.336e-10	0.0284	1.001e-09	0.818977	0.0195	0.0006883	0.0178	0.0007132	0.0036	320076	0.004	210474	0.0041	208260
chr11:27641093	rs11030104	11	27641093	BDNF	79		BMI	BMIWHR+	BMIWHR+	BMIWHR+		0		A	G	0.7923	0.572476	-0.0019	0.7541	0.0026	0.6396	0.317613	0.0445	4.696e-19	0.0384	2.318e-15	0.854484	0.0209	0.0003941	0.0195	0.0003091	0.0038	322103	0.0041	212160	0.0041	209930
chr11:43820854	rs2176598	11	43820854	HSD17B12	80		BMI	BMIWHR+	BMIWHR+	BMIWHR+		0		T	C	0.251	0.829477	0.008	0.1622	0.0064	0.2169	0.221873	0.0237	3.779e-07	0.0167	0.0002096	0.570617	0.0181	0.001215	0.014	0.006055	0.0036	316848	0.0038	206987	0.0039	204857
chr12:48533735	rs7138803	12	48533735	BCDIN3D	87		BMI	BMIWHR+	BMIWHR+	BMIWHR+		0		A	G	0.3843	0.621171	0.0007	0.8846	-0.0026	0.58	0.146749	0.0273	5.897e-11	0.0348	1.803e-17	0.914033	0.0142	0.004422	0.0135	0.003217	0.0031	322092	0.0035	212167	0.0035	209201
chr13:26915782	rs12016871	13	26915782	MTIF3	93		BMI	BMIWHR+	BMIWHR+	BMIWHR+		0		T	C	0.2029	0.864089	0.0046	0.5653	0.0063	0.3324	0.632928	0.0273	1.067e-05	0.0309	1.63e-07	0.701024	0.0168	0.03026	0.0205	0.001371	0.0047	233803	0.0052	144540	0.0052	142403
chr14:28806589	rs12885454	14	28806589	PRKD1	96	1	BMI	BMIWHR+	BMIWHR+	BMIWHR+		0		C	A	0.6416	0.72214	0.0002	0.9654	0.0026	0.5857	0.438974	0.0188	9.818e-06	0.0228	2.891e-08	0.889611	0.0109	0.02947	0.0118	0.009895	0.0033	320823	0.0035	211522	0.0035	209656
chr14:78969207	rs7141420	14	78969207	NRXN3	97	1	BMI;WHR	BMIWHR+	BMIWHR+	BMIWHR+		0		T	C	0.5267	0.790705	0.0042	0.3917	0.0059	0.1914	0.371101	0.0218	6.24e-08	0.0262	1.45e-11	0.923087	0.0166	0.0005279	0.0172	9.259e-05	0.0031	321970	0.0033	212098	0.0034	210014
chr15:49535902	rs3736485	15	49535902	DMXL2	99		BMI	BMIWHR+	BMIWHR+	BMIWHR+		0		A	G	0.454	0.889492	0.0083	0.09659	0.0074	0.104	0.717957	0.0167	4.167e-05	0.0185	2.682e-06	0.64076	0.0136	0.00462	0.0165	0.0001895	0.0031	321398	0.0033	212010	0.0034	209785
chr16:19842890	rs12446632	16	19842890	GPRC5B	105		BMI	BMIWHR+	BMIWHR+	BMIWHR+		0		G	A	0.865	0.908888	-0.0005	0.9434	0.0006	0.9336	0.522455	0.0385	1.819e-10	0.0432	1.446e-13	0.770573	0.0227	0.001587	0.02	0.002247	0.0046	316758	0.0049	206829	0.005	204619
chr16:28240912	rs2650492	16	28240912	SBK1	108		BMI	BMIWHR+	BMIWHR+	BMIWHR+		0		A	G	0.3033	0.573991	0.0119	0.03383	0.0078	0.1284	0.81868	0.0213	4.722e-06	0.02	5.036e-06	0.438189	0.0202	0.0002405	0.0147	0.003507	0.0035	319464	0.0038	212046	0.0038	207427
chr16:28796987	rs3888190	16	28796987	ATP2A1	109		BMI	BMIWHR+	BMIWHR+	BMIWHR+		0		A	C	0.4025	0.463089	0.0054	0.2821	0.0006	0.9007	0.137033	0.035	1.323e-17	0.0275	3.507e-12	0.0725866	0.0228	2.939e-06	0.0114	0.0113	0.0031	321930	0.0033	212068	0.0035	209925
chr16:52351299	rs13333228	16	52351299	FTO	113	2	BMI	BMIWHR+	BMIWHR+	BMIWHR+		0		C	T	0.6692	0.22801	0.0104	0.04907	0.0021	0.6684	0.100439	0.0318	3.476e-13	0.023	5.962e-08	0.0130923	0.0277	8.968e-08	0.0111	0.0191	0.0033	320669	0.0036	210757	0.0037	208475
chr16:52361075	rs1558902	16	52361075	FTO	113	1	BMI;WHR	BMIWHR+	BMIWHR+	BMIWHR+		0		A	T	0.415	0.582095	0.0016	0.7501	0.0052	0.255	0.317841	0.0842	1.04e-93	0.0791	4.032e-84	0.0701144	0.0499	1.162e-24	0.0384	1.155e-17	0.0031	320073	0.0034	210365	0.0035	208248
chr16:52362845	rs11075986	16	52362845	FTO	113	3	BMI	BMIWHR+	BMIWHR+	BMIWHR+		0		C	G	0.9206	0.60198	0.0071	0.4498	0.0136	0.126	0.950428	0.0426	4.936e-08	0.042	5.822e-08	0.64305	0.0288	0.001699	0.0344	7.077e-05	0.006	317836	0.0065	208613	0.0066	206492
chr16:52423476	rs9302652	16	52423476	FTO	113	4	BMI	BMIWHR+	BMIWHR+	BMIWHR+		0		C	T	0.2822	0.463409	0.0072	0.2114	0.0017	0.7447	0.541345	0.0257	3.659e-08	0.0222	6.701e-07	0.312595	0.0188	0.0007787	0.0115	0.02434	0.0035	306540	0.0039	197749	0.004	194750
chr17:21224816	rs4640244	17	21224816	KCNJ12	117		WHR	BMIWHR+	BMIWHR+	BMIWHR+		0		G	A	0.3951	0.437794	0.0093	0.08748	0.0149	0.004009	0.287057	0.0131	0.00342	0.019	1.603e-05	0.287227	0.0171	0.001388	0.0245	1.01e-06	0.0034	305292	0.0037	198799	0.0038	194953
chr18:55980115	rs6567160	18	55980115	MC4R	122	1	BMI;WHR	BMIWHR+	BMIWHR+	BMIWHR+		0		C	T	0.2357	0.00348501	-0.0148	0.0108	0.0073	0.172	0.771543	0.0546	4.553e-30	0.0563	5.083e-34	0.197029	0.0198	0.000534	0.0293	2.173e-08	0.0036	321958	0.004	212147	0.004	209911
chr18:56191604	rs17066842	18	56191604	MC4R	122	4	BMI	BMIWHR+	BMIWHR+	BMIWHR+		0		G	A	0.9592	0.708343	0.0037	0.7814	0.0103	0.4104	0.83585	0.0614	2.389e-08	0.0642	1.698e-09	0.819426	0.0358	0.006281	0.0319	0.008634	0.0083	296556	0.0091	190394	0.0094	188173
chr18:56195798	rs17066846	18	56195798	MC4R	122	3	BMI	BMIWHR+	BMIWHR+	BMIWHR+		0		G	T	0.1989	0.126461	-0.0067	0.2856	0.0059	0.3047	0.435905	0.0315	6.709e-10	0.0266	1.243e-07	0.771034	0.0142	0.02034	0.0119	0.03417	0.0039	318120	0.0042	209808	0.0044	207613
chr19:18315825	rs17724992	19	18315825	PGPEP1	124		BMI	BMIWHR+	BMIWHR+	BMIWHR+		0		A	G	0.7456	0.726353	0.009	0.1145	0.0116	0.02691	0.228547	0.0228	1.238e-06	0.0159	0.0004819	0.618498	0.0205	0.0002322	0.0169	0.0009538	0.0035	319588	0.0039	210660	0.0039	208532
chr19:50087459	rs2075650	19	50087459	TOMM40	128		BMI;WHR	BMIWHR+	BMIWHR+	BMIWHR+		0		A	G	0.8484	0.833951	0.0181	0.01293	0.0201	0.002615	0.157008	0.0206	0.0005803	0.031	1.057e-07	0.601347	0.026	0.0002538	0.0308	2.486e-06	0.0045	308408	0.0049	206613	0.0051	202095
chr19:50894012	rs2287019	19	50894012	QPCTL	129		BMI;WHR	BMIWHR+	BMIWHR+	BMIWHR+		0		C	T	0.8038	0.246998	0.013	0.05075	0.0029	0.6352	0.356654	0.0386	2.693e-12	0.0324	8.595e-10	0.0720524	0.034	2.143e-07	0.0188	0.001515	0.0042	300921	0.0045	199713	0.0046	197602
chr20:50415352	rs16996700	20	50415352	ZFP64	134		WHR	BMIWHR+	BMIWHR+	BMIWHR+		0		T	C	0.7283	0.363773	0.0169	0.002315	0.0104	0.03805	0.00510035	0.0098	0.0319	0.0255	5.932e-09	0.897107	0.0208	0.0001118	0.0217	9.227e-06	0.0034	322063	0.0037	212159	0.0038	210005
