# Supplementary material for: A joint view on genetic variants for adiposity differentiates subtypes with distinct metabolic implications
Source: Nat Commun. 2018 May 16;9:1946. doi: 10.1038/s41467-018-04124-9 (PMC5956079; doi:10.1038/s41467-018-04124-9)
Supplement: Supplementary file 7 — Supplementary Data 4 [file 41467_2018_4124_MOESM7_ESM.xlsx]

## Sheet: SD4-159 anthropometric
Supplementary Data 4. Anthropometric traits association results for the 159 identified lead variants. For the 159 identified lead variants, the table shows association results for waist circumference (WC), hip circumference (HIP), weight (WT) and height (HT). The data shown is based on sex-combined, European-ancestry meta-analyses from the GIANT consortium (see Methods for details).
rsid	Chr	Pos	NearestGene	Screen	Class	EA	OA	EAF	b.WC	se.WC	p.WC	n.WC	b.HIP	se.HIP	p.HIP	n.HIP	b.WT	se.WT	p.WT	n.WT	b.HT	se.HT	p.HT	n.HT
rs657452	1	49362434	AGBL4	BMI	BMIWHR+	A	G	0.394	0.0211	0.0036	2.854e-09	224402	0.0179	0.0037	1.44e-06	205462	0.0193139	0.00455714	2.25346e-05	125849	-0.0001	0.0031	0.96	251227
rs11583200	1	50332407	ELAVL4	BMI	BMIWHR+	C	T	0.3958	0.017	0.0035	8.993e-07	232068	0.0146	0.0037	7.032e-05	212864	0.01655	0.00452383	0.00025379	125871	-0.0017	0.003	0.57	253106
rs3101336	1	72523773	NEGR1	BMI	BMIWHR+	C	T	0.6125	0.0259	0.0035	1.479e-13	226872	0.0219	0.0037	2.1e-09	207817	0.0340222	0.00455714	8.28686e-14	125842	-0.0008	0.003	0.78	253110
rs12566985	1	74774781	TNNI3K	BMI	BMIWHR+	G	A	0.4459	0.0182	0.0034	9.616e-08	230184	0.0219	0.0035	7.052e-10	211182	0.0243929	0.00448971	5.53929e-08	125894	-0.0049	0.0029	0.099	253103
rs12401738	1	78219349	FUBP1	BMI	BMIWHR+	A	G	0.352	0.0222	0.0036	4.315e-10	232043	0.0224	0.0037	1.632e-09	212987	0.0262741	0.00466048	1.72392e-08	125912	0.012	0.0031	0.00013	253159
rs11165643	1	96696685	PTBP2	BMI	BMIWHR+	T	C	0.583	0.0198	0.0034	6.133e-09	232028	0.0196	0.0036	5.6e-08	212986	0.0260532	0.00448637	6.35305e-09	125912	0.0074	0.003	0.013	251832
rs17024393	1	109956211	GNAT2	BMI	BMIWHR+	C	T	0.0397	0.0572	0.0097	3.4e-09	209040	0.0632	0.01	2.817e-10	188855	0.0513651	0.0131098	8.92656e-05	119337	0.0081	0.0087	0.35	233525
rs543874	1	176156103	SEC16B	BMI	BMIWHR+	G	A	0.1927	0.0423	0.0043	7.092e-23	232055	0.0449	0.0045	1.761e-23	212988	0.0450021	0.00568925	2.57346e-15	125914	0.0063	0.0037	0.091	253117
rs2820292	1	200050910	NAV1	BMI	BMIWHR+	C	A	0.555	0.0189	0.0034	2.372e-08	231899	0.0173	0.0035	8.437e-07	212880	0.0196198	0.00445309	1.05347e-05	125915	0.0013	0.0029	0.67	251876
rs13411762	2	544109	TMEM18	BMI	BMIWHR+	C	T	0.907	0.0268	0.0062	1.575e-05	223148	0.0269	0.0065	3.795e-05	204138	0.0462814	0.00780753	3.07039e-09	125905	0	0.0053	0.99	243534
rs12996547	2	592036	TMEM18	BMI	BMIWHR+	T	C	0.3577	0.0216	0.0035	9.774e-10	232054	0.0203	0.0037	5.238e-08	213003	0.0305615	0.00469867	7.8062e-11	125874	0.0008	0.0031	0.81	253193
rs13021737	2	622348	TMEM18	BMI	BMIWHR+	G	A	0.828	0.0509	0.0045	4.85e-30	229780	0.0533	0.0047	9.738e-30	210740	0.0607196	0.00586388	3.97777e-25	125908	0.0057	0.0039	0.15	247940
rs1317006	2	646450	TMEM18	BMI	BMIWHR+	C	T	0.2976	0.0239	0.0037	1.877e-10	225675	0.0192	0.004	1.437e-06	206622	0.0254859	0.00501896	3.81598e-07	125899	0.0079	0.0033	0.016	253041
rs929641	2	58645881	FANCL	BMI;WHR	BMIWHR+	A	G	0.5864	0.0207	0.0034	1.224e-09	231976	0.0129	0.0036	0.0003335	212921	0.0209949	0.00448637	2.87299e-06	125880	0.0038	0.003	0.19	253111
rs13011109	2	58710923	FANCL	BMI	BMIWHR+	G	C	0.607	0.0153	0.0035	1.037e-05	231835	0.0145	0.0036	5.955e-05	212763	0.0147219	0.00452383	0.00113674	125799	-0.0015	0.003	0.61	252922
rs1016287	2	59159129	FANCL	BMI	BMIWHR+	T	C	0.2867	0.0225	0.0037	1.165e-09	231996	0.0221	0.0039	1.657e-08	212957	0.0176886	0.00494823	0.000350595	125906	-0.0043	0.0032	0.18	253101
rs11688816	2	62906552	EHBP1	BMI	BMIWHR+	G	A	0.5246	0.0168	0.0034	7.04e-07	232021	0.0162	0.0035	4.812e-06	212973	0.0181738	0.00445309	4.48101e-05	125872	0.0025	0.0029	0.39	250362
rs2121279	2	142759755	LRP1B	BMI	BMIWHR+	T	C	0.152	0.0165	0.0048	0.0006003	232044	0.0162	0.005	0.001136	212991	0.0278863	0.00643001	1.44508e-05	125904	-0.0089	0.0042	0.035	253186
rs1528435	2	181259207	UBE2E3	BMI	BMIWHR+	T	C	0.6312	0.0135	0.0035	0.0001035	232009	0.0155	0.0037	2.407e-05	212951	0.0186631	0.00459456	4.86532e-05	125905	0.0046	0.003	0.13	252965
rs1569135	2	187823643	CALCRL	WHR;WHRADJ	BMIWHR+	A	G	0.53	0.0145	0.0034	1.79e-05	231972	0.0003	0.0036	0.9221	212924	0.00343689	0.0044156	0.436361	125887	-0.0045	0.0029	0.12	253168
rs7599312	2	213121476	ERBB4	BMI	BMIWHR+	G	A	0.7238	0.0164	0.0037	1.028e-05	232030	0.0187	0.0039	1.518e-06	212945	0.0149886	0.00494823	0.00245298	125788	-0.0056	0.0033	0.087	253071
rs2365389	3	61211502	FHIT	BMI	BMIWHR+	C	T	0.5816	0.0177	0.0034	2.528e-07	228382	0.0163	0.0036	7.057e-06	209325	0.0198674	0.00445309	8.13924e-06	125914	0.0019	0.003	0.51	247913
rs3849570	3	81874802	GBE1	BMI	BMIWHR+	A	C	0.3593	0.0214	0.0038	2.234e-08	196103	0.0189	0.004	2.275e-06	183720	0.0190408	0.00459456	3.40999e-05	125915	0.0028	0.003	0.36	253106
rs1375561	3	85740920	CADM2	BMI	BMIWHR+	T	C	0.6393	0.0215	0.0035	1.1e-09	232047	0.017	0.0037	3.923e-06	212989	0.0162992	0.00459456	0.000388895	125913	0.0082	0.0031	0.0069	252249
rs13078960	3	85890280	CADM2	BMI	BMIWHR+	G	T	0.1955	0.0239	0.0042	1.589e-08	232083	0.0267	0.0044	1.535e-09	213028	0.032539	0.00554235	4.33213e-09	125916	0.0082	0.0036	0.025	253235
rs16851483	3	142758126	RASA2	BMI	BMIWHR+	T	G	0.0655	0.0412	0.0088	2.843e-06	153943	0.0427	0.009	2.091e-06	145451	0.0360828	0.00915191	8.05859e-05	125837	-0.015	0.006	0.013	253147
rs1516725	3	187306698	ETV5	BMI	BMIWHR+	C	T	0.8719	0.031	0.0051	1.732e-09	230610	0.0309	0.0054	1.034e-08	211562	0.0389333	0.00657153	3.13183e-09	125917	-0.006	0.0044	0.17	251827
rs10938397	4	44877284	GNPDA2	BMI	BMIWHR+	G	A	0.4341	0.0316	0.0035	6.102e-20	231679	0.0303	0.0037	9.305e-17	212679	0.0402713	0.00469867	1.02776e-17	125900	-0.0021	0.003	0.49	252227
rs459193	5	55842508	ANKRD55	WHR;WHRADJ	BMIWHR+	A	G	0.2625	0.0177	0.0039	5.181e-06	231994	0.0031	0.004	0.4421	212939	0.00987445	0.00512323	0.0539315	125910	0.0098	0.0034	0.004	252973
rs2112347	5	75050998	POC5	BMI	BMIWHR+	T	G	0.6289	0.0254	0.0035	3.203e-13	232028	0.0247	0.0036	9.653e-12	212969	0.026563	0.00459456	7.40782e-09	125914	0.0022	0.003	0.47	253113
rs11755724	6	7063989	RREB1	WHR	BMIWHR+	G	A	0.6354	0.0135	0.0035	0.0001298	231945	0.0049	0.0037	0.1827	212825	0.00744458	0.00459456	0.105167	125719	-0.0008	0.0031	0.8	252876
rs2033529	6	40456631	LRFN2	BMI	BMIWHR+	G	A	0.293	0.0209	0.0037	1.701e-08	232010	0.0163	0.0038	2.158e-05	212986	0.0211085	0.00494823	1.99121e-05	125789	0.0017	0.0032	0.61	251211
rs2817419	6	50920865	TFAP2B	BMI	BMIWHR+	A	G	0.7336	0.0255	0.0039	4.657e-11	231924	0.0249	0.004	6.895e-10	212844	0.0265405	0.00523116	3.90474e-07	125910	0.013	0.0034	0.00015	251589
rs2207139	6	50953449	TFAP2B	BMI;WHR	BMIWHR+	G	A	0.1773	0.0395	0.0045	2.106e-18	232055	0.0374	0.0048	3.8e-15	213001	0.0388723	0.00586771	3.47765e-11	125916	-0.0039	0.0039	0.32	253103
rs9400239	6	109084356	FOXO3	BMI	BMIWHR+	C	T	0.6879	0.0244	0.0036	1.881e-11	232015	0.0204	0.0038	6.491e-08	212961	0.0237703	0.0048775	1.09665e-06	125914	0.019	0.0032	5.7e-09	253069
rs13191362	6	162953340	PARK2	BMI	BMIWHR+	A	G	0.8791	0.0252	0.0054	2.91e-06	231924	0.0151	0.0057	0.007826	212873	0.0255645	0.00678381	0.000164255	125916	0.0022	0.0046	0.64	253057
rs2033732	8	85242264	RALYL	BMI	BMIWHR+	C	T	0.7469	0.0148	0.0039	0.0001512	231875	0.0127	0.0041	0.001854	212823	0.0259784	0.00523116	6.83191e-07	125913	0.0046	0.0034	0.18	252464
rs4740619	9	15624326	PSIP1	BMI	BMIWHR+	T	C	0.5416	0.0175	0.0034	2.551e-07	231907	0.0156	0.0035	1.139e-05	212914	0.0163714	0.00445309	0.000236539	125915	-0.0043	0.0029	0.14	253146
rs10968576	9	28404339	LINGO2	BMI	BMIWHR+	G	A	0.32	0.0246	0.0036	1.165e-11	232050	0.0178	0.0038	2.187e-06	212999	0.0238588	0.00476944	5.66082e-07	125912	0	0.0032	0.99	253175
rs6477694	9	110972163	EPB41L4B	BMI	BMIWHR+	C	T	0.3653	0.0176	0.0035	4.498e-07	232003	0.0123	0.0037	0.0008581	212935	0.0248453	0.00455714	4.98206e-08	125851	0.0055	0.003	0.07	253136
rs1928295	9	119418304	TLR4	BMI	BMIWHR+	T	C	0.5479	0.0181	0.0034	1.034e-07	231983	0.0158	0.0035	8.224e-06	212926	0.0159904	0.00445309	0.000329586	125767	-0.0018	0.0029	0.54	253050
rs10733682	9	128500735	ZBTB43	BMI	BMIWHR+	A	G	0.4782	0.0144	0.0035	3.529e-05	231757	0.0121	0.0036	0.0007909	212668	0.0178267	0.00455714	9.16039e-05	125882	-0.0055	0.003	0.07	251841
rs17094222	10	102385430	HIF1AN	BMI	BMIWHR+	C	T	0.2106	0.0191	0.0042	5.819e-06	231963	0.016	0.0044	0.0002761	210672	0.0221786	0.00558078	7.06459e-05	125895	0.0024	0.0037	0.52	252837
rs4256980	11	8630515	TRIM66	BMI;WHR	BMIWHR+	G	C	0.6462	0.0201	0.0035	7.629e-09	230522	0.0175	0.0037	2.061e-06	211510	0.01882	0.00459456	4.20096e-05	125942	-0.0045	0.003	0.14	253239
rs12790913	11	27468574	LIN7C	BMI	BMIWHR+	A	G	0.233	0.0299	0.0041	1.866e-13	230302	0.0287	0.0042	7.979e-12	211312	0.0256373	0.00529765	1.30247e-06	125935	0.0055	0.0035	0.11	253096
rs11030104	11	27641093	BDNF	BMI	BMIWHR+	A	G	0.7923	0.0319	0.0042	2.51e-14	232061	0.0326	0.0043	4.446e-14	212866	0.0355277	0.005477	8.7732e-11	125887	-0.0051	0.0036	0.16	253192
rs2176598	11	43820854	HSD17B12	BMI	BMIWHR+	T	C	0.251	0.0181	0.0039	2.662e-06	226884	0.0147	0.0041	0.000352	207825	0.0134583	0.0050897	0.00818763	125943	-0.001	0.0033	0.77	253144
rs3817334	11	47607569	AGBL2	BMI	BMIWHR+	T	C	0.4067	0.0201	0.0034	3.49e-09	231943	0.0185	0.0036	3.081e-07	212858	0.0189798	0.00448637	2.33113e-05	125893	-0.021	0.003	4.4e-12	253098
rs12286929	11	114527614	CADM1	BMI	BMIWHR+	G	A	0.5229	0.018	0.0034	1.068e-07	231964	0.0165	0.0035	2.584e-06	212924	0.0138129	0.00438235	0.00162187	125932	-0.0055	0.0029	0.059	253105
rs7138803	12	48533735	BCDIN3D	BMI	BMIWHR+	A	G	0.3843	0.0282	0.0035	1.554e-15	232059	0.0292	0.0037	1.9e-15	212993	0.0324554	0.00459456	1.61934e-12	125848	0.0092	0.003	0.0026	253146
rs12016871	13	26915782	MTIF3	BMI	BMIWHR+	T	C	0.2029	0.0282	0.0053	1.033e-07	153892	0.0266	0.0054	8.396e-07	145399	0.0392183	0.00558078	2.10425e-12	125914	0.013	0.0037	0.0003	252978
rs12429545	13	53000207	OLFM4	BMI	BMIWHR+	A	G	0.1334	0.0309	0.0052	2.486e-09	222998	0.0331	0.0053	6.037e-10	203893	0.0309676	0.00685456	6.24811e-06	125796	0.0099	0.0044	0.025	253052
rs10132280	14	24998019	STXBP6	BMI	BMIWHR+	C	A	0.6816	0.022	0.0037	2.249e-09	231985	0.0224	0.0038	4.783e-09	212943	0.0187125	0.00491096	0.000138772	125901	0.0031	0.0033	0.34	251949
rs12885454	14	28806589	PRKD1	BMI	BMIWHR+	C	A	0.6416	0.0197	0.0035	2.59e-08	231357	0.0174	0.0037	2.352e-06	212341	0.0216931	0.00459456	2.34146e-06	125529	0.0019	0.0031	0.55	251858
rs7141420	14	78969207	NRXN3	BMI;WHR	BMIWHR+	T	C	0.5267	0.0232	0.0034	7.677e-12	231986	0.0217	0.0035	5.773e-10	212899	0.0221516	0.00445309	6.54395e-07	125828	0.0056	0.0029	0.057	253053
rs11625769	14	78971218	NRXN3	BMI	BMIWHR+	C	G	0.3253	0.0204	0.0037	2.287e-08	227989	0.019	0.0038	6.302e-07	208945	0.0234479	0.00476944	8.82048e-07	125913	0.011	0.0032	0.00031	253219
rs3736485	15	49535902	DMXL2	BMI	BMIWHR+	A	G	0.454	0.0148	0.0034	1.419e-05	231902	0.0089	0.0035	0.01218	212849	0.013385	0.00448637	0.00284992	125907	-0.0035	0.003	0.23	252487
rs16951275	15	65864222	MAP2K5	BMI	BMIWHR+	T	C	0.7841	0.0221	0.0041	6.379e-08	232066	0.0213	0.0043	5.897e-07	213011	0.0328442	0.00540625	1.23811e-09	125916	-0.0044	0.0035	0.21	253209
rs879620	16	3955730	ADCY9	BMI	BMIWHR+	T	C	0.6154	0.025	0.0046	5.486e-08	153896	0.0288	0.0047	8.918e-10	145362	0.0278593	0.00501449	2.7641e-08	121562	0.018	0.0032	1e-08	248714
rs12446632	16	19842890	GPRC5B	BMI	BMIWHR+	G	A	0.865	0.0361	0.005	5.214e-13	226701	0.0356	0.0052	1.132e-11	207666	0.0390269	0.00657153	2.87143e-09	125903	-0.0092	0.0043	0.033	253184
rs2650492	16	28240912	SBK1	BMI	BMIWHR+	A	G	0.3033	0.0256	0.0038	2.458e-11	231921	0.0229	0.004	1.492e-08	209334	0.0249394	0.00536146	3.2936e-06	125267	0.0042	0.0034	0.21	250236
rs3888190	16	28796987	ATP2A1	BMI	BMIWHR+	A	C	0.4025	0.0335	0.0035	4.006e-22	231880	0.0345	0.0036	9.396e-22	212905	0.0308938	0.00452383	8.54341e-12	125915	0.0025	0.003	0.4	253207
rs4788115	16	28905612	LAT	BMI	BMIWHR+	T	A	0.8151	0.0191	0.0053	0.0002669	204387	0.0193	0.0055	0.0004229	191079	0.0263217	0.00843197	0.00179835	99004.7	-0.007	0.0054	0.2	208058
rs9925964	16	31037396	KAT8	BMI	BMIWHR+	A	G	0.6198	0.0201	0.0035	8.107e-09	229847	0.0206	0.0036	1.515e-08	210796	0.0158419	0.00455714	0.0005084	125915	0.0031	0.003	0.3	247946
rs13333228	16	52351299	FTO	BMI	BMIWHR+	C	T	0.6692	0.0267	0.0036	1.328e-13	230637	0.024	0.0038	2.785e-10	211595	0.0254531	0.00483401	1.39872e-07	125882	0.002	0.0032	0.54	251784
rs1558902	16	52361075	FTO	BMI;WHR	BMIWHR+	A	T	0.415	0.0739	0.0035	3.7e-101	230183	0.0704	0.0036	3.465e-85	211201	0.0710797	0.00452383	1.24582e-55	125897	-0.0097	0.003	0.0012	252880
rs11075986	16	52362845	FTO	BMI	BMIWHR+	C	G	0.9206	0.0377	0.0065	7.327e-09	228503	0.0343	0.0068	4.511e-07	209450	0.039414	0.00886891	8.82772e-06	122687	-0.014	0.0059	0.015	247472
rs9302652	16	52423476	FTO	BMI	BMIWHR+	C	T	0.2822	0.0201	0.0039	3.151e-07	216496	0.0165	0.0042	7.334e-05	196321	0.0240474	0.00522686	4.20983e-06	123485	-0.0035	0.0034	0.31	236434
rs1000940	17	5223976	RABEP1	BMI	BMIWHR+	G	A	0.3199	0.0182	0.0037	8.285e-07	231804	0.0188	0.004	2.022e-06	212753	0.0198176	0.00491096	5.45114e-05	125891	0.002	0.0033	0.55	251159
rs4640244	17	21224816	KCNJ12	WHR	BMIWHR+	G	A	0.3951	0.0172	0.0038	6.395e-06	218657	0.0072	0.004	0.07163	199637	0.00335862	0.00529765	0.526091	125894	-0.025	0.0034	1.5e-13	235466
rs12940622	17	76230166	RPTOR	BMI	BMIWHR+	G	A	0.5748	0.0148	0.0034	1.339e-05	232001	0.0155	0.0035	1.275e-05	212956	0.0178325	0.00445309	6.21401e-05	125915	-0.0022	0.0029	0.46	253186
rs7243357	18	55034299	GRP	BMI	BMIWHR+	T	G	0.8117	0.0207	0.0044	2.487e-06	231931	0.0235	0.0046	3.117e-07	213019	0.0212845	0.00583074	0.000261843	125916	0.016	0.0039	4.4e-05	253145
rs6567160	18	55980115	MC4R	BMI;WHR	BMIWHR+	C	T	0.2357	0.0483	0.004	2.608e-33	231894	0.0496	0.0042	2.998e-32	212984	0.0605514	0.00526474	1.29945e-30	125915	0.025	0.0035	2e-12	253015
rs12607795	18	56099078	MC4R	BMI	BMIWHR+	T	C	0.7753	0.0254	0.0041	5.877e-10	220137	0.0257	0.0043	2.767e-09	201241	0.0294152	0.0053355	3.52544e-08	125770	0.0018	0.0036	0.61	239945
rs17066842	18	56191604	MC4R	BMI	BMIWHR+	G	A	0.9592	0.0575	0.0093	5.309e-10	209229	0.0586	0.0097	1.672e-09	191393	0.0615157	0.011907	2.38733e-07	117672	0.0058	0.008	0.47	226533
rs17066846	18	56195798	MC4R	BMI	BMIWHR+	G	T	0.1989	0.0259	0.0043	1.474e-09	229529	0.0258	0.0045	1.154e-08	210647	0.0301937	0.00558078	6.29148e-08	125916	0.012	0.0038	0.0024	244949
rs8097783	18	56202274	MC4R	BMI	BMIWHR+	G	A	0.9277	0.0362	0.0067	5.953e-08	231844	0.0372	0.007	8.499e-08	212880	0.0450137	0.00858066	1.55484e-07	125736	0.0061	0.0057	0.28	252949
rs17724992	19	18315825	PGPEP1	BMI	BMIWHR+	A	G	0.7456	0.0213	0.0039	5.145e-08	230406	0.0169	0.0041	3.912e-05	211498	0.0135766	0.00519399	0.00895134	125278	0.0029	0.0034	0.4	249116
rs2075650	19	50087459	TOMM40	BMI;WHR	BMIWHR+	A	G	0.8484	0.0307	0.005	8.857e-10	222559	0.0189	0.0052	0.0002957	207189	0.00982558	0.00722691	0.173962	113506	-0.0082	0.0045	0.066	237703
rs2287019	19	50894012	QPCTL	BMI;WHR	BMIWHR+	C	T	0.8038	0.0351	0.0046	1.724e-14	217525	0.0274	0.0048	9.171e-09	199313	0.0335445	0.00673041	6.2277e-07	101402	-0.0037	0.0042	0.37	224030
rs3810291	19	52260843	ZC3H4	BMI	BMIWHR+	A	G	0.6664	0.0259	0.004	1.671e-10	210501	0.023	0.0041	2.443e-08	198271	0.024987	0.00516043	1.28515e-06	121582	-0.0012	0.0034	0.73	245843
rs16996700	20	50415352	ZFP64	WHR	BMIWHR+	T	C	0.7283	0.0226	0.0037	1.522e-09	231903	0.0133	0.004	0.0007847	212997	0.0246085	0.00494823	6.58581e-07	125912	0.0094	0.0033	0.0043	253173
rs10182181	2	25003800	ADCY3	BMI	BMI-only	G	A	0.4617	0.0179	0.0034	1.343e-07	231766	0.0232	0.0035	6.421e-11	212722	0.00905708	0.00445309	0.041963	125792	-0.034	0.0029	1.6e-31	252828
rs11126666	2	26782315	KCNK3	BMI	BMI-only	A	G	0.2833	0.0156	0.0037	3.136e-05	231940	0.0172	0.0039	1.114e-05	212856	0.019415	0.00498172	9.72896e-05	125742	0.0071	0.0033	0.033	253033
rs6804842	3	25081441	RARB	BMI	BMI-only	G	A	0.5749	0.0144	0.0035	3.084e-05	231905	0.0143	0.0036	6.924e-05	212845	0.0252376	0.00452383	2.42171e-08	125910	0.0088	0.003	0.0032	252562
rs17001654	4	77348592	SCARB2	BMI	BMI-only	G	C	0.1532	0.0183	0.0062	0.003161	153730	0.0212	0.0064	0.0009247	145193	0.0196135	0.00621772	0.00160797	125816	-0.0005	0.0042	0.9	252898
rs13107325	4	103407732	SLC39A8	BMI	BMI-only	T	C	0.0722	0.0232	0.0074	0.001787	231570	0.0332	0.0078	2.364e-05	212514	0.0367951	0.0101468	0.000287534	125398	-0.033	0.0065	3.3e-07	251758
rs11727676	4	145878514	HHIP	BMI	BMI-only	T	C	0.9101	0.0098	0.0069	0.1569	210844	0.0156	0.0074	0.03428	188717	0.0181261	0.0107041	0.0903829	109755	-0.029	0.0071	4.2e-05	217488
rs205262	6	34671142	C6orf106	BMI	BMI-only	G	A	0.273	0.0155	0.0038	4.963e-05	225499	0.0231	0.004	6.103e-09	206315	0.0239127	0.00501896	1.8936e-06	125896	0.017	0.0033	1.5e-07	251788
rs1167827	7	75001105	HIP1	BMI	BMI-only	G	A	0.5526	0.015	0.0036	2.593e-05	223303	0.0155	0.0038	4.421e-05	204524	0.022052	0.00514882	1.84444e-05	107308	-0.0073	0.0032	0.025	230810
rs2245368	7	76446079	PMS2P11	BMI	BMI-only	C	T	0.1798	0.0243	0.0063	0.0001172	144120	0.0303	0.0066	4.514e-06	135014	0.0369172	0.00862323	1.85937e-05	89454.2	0.0091	0.0054	0.094	176364
rs17405819	8	76969139	HNF4G	BMI	BMI-only	T	C	0.7	0.0148	0.0037	5.006e-05	232049	0.0194	0.0038	3.456e-07	213004	0.0200449	0.0048775	3.96216e-05	125915	-0.0062	0.0032	0.051	253185
rs7899106	10	87400884	GRID1	BMI	BMI-only	G	A	0.0517	0.0314	0.0079	7.485e-05	231898	0.0419	0.0084	5.854e-07	210594	0.0381331	0.00981658	0.000102516	125812	0.0032	0.0067	0.63	253048
rs11191560	10	104859028	NT5C2	BMI	BMI-only	C	T	0.0891	0.0197	0.0059	0.0008564	231899	0.0249	0.0062	6.428e-05	210518	0.0389848	0.00791865	8.51563e-07	125720	0.0072	0.0052	0.16	252945
rs7903146	10	114748339	TCF7L2	BMI	BMI-only	C	T	0.7129	0.0219	0.0037	3.922e-09	232078	0.0264	0.0039	2.107e-11	210777	0.0151145	0.00491096	0.00208603	125904	-0.0019	0.0032	0.57	253171
rs2720296	12	48455337	TMBIM6	BMI	BMI-only	A	G	0.4261	0.0165	0.0037	9.565e-06	217515	0.019	0.0039	1.353e-06	198362	0.0204776	0.00498172	3.94703e-05	125889	0.0056	0.0034	0.099	232701
rs11057405	12	121347850	CLIP1	BMI	BMI-only	G	A	0.9013	0.022	0.006	0.0002426	222814	0.04	0.0063	2.144e-10	206966	0.0311109	0.00868966	0.000343296	122564	0.023	0.0054	1.8e-05	249944
rs11847697	14	29584863	PRKD1	BMI	BMI-only	T	C	0.042	0.0398	0.0093	1.766e-05	216816	0.0471	0.0098	1.593e-06	197761	0.0640978	0.0119841	8.86423e-08	121900	0.0018	0.008	0.82	235017
rs758747	16	3567359	NLRC3	BMI	BMI-only	T	C	0.2651	0.0171	0.004	2.228e-05	220184	0.0172	0.0043	5.063e-05	201130	0.0225581	0.00543921	3.36418e-05	121230	-0.0028	0.0036	0.44	233576
rs11074422	16	19907062	GPR139	BMI	BMI-only	T	A	0.3504	0.0128	0.0038	0.0006695	231249	0.015	0.004	0.0001696	212215	0.0156819	0.00505248	0.00191048	125894	0.0032	0.0034	0.35	247776
rs11074446	16	20162624	GP2	BMI	BMI-only	T	C	0.8562	0.0209	0.0049	1.892e-05	220263	0.023	0.0051	6.955e-06	201219	0.0239532	0.00643001	0.00019514	125878	0.0046	0.0043	0.29	241462
rs1477199	16	52269636	RPGRIP1L	BMI	BMI-only	G	A	0.1445	0.0209	0.0049	2.068e-05	232035	0.0258	0.0051	3.899e-07	212960	0.0313918	0.00646742	1.21097e-06	125909	0.0087	0.0042	0.041	253109
rs4280233	16	52322350	FTO	BMI	BMI-only	G	T	0.9345	0.0322	0.0074	1.255e-05	218784	0.0395	0.0077	2.577e-07	199727	0.0503717	0.0107938	3.06042e-06	125838	-0.0019	0.0068	0.78	239911
rs1808579	18	19358886	NPC1	BMI	BMI-only	C	T	0.5339	0.0172	0.0034	3.997e-07	231997	0.0226	0.0035	2.065e-10	212943	0.0224119	0.00445309	4.83152e-07	125890	0.014	0.0029	4.9e-06	251340
rs4613164	18	55876168	PMAIP1	BMI	BMI-only	G	T	0.2647	0.0152	0.0038	6.547e-05	230365	0.0189	0.004	1.765e-06	211454	0.0210606	0.00501896	2.71432e-05	124955	0.0038	0.0033	0.25	253024
rs12456728	18	56053851	MC4R	BMI	BMI-only	C	A	0.9145	0.0239	0.0063	0.0001346	231815	0.029	0.0065	7.67e-06	212903	0.0302388	0.00855512	0.000408407	125881	0.0086	0.0056	0.13	253131
rs29941	19	39001372	KCTD15	BMI	BMI-only	G	A	0.6685	0.0122	0.0036	0.0006255	231794	0.0121	0.0037	0.001066	213007	0.0260947	0.00473129	3.48072e-08	125891	-0.0018	0.0031	0.56	253203
rs10919388	1	168639127	GORAB	WHRADJ	WHR-only	A	C	0.2797	-0.0045	0.0041	0.2733	196169	0.0109	0.0042	0.009436	183800	-0.00202157	0.00491096	0.6806	125843	-0.0037	0.0032	0.25	253089
rs1385167	2	66054152	MEIS1	WHRADJ	WHR-only	A	G	0.8538	-0.0135	0.0048	0.0053	228671	0.0006	0.0051	0.9005	209621	-0.00303217	0.00653816	0.642816	122673	-0.0032	0.0043	0.45	249541
rs17819328	3	12464342	PPARG	WHR;WHRADJ	WHR-only	T	G	0.5669	0.0005	0.0035	0.8776	231387	0.0146	0.0037	6.553e-05	212332	-0.00516002	0.00476944	0.2793	125898	-0.0068	0.0031	0.029	247556
rs904453	3	12679894	RAF1	WHR	WHR-only	G	T	0.5576	-0.0077	0.0034	0.02481	226310	0.0026	0.0036	0.474	207279	-0.0086937	0.00445309	0.0509043	125915	-0.012	0.0029	6.4e-05	252621
rs13076508	3	52382845	BAP1	WHRADJ	WHR-only	C	T	0.0556	-0.0128	0.0099	0.196	153862	0.0162	0.0101	0.1087	145369	0.0133256	0.0106404	0.210437	124851	0.011	0.0069	0.099	250778
rs10804591	3	130816923	PLXND1	WHRADJ	WHR-only	C	A	0.2101	0.0037	0.0042	0.3712	231997	0.0205	0.0043	2.364e-06	212947	0.00383178	0.0053355	0.472655	125816	0.015	0.0036	2.5e-05	252983
rs17451107	3	158280303	LEKR1	WHR;WHRADJ	WHR-only	C	T	0.3846	-0.0162	0.0036	6.277e-06	231448	-0.002	0.0037	0.5871	212424	-0.00455143	0.00494823	0.357673	125903	0.0034	0.0032	0.29	252705
rs3936510	5	55896623	MAP3K1	WHRADJ	WHR-only	G	T	0.8147	-0.0079	0.0045	0.07882	230319	0.0054	0.0048	0.2565	211293	0.00700596	0.00586388	0.232178	125910	0.0063	0.0039	0.1	253104
rs1294410	6	6683751	LY86	WHR;WHRADJ	WHR-only	T	C	0.3683	-0.0018	0.0035	0.6067	231980	0.0201	0.0037	4.57e-08	212922	0.00111003	0.00459456	0.809092	125885	0.0037	0.003	0.23	252940
rs11154370	6	127209284	RSPO3	WHRADJ	WHR-only	A	T	0.9581	-0.0184	0.0097	0.0584	200537	0.0117	0.01	0.2455	188162	-0.0170073	0.0120108	0.156776	117124	-0.016	0.008	0.048	231353
rs7753502	6	127247425	RSPO3	WHR;WHRADJ	WHR-only	C	T	0.5032	-0.0069	0.0034	0.04568	231677	0.0095	0.0037	0.0092	212620	0.00301395	0.00455714	0.508376	125909	0.0032	0.003	0.29	250054
rs1034207	6	127379392	RSPO3	WHRADJ	WHR-only	T	C	0.9212	-0.0156	0.0072	0.03128	183487	0.0119	0.0076	0.1162	166043	0.0140794	0.0108493	0.194382	74555.2	0.0054	0.0066	0.41	185107
rs4580892	6	127451575	RSPO3	WHR;WHRADJ	WHR-only	C	T	0.706	-0.0088	0.0037	0.01869	231658	0.0122	0.004	0.002369	212616	-0.000144347	0.00501896	0.977056	125906	-0.0071	0.0033	0.032	250409
rs1936805	6	127493809	RSPO3	WHR;WHRADJ	WHR-only	C	T	0.4854	-0.0175	0.0034	2.329e-07	231703	0.0085	0.0035	0.01532	212632	-0.0049595	0.00445309	0.265399	125705	-0.004	0.0029	0.18	251242
rs10245353	7	25825139	NFE2L3	WHR;WHRADJ	WHR-only	C	A	0.8024	-0.0149	0.0043	0.0005516	232042	0.0043	0.0044	0.3386	212989	-0.00403767	0.00572626	0.480738	125904	-0.021	0.0038	1.5e-08	253140
rs7801581	7	27190296	HOXA11	WHR;WHRADJ	WHR-only	C	T	0.7543	-0.013	0.0042	0.001846	218215	0.001	0.0044	0.8256	199181	0.00235942	0.00561317	0.674239	121604	-0.0071	0.0038	0.057	233500
rs12679556	8	72676782	MSC	WHR;WHRADJ	WHR-only	T	G	0.7531	-0.0127	0.004	0.001403	225848	0.0024	0.0041	0.5671	206837	0.00122735	0.00516043	0.812005	125916	-0.0016	0.0034	0.63	253092
rs10991437	9	106775741	ABCA1	WHRADJ	WHR-only	C	A	0.8852	-0.0101	0.0053	0.05718	231964	0.0079	0.0056	0.1569	212890	0.00390556	0.00702905	0.578463	125869	0.0011	0.0046	0.82	252942
rs10783615	12	52636040	HOXC12	WHR;WHRADJ	WHR-only	A	G	0.8555	-0.0144	0.0049	0.003388	232036	0.0078	0.0051	0.1295	212981	0.00245993	0.00671305	0.714037	125908	0.011	0.0044	0.013	251565
rs2071449	12	52714278	HOXC5	WHR;WHRADJ	WHR-only	C	A	0.63	-0.0157	0.0036	1.224e-05	228832	-0.0032	0.0038	0.3935	210065	-0.00101032	0.00469867	0.82975	125907	-0.0039	0.0031	0.22	247261
rs8042543	15	29495555	KLF13	WHRADJ	WHR-only	T	C	0.2146	-0.0039	0.0043	0.3598	231828	0.0109	0.0045	0.01524	212789	-0.00221423	0.00614695	0.718686	125904	-0.0065	0.0039	0.097	248699
rs1440372	15	64820205	SMAD6	WHR;WHRADJ	WHR-only	T	C	0.2879	-0.007	0.0038	0.06496	230278	0.0096	0.0039	0.01504	211225	0.0055819	0.00498172	0.262511	125907	0.02	0.0033	4.6e-10	252409
rs4646404	17	17360924	PEMT	WHRADJ	WHR-only	A	G	0.3388	-0.0027	0.0039	0.4836	221014	0.0105	0.0041	0.01058	202154	-0.00165888	0.0053355	0.755866	125897	-0.0071	0.0035	0.044	237281
rs12608504	19	18250135	JUND	WHRADJ	WHR-only	G	A	0.6423	-0.0118	0.0035	0.0008251	231894	0.0019	0.0037	0.6072	212993	-0.00710917	0.00466048	0.127155	125802	-0.005	0.0031	0.11	252969
rs4081724	19	38516786	CEBPA	WHR;WHRADJ	WHR-only	A	G	0.1474	-0.0084	0.0051	0.09771	229182	0.0149	0.0053	0.005118	209275	0.00953468	0.00671305	0.155515	123496	0.0002	0.0043	0.96	247539
rs7258031	19	38578194	PRD;PEPD	WHR;WHRADJ	WHR-only	C	T	0.6614	-0.0106	0.0037	0.003664	224709	0.0033	0.0038	0.3866	205936	-0.0077707	0.00480209	0.105621	125822	-0.0062	0.0032	0.049	248734
rs878639	20	33357877	UQCC	WHRADJ	WHR-only	G	A	0.3926	0.0043	0.0035	0.2209	229524	0.022	0.0037	2.409e-09	210669	0.0304745	0.00466048	6.19656e-11	125899	0.068	0.0031	4.4e-107	247624
rs2294239	22	27779477	ZNRF3	WHR;WHRADJ	WHR-only	G	A	0.4169	-0.0065	0.0035	0.0599	231915	0.0084	0.0036	0.01975	213003	-0.00111028	0.00466048	0.811701	125798	-0.0014	0.003	0.63	251248
rs10494220	1	119373921	WARS2	WHR;WHRADJ	BMIWHR-	C	T	0.8574	-0.0033	0.0049	0.5033	228841	0.0139	0.0051	0.006102	209787	0.0124679	0.00653357	0.0563551	122560	-0.022	0.0043	2.6e-07	249939
rs2645294	1	119376110	WARS2	WHR;WHRADJ	BMIWHR-	C	T	0.4222	-0.0061	0.0035	0.08011	232004	0.0096	0.0036	0.008101	212848	0.00452344	0.00452383	0.317351	125914	-0.015	0.003	9.7e-07	253120
rs905938	1	153258013	DCST2	WHRADJ	BMIWHR-	C	T	0.2609	0.0035	0.004	0.3857	231771	0.0193	0.0042	4.812e-06	212746	0.0187305	0.00543921	0.00057403	121433	0.019	0.0036	5.6e-08	245730
rs714515	1	170619613	DNM3	WHR;WHRADJ	BMIWHR-	A	G	0.5705	0	0.0035	0.9967	225450	0.0168	0.0036	3.027e-06	206392	-0.00256579	0.00445309	0.564492	125915	-0.007	0.0029	0.016	252877
rs2820443	1	217820132	SLC30A10	WHR;WHRADJ	BMIWHR-	C	T	0.2862	0.0094	0.0037	0.01153	231989	0.0336	0.0039	4.926e-18	212934	0.0188651	0.00491096	0.00012232	125915	0.017	0.0032	1.6e-07	253047
rs12759879	1	217829351	SLC30A10	WHRADJ	BMIWHR-	G	C	0.8249	-0.0009	0.0046	0.836	223804	0.0141	0.0048	0.003588	204765	0.00465823	0.00583074	0.424343	125916	-0.015	0.0039	9.4e-05	253035
rs1128249	2	165236870	COBLL1	WHR;WHRADJ	BMIWHR-	T	G	0.406	0.0023	0.0035	0.5141	231801	0.0196	0.0036	5.983e-08	212758	0.0126531	0.00452383	0.00515815	125896	0.0036	0.003	0.23	252972
rs2276824	3	52612526	PBRM1	WHRADJ	BMIWHR-	G	C	0.5642	-0.0022	0.0035	0.5291	231748	0.0087	0.0037	0.01857	212697	0.0013923	0.00476944	0.770347	121607	-0.0082	0.0031	0.0087	246157
rs6772129	3	64675465	ADAMTS9	WHR;WHRADJ	BMIWHR-	G	A	0.2997	0.0023	0.0037	0.5259	232060	0.0191	0.0038	6.702e-07	213003	0.0101169	0.00491096	0.0393927	125913	-0.009	0.0032	0.0054	253126
rs9991328	4	89932144	FAM13A	WHRADJ	BMIWHR-	C	T	0.5185	0.0053	0.0034	0.1177	232065	0.0163	0.0035	3.551e-06	213009	0.0107389	0.00445309	0.0158844	125893	0.0037	0.0029	0.21	251418
rs303084	4	124286398	SPATA5	WHRADJ	BMIWHR-	G	A	0.2062	0.0043	0.0042	0.3054	232074	0.0209	0.0044	2.062e-06	213019	0.0177027	0.005477	0.00122849	125899	0.016	0.0036	7.4e-06	253179
rs7705502	5	173253421	CPEB4	WHRADJ	BMIWHR-	G	A	0.6769	-0.0027	0.0036	0.4545	231898	0.011	0.0038	0.003384	212857	0.00634116	0.00476944	0.183669	125915	-0.0034	0.0031	0.28	253193
rs6556301	5	176460183	FGFR4	WHRADJ	BMIWHR-	G	T	0.6442	-0.0046	0.004	0.2511	195533	0.0051	0.0041	0.2178	183151	0.00443057	0.00508528	0.383615	125797	-0.022	0.0032	6e-12	248310
rs7759742	6	32489714	BTNL2	WHRADJ	BMIWHR-	T	A	0.4902	-0.0008	0.0034	0.815	230589	0.0135	0.0036	0.0001737	211509	0.0148219	0.00448637	0.000953952	125914	0.015	0.003	5.7e-07	249717
rs998584	6	43865874	VEGFA	WHR;WHRADJ	BMIWHR-	C	A	0.5123	-0.0019	0.0038	0.6155	213118	0.0212	0.004	1.195e-07	194116	0.0161135	0.00523116	0.00206796	121532	0.0082	0.0035	0.019	226489
rs11231693	11	63619188	MACROD1	WHRADJ	BMIWHR-	G	A	0.9382	0.0166	0.0075	0.02693	220071	0.041	0.0078	1.647e-07	200966	0.0243514	0.00989874	0.0138916	125300	0.0008	0.0067	0.91	238761
rs7975017	12	26320060	SSPN	WHRADJ	BMIWHR-	T	C	0.2218	-0.0023	0.0041	0.5748	231980	0.0108	0.0043	0.01331	212887	0.00777969	0.00564493	0.16815	125906	-0.0008	0.0037	0.83	251040
rs10842707	12	26362631	ITPR2	WHR;WHRADJ	BMIWHR-	C	T	0.7685	-0.0026	0.004	0.5123	232073	0.0166	0.0042	8.231e-05	213017	0.0112707	0.00530189	0.0335212	125916	0.0085	0.0035	0.015	253172
rs4765219	12	123006063	CCDC92	WHR;WHRADJ	BMIWHR-	A	C	0.3339	-0.0007	0.0036	0.8484	231682	0.0164	0.0037	1.045e-05	212921	0.01263	0.00469867	0.00718848	125900	-0.0075	0.0031	0.015	253163
rs863750	12	123071397	ZNF664	WHRADJ	BMIWHR-	C	T	0.4033	0.0015	0.0035	0.6655	232027	0.0186	0.0036	2.286e-07	212936	0.00597615	0.00459456	0.193361	125842	-0.0021	0.003	0.48	253169
rs8030605	15	54291890	TEX9	WHRADJ	BMIWHR-	G	A	0.8579	0.002	0.0052	0.6994	231277	0.0178	0.0055	0.001119	212160	0.010763	0.00695827	0.121912	125904	-0.0053	0.0046	0.25	249249
rs4925108	17	17590148	RAI1	WHRADJ	BMIWHR-	T	C	0.5959	0.0073	0.0035	0.0337	232030	0.0168	0.0036	3.128e-06	212981	0.0130781	0.00452383	0.00384093	125862	0.0046	0.003	0.12	253078
rs979012	20	6571374	BMP2	WHRADJ	BMIWHR-	C	T	0.654	-0.0032	0.0036	0.3696	231843	0.012	0.0038	0.001396	212933	-0.00481211	0.00466048	0.301821	125905	-0.044	0.0031	2.1e-45	252903
rs6090583	20	44992238	EYA2	WHRADJ	BMIWHR-	G	A	0.5238	-0.0005	0.0034	0.8873	231301	0.0133	0.0036	0.0001828	212383	0.0161343	0.00452383	0.000361753	125855	0.0072	0.003	0.015	251682
