# Supplementary material for: A joint view on genetic variants for adiposity differentiates subtypes with distinct metabolic implications
Source: Nat Commun. 2018 May 16;9:1946. doi: 10.1038/s41467-018-04124-9 (PMC5956079; doi:10.1038/s41467-018-04124-9)
Supplement: Supplementary file 8 — Supplementary Data 5 [file 41467_2018_4124_MOESM8_ESM.xlsx]

## Sheet: SD5-159 impedance
Supplementary Data 5. Impedance measure association results for the 159 identified lead variants. For the 159 identified lead variants, the table shows association results for impedance-based measures of total, leg and trunk fat. The data shown is based on sex-combined association analyses using UK Biobank data (see Online Methods for details).
rsid	Chr	Pos	NearestGene	Scan	Class	EA	OA	EAF	BETA.bodyFat	SE.bodyFat	PVAL.bodyFat	Z.bodyFat	BETA.trunkFat	SE.trunkFat	PVAL.trunkFat	Z.trunkFat	BETA.legFat	SE.legFat	PVAL.legFat	Z.legFat
rs657452	1	49362434	AGBL4	BMI	1.BMIWHR+	A	G	0.394	0.0826661	0.0387101	0.0327189	2.13552	0.0432799	0.021733	0.0464329	1.99144	0.0305599	0.0125621	0.0149861	2.43271
rs11583200	1	50332407	ELAVL4	BMI	1.BMIWHR+	C	T	0.3958	0.156503	0.0386894	5.23012e-05	4.0451	0.0878559	0.0217283	5.26865e-05	4.04338	0.0518099	0.0125522	3.66629e-05	4.12756
rs3101336	1	72523773	NEGR1	BMI	1.BMIWHR+	C	T	0.6125	0.256261	0.0384409	2.62206e-11	6.66637	0.132809	0.0215839	7.59519e-10	6.15316	0.0864541	0.0124747	4.19849e-12	6.93033
rs12566985	1	74774781	TNNI3K	BMI	1.BMIWHR+	G	A	0.4459	0.0514645	0.0381099	0.176881	1.35042	0.0323025	0.0213989	0.13116	1.50954	0.0114853	0.0123662	0.353008	0.928771
rs12401738	1	78219349	FUBP1	BMI	1.BMIWHR+	A	G	0.352	0.117156	0.0387923	0.00252699	3.02009	0.0602125	0.0217754	0.00568938	2.76517	0.0387972	0.0125928	0.00206375	3.0809
rs11165643	1	96696685	PTBP2	BMI	1.BMIWHR+	T	C	0.583	0.135251	0.0382794	0.000410467	3.53326	0.0858204	0.0214859	6.48963e-05	3.99426	0.0389123	0.0124252	0.00173783	3.13172
rs17024393	1	109956211	GNAT2	BMI	1.BMIWHR+	C	T	0.0397	0.591071	0.119211	7.11441e-07	4.95821	0.336058	0.0669999	5.28148e-07	5.01579	0.168565	0.0386624	1.30112e-05	4.35992
rs543874	1	176156103	SEC16B	BMI	1.BMIWHR+	G	A	0.1927	0.382274	0.0464312	1.82389e-16	8.23313	0.213288	0.0260509	2.66967e-16	8.18738	0.116692	0.0150721	9.76704e-15	7.74225
rs2820292	1	200050910	NAV1	BMI	1.BMIWHR+	C	A	0.555	0.169251	0.0379696	8.29048e-06	4.45754	0.0882263	0.0213143	3.48376e-05	4.13929	0.0601551	0.012322	1.0506e-06	4.88192
rs13411762	2	544109	TMEM18	BMI	1.BMIWHR+	C	T	0.907	0.289403	0.0727466	6.94282e-05	3.97824	0.140948	0.0408911	0.000567038	3.44691	0.0984216	0.0235747	2.9813e-05	4.17489
rs12996547	2	592036	TMEM18	BMI	1.BMIWHR+	T	C	0.3577	0.117429	0.0399292	0.0032722	2.94094	0.0488864	0.0224186	0.0292115	2.18062	0.0420583	0.012957	0.00117042	3.24599
rs13021737	2	622348	TMEM18	BMI	1.BMIWHR+	G	A	0.828	0.492761	0.050353	1.29143e-22	9.78613	0.258067	0.0282687	6.90918e-20	9.12907	0.160229	0.0163426	1.07783e-22	9.8044
rs1317006	2	646450	TMEM18	BMI	1.BMIWHR+	C	T	0.2976	0.0976971	0.0411493	0.0175864	2.37421	0.0493834	0.0231096	0.0326041	2.13692	0.0305476	0.0133472	0.0220975	2.28869
rs929641	2	58645881	FANCL	BMI;WHR	1.BMIWHR+	A	G	0.5864	0.191946	0.0382183	5.10366e-07	5.02237	0.110771	0.0214496	2.41447e-07	5.16422	0.0562926	0.0124079	5.71076e-06	4.53682
rs13011109	2	58710923	FANCL	BMI	1.BMIWHR+	G	C	0.607	0.191652	0.0388525	8.10479e-07	4.93283	0.100177	0.0218089	4.36108e-06	4.59339	0.0575506	0.0126113	5.03294e-06	4.56341
rs1016287	2	59159129	FANCL	BMI	1.BMIWHR+	T	C	0.2867	0.210482	0.0411984	3.2391e-07	5.10898	0.12029	0.0231394	2.00899e-07	5.1985	0.0634939	0.0133619	2.0154e-06	4.75187
rs11688816	2	62906552	EHBP1	BMI	1.BMIWHR+	G	A	0.5246	0.0901559	0.0382127	0.0183084	2.35932	0.0465809	0.0214527	0.0299064	2.17133	0.0239984	0.0123986	0.052921	1.93557
rs2121279	2	142759755	LRP1B	BMI	1.BMIWHR+	T	C	0.152	-0.0025537	0.0569903	0.964259	-0.0448094	-0.00596349	0.0320143	0.852228	-0.186276	-0.00351359	0.0184828	0.84923	-0.190101
rs1528435	2	181259207	UBE2E3	BMI	1.BMIWHR+	T	C	0.6312	0.124614	0.0388638	0.001344	3.20642	0.0702449	0.0218252	0.00128856	3.21851	0.0403306	0.0126086	0.00138073	3.19865
rs1569135	2	187823643	CALCRL	WHR;WHRADJ	1.BMIWHR+	A	G	0.53	0.150152	0.0379079	7.46457e-05	3.96097	0.0775837	0.0212884	0.000268002	3.64441	0.0460594	0.012301	0.000180853	3.74436
rs7599312	2	213121476	ERBB4	BMI	1.BMIWHR+	G	A	0.7238	0.184394	0.043039	1.8328e-05	4.28434	0.0966472	0.0241662	6.35396e-05	3.99926	0.0659829	0.0139627	2.2936e-06	4.72567
rs2365389	3	61211502	FHIT	BMI	1.BMIWHR+	C	T	0.5816	0.201981	0.0384881	1.53845e-07	5.2479	0.113708	0.0216166	1.43891e-07	5.26021	0.0628459	0.0124847	4.80793e-07	5.03382
rs3849570	3	81874802	GBE1	BMI	1.BMIWHR+	A	C	0.3593	0.0614855	0.0396932	0.121377	1.54902	0.0431531	0.0222864	0.0528312	1.9363	0.0167599	0.0128785	0.193126	1.30139
rs1375561	3	85740920	CADM2	BMI	1.BMIWHR+	T	C	0.6393	0.137479	0.0399116	0.000571935	3.44459	0.0558359	0.0224044	0.012696	2.49219	0.0550155	0.012955	2.16992e-05	4.24665
rs13078960	3	85890280	CADM2	BMI	1.BMIWHR+	G	T	0.1955	0.194182	0.0471478	3.81213e-05	4.11858	0.0866588	0.0264688	0.00106036	3.274	0.0686026	0.0152982	7.31387e-06	4.48434
rs16851483	3	142758126	RASA2	BMI	1.BMIWHR+	T	G	0.0655	0.243987	0.0760578	0.00133698	3.20792	0.117378	0.0426686	0.00594262	2.75093	0.0921998	0.0247021	0.000189617	3.73246
rs1516725	3	187306698	ETV5	BMI	1.BMIWHR+	C	T	0.8719	0.259881	0.0549536	2.25516e-06	4.7291	0.130364	0.0308432	2.37186e-05	4.22666	0.0824819	0.0178385	3.76768e-06	4.6238
rs10938397	4	44877284	GNPDA2	BMI	1.BMIWHR+	G	A	0.4341	0.268107	0.038109	1.98888e-12	7.03526	0.147565	0.0213947	5.30205e-12	6.89725	0.087436	0.0123671	1.5488e-12	7.07005
rs459193	5	55842508	ANKRD55	WHR;WHRADJ	1.BMIWHR+	A	G	0.2625	0.130464	0.0432599	0.00256289	3.01582	0.0905498	0.0242976	0.000194001	3.7267	0.0318561	0.0140339	0.0232117	2.26993
rs2112347	5	75050998	POC5	BMI	1.BMIWHR+	T	G	0.6289	0.219952	0.0393696	2.31236e-08	5.58684	0.11881	0.0221067	7.68466e-08	5.37438	0.0707215	0.0127745	3.09212e-08	5.53614
rs11755724	6	7063989	RREB1	WHR	1.BMIWHR+	G	A	0.6354	0.0881996	0.0391938	0.024427	2.25035	0.0482301	0.0220071	0.0284106	2.19157	0.0228634	0.0127155	0.0721665	1.79807
rs2033529	6	40456631	LRFN2	BMI	1.BMIWHR+	G	A	0.293	NA	Inf	NA	NA	NA	Inf	NA	NA	NA	Inf	NA	NA
rs2817419	6	50920865	TFAP2B	BMI	1.BMIWHR+	A	G	0.7336	0.282064	0.0430444	5.64382e-11	6.55288	0.151725	0.0241729	3.45895e-10	6.27667	0.0888537	0.0139613	1.96187e-10	6.3643
rs2207139	6	50953449	TFAP2B	BMI;WHR	1.BMIWHR+	G	A	0.1773	0.317863	0.0502657	2.5543e-10	6.32367	0.167548	0.0282402	2.97551e-09	5.93294	0.103856	0.0163069	1.90434e-10	6.36886
rs9400239	6	109084356	FOXO3	BMI	1.BMIWHR+	C	T	0.6879	0.144295	0.0416042	0.000523808	3.46828	0.0730943	0.023368	0.00176022	3.12796	0.0494746	0.0134958	0.000246437	3.66593
rs13191362	6	162953340	PARK2	BMI	1.BMIWHR+	A	G	0.8791	0.221341	0.0570367	0.000104167	3.88068	0.120573	0.0319831	0.000163327	3.76988	0.0724102	0.0185246	9.27292e-05	3.90887
rs2033732	8	85242264	RALYL	BMI	1.BMIWHR+	C	T	0.7469	0.036208	0.0432471	0.40246	0.837236	0.023806	0.0242716	0.326683	0.980817	0.00639739	0.0140352	0.648526	0.455811
rs4740619	9	15624326	PSIP1	BMI	1.BMIWHR+	T	C	0.5416	0.174133	0.0379144	4.37373e-06	4.59278	0.0977413	0.0212895	4.40985e-06	4.59107	0.0568984	0.0123033	3.75255e-06	4.62464
rs10968576	9	28404339	LINGO2	BMI	1.BMIWHR+	G	A	0.32	0.2184	0.040262	5.81307e-08	5.42446	0.126027	0.022616	2.51156e-08	5.57247	0.0718734	0.0130607	3.73309e-08	5.50303
rs6477694	9	110972163	EPB41L4B	BMI	1.BMIWHR+	C	T	0.3653	0.050663	0.0395785	0.200523	1.28006	0.0200896	0.022221	0.365953	0.90408	0.0244498	0.0128404	0.0568936	1.90413
rs1928295	9	119418304	TLR4	BMI	1.BMIWHR+	T	C	0.5479	0.0761957	0.0379711	0.0447838	2.00668	0.0420472	0.0213348	0.0487435	1.97083	0.0216279	0.0123157	0.0790678	1.75612
rs10733682	9	128500735	ZBTB43	BMI	1.BMIWHR+	A	G	0.4782	0.121272	0.0384912	0.00162917	3.15063	0.0638713	0.0216171	0.0031301	2.95466	0.0402565	0.0124877	0.00126554	3.22368
rs17094222	10	102385430	HIF1AN	BMI	1.BMIWHR+	C	T	0.2106	0.170198	0.0467977	0.000275956	3.63688	0.0931509	0.0262752	0.000392313	3.5452	0.0524054	0.015181	0.000556379	3.45203
rs4256980	11	8630515	TRIM66	BMI;WHR	1.BMIWHR+	G	C	0.6462	0.171399	0.0397277	1.60077e-05	4.31434	0.0984132	0.0223149	1.0327e-05	4.41021	0.0495528	0.0128849	0.000120156	3.84581
rs12790913	11	27468574	LIN7C	BMI	1.BMIWHR+	A	G	0.233	0.216725	0.0443753	1.04005e-06	4.88391	0.10713	0.0249002	1.68997e-05	4.30235	0.0753551	0.0144043	1.68196e-07	5.23144
rs11030104	11	27641093	BDNF	BMI	1.BMIWHR+	A	G	0.7923	0.301608	0.0468915	1.25892e-10	6.43205	0.148994	0.0263234	1.51265e-08	5.66012	0.0999631	0.0152198	5.10125e-11	6.56795
rs2176598	11	43820854	HSD17B12	BMI	1.BMIWHR+	T	C	0.251	0.205287	0.043821	2.80409e-06	4.68467	0.114665	0.0246007	3.14577e-06	4.66107	0.060254	0.0142181	2.2568e-05	4.23784
rs3817334	11	47607569	AGBL2	BMI	1.BMIWHR+	T	C	0.4067	0.293593	0.0382622	1.67775e-14	7.67319	0.179055	0.0214871	7.8702e-17	8.33318	0.0793834	0.0124143	1.61045e-10	6.39453
rs12286929	11	114527614	CADM1	BMI	1.BMIWHR+	G	A	0.5229	0.0717298	0.0379154	0.0585125	1.89184	0.0354703	0.0212875	0.0956637	1.66625	0.0253976	0.0123053	0.0390215	2.06396
rs7138803	12	48533735	BCDIN3D	BMI	1.BMIWHR+	A	G	0.3843	0.296178	0.0390949	3.56778e-14	7.57585	0.169455	0.0219544	1.17686e-14	7.71852	0.087367	0.0126876	5.73782e-12	6.88601
rs12016871	13	26915782	MTIF3	BMI	1.BMIWHR+	T	C	0.2029	NA	Inf	NA	NA	NA	Inf	NA	NA	NA	Inf	NA	NA
rs12429545	13	53000207	OLFM4	BMI	1.BMIWHR+	A	G	0.1334	0.225354	0.05667	6.99078e-05	3.9766	0.134089	0.0318186	2.50711e-05	4.21416	0.0616388	0.0183856	0.000800691	3.35256
rs10132280	14	24998019	STXBP6	BMI	1.BMIWHR+	C	A	0.6816	0.153555	0.0416215	0.000224862	3.68931	0.0769899	0.0233787	0.000990653	3.29317	0.0555728	0.0134997	3.8449e-05	4.11661
rs12885454	14	28806589	PRKD1	BMI	1.BMIWHR+	C	A	0.6416	0.134487	0.0393413	0.000629752	3.41847	0.0700198	0.0220939	0.00152863	3.16919	0.0421469	0.0127623	0.000958432	3.30245
rs7141420	14	78969207	NRXN3	BMI;WHR	1.BMIWHR+	T	C	0.5267	0.173211	0.0380447	5.2929e-06	4.55283	0.0902459	0.0213551	2.37922e-05	4.22596	0.0566179	0.0123495	4.54773e-06	4.58464
rs11625769	14	78971218	NRXN3	BMI	1.BMIWHR+	C	G	0.3253	0.11394	0.0400153	0.00440745	2.84742	0.0644099	0.022456	0.00412728	2.86827	0.0354169	0.0129845	0.00637911	2.72763
rs3736485	15	49535902	DMXL2	BMI	1.BMIWHR+	A	G	0.454	0.121531	0.0380016	0.00138364	3.19804	0.075786	0.0213305	0.00038095	3.55294	0.0415335	0.0123317	0.000757046	3.36804
rs16951275	15	65864222	MAP2K5	BMI	1.BMIWHR+	T	C	0.7841	0.251692	0.0450304	2.27882e-08	5.58938	0.135929	0.0252829	7.60212e-08	5.37633	0.0767717	0.0146147	1.49598e-07	5.25305
rs879620	16	3955730	ADCY9	BMI	1.BMIWHR+	T	C	0.6154	0.183046	0.0388934	2.52201e-06	4.70634	0.102448	0.0218435	2.73087e-06	4.69009	0.0510579	0.0126177	5.19854e-05	4.04652
rs12446632	16	19842890	GPRC5B	BMI	1.BMIWHR+	G	A	0.865	0.127244	0.0539628	0.0183737	2.358	0.0615793	0.0302919	0.0420663	2.03286	0.0406487	0.0175163	0.0203075	2.32062
rs2650492	16	28240912	SBK1	BMI	1.BMIWHR+	A	G	0.3033	0.185106	0.0415495	8.38678e-06	4.45507	0.114822	0.0233306	8.58759e-07	4.92152	0.0481925	0.0134811	0.000350486	3.57481
rs3888190	16	28796987	ATP2A1	BMI	1.BMIWHR+	A	C	0.4025	0.252141	0.0384451	5.43591e-11	6.55848	0.149609	0.0215896	4.21803e-12	6.92968	0.0686539	0.0124735	3.7128e-08	5.50399
rs4788115	16	28905612	LAT	BMI	1.BMIWHR+	T	A	0.8151	0.226076	0.0507463	8.38829e-06	4.45503	0.128904	0.0285007	6.1019e-06	4.52283	0.0620161	0.0164619	0.000165052	3.76726
rs9925964	16	31037396	KAT8	BMI	1.BMIWHR+	A	G	0.6198	0.15122	0.0345435	1.19959e-05	4.37766	0.0752511	0.0193608	0.000101581	3.88679	0.0499224	0.0112242	8.67749e-06	4.44775
rs13333228	16	52351299	FTO	BMI	1.BMIWHR+	C	T	0.6692	0.19774	0.041012	1.42467e-06	4.82152	0.103004	0.0230305	7.73092e-06	4.4725	0.0594934	0.0133086	7.81053e-06	4.47031
rs1558902	16	52361075	FTO	BMI;WHR	1.BMIWHR+	A	T	0.415	0.619203	0.0384067	1.77977e-58	16.1223	0.327694	0.0215675	3.88145e-52	15.1939	0.199749	0.0124619	8.05088e-58	16.0287
rs11075986	16	52362845	FTO	BMI	1.BMIWHR+	C	G	0.9206	0.196006	0.0703222	0.00531567	2.78725	0.105769	0.0394707	0.00736925	2.67968	0.0618056	0.0228209	0.00676303	2.70829
rs9302652	16	52423476	FTO	BMI	1.BMIWHR+	C	T	0.2822	0.186291	0.0428375	1.36893e-05	4.34879	0.0917869	0.0240654	0.000136701	3.81406	0.0677112	0.0138913	1.09156e-06	4.87437
rs1000940	17	5223976	RABEP1	BMI	1.BMIWHR+	G	A	0.3199	0.071871	0.0413296	0.0820402	1.73897	0.0406408	0.0232044	0.0798722	1.75143	0.0266234	0.0134102	0.0471101	1.98531
rs4640244	17	21224816	KCNJ12	WHR	1.BMIWHR+	G	A	0.3951	0.0540124	0.038544	0.161119	1.40132	0.0330392	0.0216428	0.126868	1.52657	0.0159625	0.0125071	0.201859	1.27627
rs12940622	17	76230166	RPTOR	BMI	1.BMIWHR+	G	A	0.5748	0.147123	0.037958	0.000106214	3.87594	0.0732718	0.0213155	0.000587121	3.4375	0.0488965	0.0123112	7.13579e-05	3.97171
rs7243357	18	55034299	GRP	BMI	1.BMIWHR+	T	G	0.8117	0.121107	0.0498055	0.0150322	2.4316	0.0614609	0.0279433	0.0278436	2.19948	0.0396262	0.0161674	0.0142464	2.45099
rs6567160	18	55980115	MC4R	BMI;WHR	1.BMIWHR+	C	T	0.2357	0.37297	0.0445333	5.51893e-17	8.37507	0.194789	0.0250076	6.74462e-15	7.78918	0.120947	0.0144514	5.80043e-17	8.36921
rs12607795	18	56099078	MC4R	BMI	1.BMIWHR+	T	C	0.7753	0.117824	0.0448774	0.008653	2.62547	0.0599829	0.0251987	0.0172939	2.3804	0.0390138	0.0145618	0.00738011	2.67919
rs17066842	18	56191604	MC4R	BMI	1.BMIWHR+	G	A	0.9592	0.61035	0.0986638	6.16506e-10	6.18615	0.343396	0.0554224	5.7925e-10	6.19598	0.179335	0.0320093	2.11178e-08	5.60259
rs17066846	18	56195798	MC4R	BMI	1.BMIWHR+	G	T	0.1989	0.157086	0.0478882	0.00103711	3.28026	0.0792978	0.0268865	0.00318446	2.94935	0.052104	0.0155406	0.000800106	3.35276
rs8097783	18	56202274	MC4R	BMI	1.BMIWHR+	G	A	0.9277	0.217126	0.0727301	0.00283234	2.98537	0.125837	0.0408594	0.00207176	3.07975	0.0657438	0.023576	0.00529378	2.78859
rs17724992	19	18315825	PGPEP1	BMI	1.BMIWHR+	A	G	0.7456	0.2239	0.0428602	1.75136e-07	5.22396	0.135732	0.0240593	1.68526e-08	5.64155	0.0654942	0.0139088	2.49154e-06	4.70882
rs2075650	19	50087459	TOMM40	BMI;WHR	1.BMIWHR+	A	G	0.8484	0.11698	0.0513435	0.0227043	2.27837	0.0774681	0.0288116	0.00717124	2.68879	0.034786	0.0166539	0.0367295	2.08876
rs2287019	19	50894012	QPCTL	BMI;WHR	1.BMIWHR+	C	T	0.8038	0.32482	0.0492668	4.30806e-11	6.59308	0.169757	0.0276586	8.37826e-10	6.13759	0.105001	0.0159882	5.11988e-11	6.56741
rs3810291	19	52260843	ZC3H4	BMI	1.BMIWHR+	A	G	0.6664	0.213872	0.040372	1.17375e-07	5.29754	0.110875	0.0226763	1.01109e-06	4.88947	0.0687106	0.013097	1.55184e-07	5.2463
rs16996700	20	50415352	ZFP64	WHR	1.BMIWHR+	T	C	0.7283	0.159845	0.0418751	0.000134981	3.81719	0.0881948	0.0235125	0.000176147	3.75098	0.050872	0.0135876	0.000181114	3.744
rs10182181	2	25003800	ADCY3	BMI	2.BMI-only	G	A	0.4617	0.266499	0.0377278	1.62099e-12	7.06372	0.15675	0.0211845	1.36954e-13	7.39925	0.0765721	0.0122392	3.94254e-10	6.25629
rs11126666	2	26782315	KCNK3	BMI	2.BMI-only	A	G	0.2833	0.0311577	0.0433008	0.471794	0.719564	0.0177011	0.0243146	0.466611	0.728004	0.00771465	0.0140504	0.582957	0.54907
rs6804842	3	25081441	RARB	BMI	2.BMI-only	G	A	0.5749	0.084922	0.0381922	0.0261793	2.22354	0.0491684	0.0214441	0.0218562	2.29286	0.0270275	0.0123919	0.0291786	2.18106
rs17001654	4	77348592	SCARB2	BMI	2.BMI-only	G	C	0.1532	0.0268527	0.051576	0.602615	0.520644	0.0162641	0.0289399	0.574118	0.561998	0.0081654	0.0167454	0.62582	0.487619
rs13107325	4	103407732	SLC39A8	BMI	2.BMI-only	T	C	0.0722	0.33276	0.0718226	3.60254e-06	4.63309	0.202012	0.0403827	5.66084e-07	5.00244	0.0952784	0.0232889	4.29254e-05	4.09114
rs11727676	4	145878514	HHIP	BMI	2.BMI-only	T	C	0.9101	-0.129349	0.0636168	0.0420277	-2.03325	-0.0876773	0.0357129	0.014086	-2.45506	-0.03234	0.0206397	0.117141	-1.56689
rs205262	6	34671142	C6orf106	BMI	2.BMI-only	G	A	0.273	0.232845	0.0425518	4.44878e-08	5.47204	0.130098	0.0239011	5.23346e-08	5.44319	0.0706374	0.0138054	3.11032e-07	5.11664
rs1167827	7	75001105	HIP1	BMI	2.BMI-only	G	A	0.5526	0.159644	0.0380848	2.7673e-05	4.19182	0.0920087	0.0213853	1.68938e-05	4.30243	0.0506267	0.0123579	4.1909e-05	4.0967
rs2245368	7	76446079	PMS2P11	BMI	2.BMI-only	C	T	0.1798	0.185703	0.0505027	0.000235914	3.67709	0.0906954	0.0283439	0.00137516	3.19981	0.06499	0.0163901	7.33381e-05	3.96519
rs17405819	8	76969139	HNF4G	BMI	2.BMI-only	T	C	0.7	0.101152	0.0411795	0.0140351	2.45636	0.0548909	0.0231308	0.0176409	2.37307	0.0324784	0.01336	0.0150561	2.43103
rs7899106	10	87400884	GRID1	BMI	2.BMI-only	G	A	0.0517	0.135292	0.0867941	0.119052	1.55876	0.0594614	0.0486808	0.221913	1.22146	0.0539661	0.0281749	0.0554423	1.91539
rs11191560	10	104859028	NT5C2	BMI	2.BMI-only	C	T	0.0891	0.216779	0.0707914	0.00219699	3.06222	0.122339	0.039777	0.00210064	3.07562	0.0622178	0.0229696	0.00675462	2.70871
rs7903146	10	114748339	TCF7L2	BMI	2.BMI-only	C	T	0.7129	0.251911	0.0415052	1.28404e-09	6.06938	0.133533	0.0233095	1.01212e-08	5.72869	0.0827031	0.0134636	8.11177e-10	6.14273
rs2720296	12	48455337	TMBIM6	BMI	2.BMI-only	A	G	0.4261	0.108372	0.0397589	0.0064162	2.72572	0.0627747	0.0223287	0.00493286	2.81139	0.0296894	0.0129013	0.0213762	2.30127
rs11057405	12	121347850	CLIP1	BMI	2.BMI-only	G	A	0.9013	0.316093	0.0609443	2.14171e-07	5.1866	0.184364	0.0342118	7.08935e-08	5.38889	0.0923006	0.0197787	3.06106e-06	4.66668
rs11847697	14	29584863	PRKD1	BMI	2.BMI-only	T	C	0.042	0.146108	0.0920909	0.112611	1.58657	0.0842269	0.0517399	0.103548	1.62789	0.0462662	0.0298815	0.121545	1.54832
rs758747	16	3567359	NLRC3	BMI	2.BMI-only	T	C	0.2651	0.142605	0.0424853	0.000789154	3.35657	0.0801034	0.0238615	0.000787888	3.35702	0.0483406	0.0137864	0.000454212	3.5064
rs11074422	16	19907062	GPR139	BMI	2.BMI-only	T	A	0.3504	0.101566	0.040455	0.0120526	2.5106	0.0605772	0.0227103	0.00764418	2.66739	0.0294385	0.0131293	0.024948	2.24221
rs11074446	16	20162624	GP2	BMI	2.BMI-only	T	C	0.8562	0.251123	0.0563849	8.43934e-06	4.45372	0.136786	0.0316512	1.54846e-05	4.32168	0.0782028	0.0183055	1.9365e-05	4.27209
rs1477199	16	52269636	RPGRIP1L	BMI	2.BMI-only	G	A	0.1445	0.23244	0.0550793	2.44198e-05	4.2201	0.120868	0.0309308	9.31892e-05	3.90767	0.0674006	0.0178657	0.000161531	3.77264
rs4280233	16	52322350	FTO	BMI	2.BMI-only	G	T	0.9345	0.180039	0.0849492	0.0340593	2.11937	0.0825911	0.0476944	0.0833321	1.73167	0.0756201	0.0275597	0.00607213	2.74386
rs1808579	18	19358886	NPC1	BMI	2.BMI-only	C	T	0.5339	0.196178	0.03781	2.11978e-07	5.18851	0.111917	0.0212245	1.3422e-07	5.27299	0.0611944	0.0122693	6.11394e-07	4.98758
rs4613164	18	55876168	PMAIP1	BMI	2.BMI-only	G	T	0.2647	0.0957387	0.0433986	0.0273816	2.20603	0.0470975	0.0243708	0.0532935	1.93254	0.0363065	0.014084	0.00994193	2.57784
rs12456728	18	56053851	MC4R	BMI	2.BMI-only	C	A	0.9145	0.14411	0.0750934	0.0549753	1.91907	0.0607799	0.042185	0.149643	1.4408	0.0571548	0.0243639	0.0189822	2.34588
rs29941	19	39001372	KCTD15	BMI	2.BMI-only	G	A	0.6685	0.131427	0.0402197	0.00108421	3.26771	0.0674702	0.02258	0.00280766	2.98805	0.042546	0.013051	0.00111423	3.25997
rs10919388	1	168639127	GORAB	WHRADJ	3.WHR-only	A	C	0.2797	0.00874607	0.0430338	0.838949	0.203237	0.0138927	0.0241605	0.565279	0.575018	0.00157558	0.013965	0.910171	0.112823
rs1385167	2	66054152	MEIS1	WHRADJ	3.WHR-only	A	G	0.8538	0.00193313	0.0557734	0.972351	0.0346604	5.34994e-05	0.0313202	0.998637	0.00170814	-0.00044739	0.0180964	0.980276	-0.0247226
rs17819328	3	12464342	PPARG	WHR;WHRADJ	3.WHR-only	T	G	0.5669	0.00547853	0.0382648	0.886153	0.143174	0.00381934	0.0214893	0.858933	0.177732	0.00177311	0.012412	0.886405	0.142854
rs904453	3	12679894	RAF1	WHR	3.WHR-only	G	T	0.5576	0.0352323	0.0380851	0.354917	0.925094	0.0223611	0.0213858	0.295743	1.04561	0.014437	0.0123578	0.242704	1.16825
rs13076508	3	52382845	BAP1	WHRADJ	3.WHR-only	C	T	0.0556	0.0672486	0.0840552	0.42368	0.800054	0.0406941	0.0471927	0.388525	0.862296	0.0146731	0.0272796	0.590661	0.537878
rs10804591	3	130816923	PLXND1	WHRADJ	3.WHR-only	C	A	0.2101	0.115326	0.0459831	0.0121415	2.508	0.0643751	0.0258242	0.0126732	2.49282	0.0364002	0.0149185	0.01469	2.43993
rs17451107	3	158280303	LEKR1	WHR;WHRADJ	3.WHR-only	C	T	0.3846	-0.138851	0.0406002	0.000626309	-3.41996	-0.0616516	0.0227933	0.00683433	-2.70481	-0.0496561	0.0131743	0.000163798	-3.76916
rs3936510	5	55896623	MAP3K1	WHRADJ	3.WHR-only	G	T	0.8147	0.10165	0.0468533	0.0300415	2.16954	0.0742797	0.0262957	0.0047312	2.82479	0.0219316	0.0152057	0.149208	1.44233
rs1294410	6	6683751	LY86	WHR;WHRADJ	3.WHR-only	T	C	0.3683	0.0416247	0.0390267	0.286166	1.06657	0.0307273	0.0219034	0.160661	1.40285	0.0136137	0.0126675	0.282511	1.0747
rs11154370	6	127209284	RSPO3	WHRADJ	3.WHR-only	A	T	0.9581	-0.0174784	0.0976784	0.857986	-0.178938	-0.016444	0.0547912	0.764085	-0.300121	-0.00496179	0.0317231	0.87571	-0.156409
rs7753502	6	127247425	RSPO3	WHR;WHRADJ	3.WHR-only	C	T	0.5032	0.00417361	0.0378761	0.912258	0.110191	-0.00357978	0.0212637	0.866307	-0.168352	0.00503248	0.0122904	0.6822	0.409463
rs1034207	6	127379392	RSPO3	WHRADJ	3.WHR-only	T	C	0.9212	-0.0685916	0.0738109	0.35274	-0.929288	-0.0289163	0.041409	0.484984	-0.698309	-0.0307542	0.0239604	0.199302	-1.28354
rs4580892	6	127451575	RSPO3	WHR;WHRADJ	3.WHR-only	C	T	0.706	0.0827669	0.0425279	0.0516335	1.94618	0.0447065	0.0238843	0.0612356	1.87179	0.0258751	0.0137979	0.0607516	1.8753
rs1936805	6	127493809	RSPO3	WHR;WHRADJ	3.WHR-only	C	T	0.4854	0.0152355	0.037781	0.686758	0.403259	0.00108216	0.0212197	0.959327	0.0509978	0.00748504	0.0122578	0.54144	0.610636
rs10245353	7	25825139	NFE2L3	WHR;WHRADJ	3.WHR-only	C	A	0.8024	0.0805294	0.0482847	0.0953544	1.66781	0.0434553	0.0271243	0.109138	1.60208	0.0238508	0.0156607	0.127767	1.52297
rs7801581	7	27190296	HOXA11	WHR;WHRADJ	3.WHR-only	C	T	0.7543	0.00101208	0.0445413	0.981872	0.0227223	-0.00597324	0.0250087	0.811225	-0.238846	0.000252351	0.0144527	0.986069	0.0174604
rs12679556	8	72676782	MSC	WHR;WHRADJ	3.WHR-only	T	G	0.7531	0.0744747	0.0441	0.0912635	1.68877	0.0401749	0.0247716	0.104844	1.62181	0.0261869	0.0143044	0.0671459	1.8307
rs10991437	9	106775741	ABCA1	WHRADJ	3.WHR-only	C	A	0.8852	0.0799081	0.0584742	0.171765	1.36655	0.0468735	0.0328669	0.153821	1.42616	0.0154429	0.0189644	0.415466	0.814312
rs10783615	12	52636040	HOXC12	WHR;WHRADJ	3.WHR-only	A	G	0.8555	-0.0431125	0.0560721	0.441967	-0.768875	-0.00770524	0.0314816	0.806647	-0.244754	-0.0334289	0.018193	0.0661428	-1.83745
rs2071449	12	52714278	HOXC5	WHR;WHRADJ	3.WHR-only	C	A	0.63	-0.0719674	0.0393267	0.0672522	-1.82998	-0.0432722	0.0220889	0.0501123	-1.959	-0.0232493	0.0127594	0.0684355	-1.82213
rs8042543	15	29495555	KLF13	WHRADJ	3.WHR-only	T	C	0.2146	-0.0315371	0.0480093	0.511248	-0.656895	-0.013653	0.0269454	0.612371	-0.506691	-0.010259	0.0155861	0.510402	-0.658212
rs1440372	15	64820205	SMAD6	WHR;WHRADJ	3.WHR-only	T	C	0.2879	-0.0163626	0.0424778	0.700086	-0.385204	-0.00789568	0.0238443	0.740542	-0.331135	-0.00249744	0.0137862	0.856246	-0.181155
rs4646404	17	17360924	PEMT	WHRADJ	3.WHR-only	A	G	0.3388	0.0796447	0.0397955	0.0453547	2.00135	0.0512002	0.0223419	0.0219249	2.29167	0.0166986	0.0129142	0.195996	1.29304
rs12608504	19	18250135	JUND	WHRADJ	3.WHR-only	G	A	0.6423	-0.16913	0.0391542	1.56326e-05	-4.31958	-0.112472	0.0219753	3.08578e-07	-5.11813	-0.0409313	0.0127068	0.00127656	-3.2212
rs4081724	19	38516786	CEBPA	WHR;WHRADJ	3.WHR-only	A	G	0.1474	0.146825	0.054276	0.00682726	2.70515	0.0851873	0.0304776	0.00518866	2.79508	0.037916	0.0176085	0.0312972	2.15327
rs7258031	19	38578194	PRD;PEPD	WHR;WHRADJ	3.WHR-only	C	T	0.6614	0.0684851	0.039846	0.0856609	1.71874	0.0349201	0.0223723	0.118556	1.56086	0.022967	0.0129286	0.0756576	1.77646
rs878639	20	33357877	UQCC	WHRADJ	3.WHR-only	G	A	0.3926	-0.0252885	0.0391779	0.518617	-0.645479	-0.00493487	0.0220097	0.822591	-0.224214	-0.017616	0.0127067	0.165639	-1.38635
rs2294239	22	27779477	ZNRF3	WHR;WHRADJ	3.WHR-only	G	A	0.4169	0.0104803	0.0383265	0.784509	0.273448	0.011384	0.0215322	0.597016	0.528696	-0.00200956	0.0124347	0.871614	-0.161609
rs10494220	1	119373921	WARS2	WHR;WHRADJ	4.BMIWHR-	C	T	0.8574	0.0238567	0.0560427	0.670335	0.425689	0.000608534	0.0314763	0.984575	0.0193331	0.0112832	0.0181806	0.534851	0.620618
rs2645294	1	119376110	WARS2	WHR;WHRADJ	4.BMIWHR-	C	T	0.4222	0.00514798	0.038055	0.892393	0.135277	-0.0118987	0.0213697	0.577662	-0.556803	0.00783555	0.0123449	0.525613	0.634717
rs905938	1	153258013	DCST2	WHRADJ	4.BMIWHR-	C	T	0.2609	0.0593822	0.0426432	0.16376	1.39254	0.0236326	0.023941	0.323584	0.98712	0.0191898	0.0138373	0.165498	1.38682
rs714515	1	170619613	DNM3	WHR;WHRADJ	4.BMIWHR-	A	G	0.5705	0.00958899	0.0380362	0.800963	0.252102	0.0128646	0.0213552	0.546901	0.60241	-8.75621e-05	0.0123438	0.99434	-0.00709363
rs2820443	1	217820132	SLC30A10	WHR;WHRADJ	4.BMIWHR-	C	T	0.2862	0.219194	0.0411276	9.84192e-08	5.32962	0.134136	0.0230864	6.24116e-09	5.81016	0.0599596	0.013345	7.02138e-06	4.49304
rs12759879	1	217829351	SLC30A10	WHRADJ	4.BMIWHR-	G	C	0.8249	0.148328	0.0493746	0.0026634	3.00413	0.0840389	0.0277173	0.00242939	3.032	0.0457661	0.0160298	0.00430291	2.85506
rs1128249	2	165236870	COBLL1	WHR;WHRADJ	4.BMIWHR-	T	G	0.406	0.163978	0.038528	2.08048e-05	4.25607	0.102832	0.0216282	1.98906e-06	4.75453	0.0500509	0.0125047	6.26621e-05	4.00255
rs2276824	3	52612526	PBRM1	WHRADJ	4.BMIWHR-	G	C	0.5642	0.079864	0.0379124	0.0351575	2.10654	0.0293058	0.0212866	0.168596	1.37673	0.0318841	0.0123054	0.00956791	2.59107
rs6772129	3	64675465	ADAMTS9	WHR;WHRADJ	4.BMIWHR-	G	A	0.2997	0.0829704	0.0418178	0.0472453	1.98409	0.0640749	0.0234851	0.0063658	2.72832	0.0186304	0.0135689	0.169745	1.37303
rs9991328	4	89932144	FAM13A	WHRADJ	4.BMIWHR-	C	T	0.5185	0.140031	0.0379376	0.000223304	3.69108	0.0863673	0.0213065	5.04419e-05	4.05357	0.0369429	0.0123077	0.00268552	3.00161
rs303084	4	124286398	SPATA5	WHRADJ	4.BMIWHR-	G	A	0.2062	0.0626812	0.0471397	0.18362	1.32969	0.0261651	0.0264611	0.322754	0.988814	0.0173458	0.0152997	0.256905	1.13374
rs7705502	5	173253421	CPEB4	WHRADJ	4.BMIWHR-	G	A	0.6769	0.0766063	0.041128	0.0625143	1.86263	0.039809	0.0230925	0.0847278	1.72389	0.0233757	0.0133477	0.0798963	1.75129
rs6556301	5	176460183	FGFR4	WHRADJ	4.BMIWHR-	G	T	0.6442	0.0131042	0.0392934	0.73876	0.333496	0.00542289	0.022067	0.805879	0.245746	0.00115985	0.0127455	0.927492	0.0910006
rs7759742	6	32489714	BTNL2	WHRADJ	4.BMIWHR-	T	A	0.4902	0.026908	0.0377841	0.47637	0.712152	0.0148837	0.0212118	0.482884	0.701672	0.00711732	0.0122633	0.561663	0.580373
rs998584	6	43865874	VEGFA	WHR;WHRADJ	4.BMIWHR-	C	A	0.5123	0.115739	0.0378622	0.00223667	3.05686	0.0679442	0.0212595	0.00139372	3.19595	0.0302254	0.0122849	0.0138794	2.46037
rs11231693	11	63619188	MACROD1	WHRADJ	4.BMIWHR-	G	A	0.9382	-0.112834	0.0836359	0.177304	-1.3491	-0.0766872	0.0469141	0.102127	-1.63463	-0.0307165	0.0271557	0.258003	-1.13112
rs7975017	12	26320060	SSPN	WHRADJ	4.BMIWHR-	T	C	0.2218	-0.0506999	0.045541	0.265588	-1.11328	-0.0239336	0.025576	0.349385	-0.935783	-0.0119674	0.0147777	0.418037	-0.809831
rs10842707	12	26362631	ITPR2	WHR;WHRADJ	4.BMIWHR-	C	T	0.7685	0.0553512	0.045733	0.226159	1.21031	0.0205109	0.0256673	0.424228	0.799108	0.0210284	0.0148486	0.156723	1.41618
rs4765219	12	123006063	CCDC92	WHR;WHRADJ	4.BMIWHR-	A	C	0.3339	0.148384	0.0398815	0.000198734	3.72062	0.100818	0.0223896	6.70327e-06	4.5029	0.0362194	0.0129415	0.00513081	2.7987
rs863750	12	123071397	ZNF664	WHRADJ	4.BMIWHR-	C	T	0.4033	0.139369	0.0386604	0.000312206	3.60496	0.0816178	0.0217015	0.000169288	3.76092	0.0415015	0.0125476	0.000941274	3.30752
rs8030605	15	54291890	TEX9	WHRADJ	4.BMIWHR-	G	A	0.8579	-0.0149741	0.0573484	0.79401	-0.261108	-0.0133935	0.032184	0.677297	-0.416155	-0.00357519	0.0186157	0.847701	-0.192052
rs4925108	17	17590148	RAI1	WHRADJ	4.BMIWHR-	T	C	0.5959	0.0391285	0.0392251	0.318504	0.997538	0.0232513	0.0220132	0.290858	1.05624	0.00866197	0.0127313	0.496273	0.680366
rs979012	20	6571374	BMP2	WHRADJ	4.BMIWHR-	C	T	0.654	0.13073	0.0392449	0.000864948	3.33113	0.068888	0.0220216	0.00175878	3.1282	0.036831	0.0127391	0.00383794	2.89118
rs6090583	20	44992238	EYA2	WHRADJ	4.BMIWHR-	G	A	0.5238	0.0959578	0.0383688	0.0123868	2.50093	0.0574603	0.0215533	0.00767679	2.66596	0.0279945	0.0124432	0.0244623	2.24979
