# Supplementary material for: A joint view on genetic variants for adiposity differentiates subtypes with distinct metabolic implications
Source: Nat Commun. 2018 May 16;9:1946. doi: 10.1038/s41467-018-04124-9 (PMC5956079; doi:10.1038/s41467-018-04124-9)
Supplement: Supplementary file 9 — Supplementary Data 6 [file 41467_2018_4124_MOESM9_ESM.xlsx]

## Sheet: SD6-159 vatsat
Supplementary Data 6. Ectopic fat traits association results for the 159 identified lead variants. For the 159 identified lead variants, the table shows association results for computed tomography (CT) and magnetic resonance imaging (MRI) derived measures of visceral adipose tissue (VAT), subcutaneous adipose tissue (SAT), pericardial adipose tissue (PAT) and for the ratio of VAT/SAT. The data sh…
rsid	Chr	Pos	NearestGene	Scan	Class	EA	OA	EAF	N.VAT	Z.VAT	PVAL.VAT	BETA.VAT	SE.VAT	N.SAT	Z.SAT	PVAL.SAT	BETA.SAT	SE.SAT	N.VATSAT	Z.VATSAT	PVAL.VATSAT	BETA.VATSAT	SE.VATSAT	N.PAT	Z.PAT	PVAL.PAT	BETA.PAT	SE.PAT
rs657452	1	49362434	AGBL4	BMI	1.BMIWHR+	A	G	0.394	17864	1.53	0.13	0.0165654	0.0108271	17761	1.25	0.21	0.013573	0.0108584	17760	0.27	0.78	0.00293186	0.0108587	11074	0.06	0.95	0.000825087	0.0137514
rs11583200	1	50332407	ELAVL4	BMI	1.BMIWHR+	C	T	0.3958	17864	1.95	0.051	0.0210961	0.0108185	17761	1.66	0.097	0.0180107	0.0108498	17760	0.31	0.76	0.00336354	0.0108501	11075	0.35	0.73	0.00480898	0.0137399
rs3101336	1	72523773	NEGR1	BMI	1.BMIWHR+	C	T	0.6125	17864	2.26	0.024	0.0245423	0.0108594	17761	3.91	9.1e-05	0.0425833	0.0108909	17760	-0.96	0.34	-0.0104555	0.0108912	11075	1.24	0.21	0.017102	0.0137919
rs12566985	1	74774781	TNNI3K	BMI	1.BMIWHR+	G	A	0.4459	17939	-2.09	0.036	-0.0221983	0.0106212	17833	0.16	0.88	0.00170443	0.0106527	17832	-2.12	0.034	-0.0225844	0.010653	11614	-0.39	0.7	-0.00514809	0.0132002
rs12401738	1	78219349	FUBP1	BMI	1.BMIWHR+	A	G	0.352	17864	1.6	0.11	0.0177238	0.0110774	17761	1.99	0.047	0.0221078	0.0111094	17760	0.57	0.57	0.00633256	0.0111098	10314	1.66	0.097	0.0242003	0.0145785
rs11165643	1	96696685	PTBP2	BMI	1.BMIWHR+	T	C	0.583	18296	1.46	0.14	0.0154795	0.0106024	18190	0.79	0.43	0.00840027	0.0106333	18189	1.1	0.27	0.0116969	0.0106336	11588	0.73	0.46	0.00972526	0.0133223
rs17024393	1	109956211	GNAT2	BMI	1.BMIWHR+	C	T	0.0397	17210	0.39	0.7	0.0107662	0.0276055	17107	1.88	0.061	0.0520544	0.0276885	17106	-1.18	0.24	-0.0326734	0.0276893	10314	-0.37	0.71	-0.0131939	0.0356593
rs543874	1	176156103	SEC16B	BMI	1.BMIWHR+	G	A	0.1927	18290	1.98	0.048	0.0262473	0.0132562	18184	3.37	0.00074	0.0448035	0.0132948	18183	-0.55	0.58	-0.00731234	0.0132952	11592	0.62	0.53	0.0103238	0.0166513
rs2820292	1	200050910	NAV1	BMI	1.BMIWHR+	C	A	0.555	18283	0.89	0.37	0.00936537	0.0105229	18178	2.42	0.015	0.0255388	0.0105532	18177	0.28	0.78	0.00295499	0.0105535	11560	0.14	0.89	0.00185271	0.0132336
rs13411762	2	544109	TMEM18	BMI	1.BMIWHR+	C	T	0.907	18311	-0.63	0.53	-0.0113351	0.0179922	18205	0.62	0.53	0.0111876	0.0180445	18204	-1.39	0.17	-0.0250825	0.018045	10854	1.55	0.12	0.0362224	0.0233693
rs12996547	2	592036	TMEM18	BMI	1.BMIWHR+	T	C	0.3577	17864	1.03	0.3	0.0113685	0.0110374	17761	2.08	0.037	0.0230243	0.0110694	17760	-0.96	0.34	-0.0106269	0.0110697	11075	-1.11	0.27	-0.0155599	0.014018
rs13021737	2	622348	TMEM18	BMI	1.BMIWHR+	G	A	0.828	14340	1.75	0.079	0.0273822	0.015647	14257	3.64	0.00027	0.0571206	0.0156925	14256	-1.11	0.27	-0.0174193	0.015693	7454	1.33	0.18	0.0288644	0.0217026
rs1317006	2	646450	TMEM18	BMI	1.BMIWHR+	C	T	0.2976	18277	2.15	0.032	0.0245959	0.0114399	18171	3.53	0.00041	0.0405006	0.0114733	18170	-1.08	0.28	-0.0123915	0.0114736	11574	0.51	0.61	0.0073317	0.0143759
rs929641	2	58645881	FANCL	BMI;WHR	1.BMIWHR+	A	G	0.5864	18275	2.32	0.021	0.0246409	0.0106211	18169	0.53	0.6	0.00564557	0.010652	18168	1.38	0.17	0.0147002	0.0106523	11572	-0.19	0.85	-0.00253599	0.0133473
rs13011109	2	58710923	FANCL	BMI	1.BMIWHR+	G	C	0.607	18311	1.6	0.11	0.0171182	0.0106989	18205	2.49	0.013	0.0267177	0.01073	18204	-0.5	0.62	-0.00536514	0.0107303	11616	-1.6	0.11	-0.0214925	0.0134328
rs1016287	2	59159129	FANCL	BMI	1.BMIWHR+	T	C	0.2867	18274	0.21	0.84	0.00242906	0.0115669	18168	-0.08	0.94	-0.00092805	0.0116006	18167	-0.08	0.93	-0.000928076	0.0116009	11575	-0.3	0.77	-0.00436009	0.0145336
rs11688816	2	62906552	EHBP1	BMI	1.BMIWHR+	G	A	0.5246	18281	2.15	0.031	0.0225154	0.0104723	18175	2.12	0.034	0.0222659	0.0105028	18174	-0.58	0.56	-0.00609178	0.0105031	11573	2.1	0.036	0.02764	0.0131619
rs2121279	2	142759755	LRP1B	BMI	1.BMIWHR+	T	C	0.152	17518	-0.55	0.58	-0.00818438	0.0148807	17435	0.85	0.4	0.0126787	0.0149161	17434	-1.67	0.095	-0.0249105	0.0149165	10829	-1.22	0.22	-0.0230904	0.0189265
rs1528435	2	181259207	UBE2E3	BMI	1.BMIWHR+	T	C	0.6312	18285	1.45	0.15	0.0157154	0.0108382	18179	1.24	0.22	0.0134785	0.0108698	18178	0.12	0.91	0.00130441	0.0108701	11581	0.93	0.35	0.0126653	0.0136186
rs1569135	2	187823643	CALCRL	WHR;WHRADJ	1.BMIWHR+	A	G	0.53	18283	0.62	0.53	0.0064963	0.0104779	18177	0.81	0.42	0.00851181	0.0105084	18176	-1.02	0.31	-0.0107189	0.0105087	11572	1.21	0.23	0.015936	0.0131702
rs7599312	2	213121476	ERBB4	BMI	1.BMIWHR+	G	A	0.7238	18310	0.14	0.89	0.00163624	0.0116874	18204	0.54	0.59	0.00632957	0.0117214	18203	-1.01	0.31	-0.011839	0.0117217	11616	0.73	0.46	0.0107117	0.0146736
rs2365389	3	61211502	FHIT	BMI	1.BMIWHR+	C	T	0.5816	14317	1.78	0.075	0.0213241	0.0119798	14234	1.27	0.2	0.0152587	0.0120147	14233	0.82	0.41	0.00985241	0.0120151	7428	2.25	0.025	0.0374217	0.0166319
rs3849570	3	81874802	GBE1	BMI	1.BMIWHR+	A	C	0.3593	18300	0.2	0.84	0.00217888	0.0108944	18194	1.86	0.063	0.0203225	0.0109261	18193	-1.51	0.13	-0.0164989	0.0109264	11602	-0.82	0.41	-0.0112196	0.0136824
rs1375561	3	85740920	CADM2	BMI	1.BMIWHR+	T	C	0.6393	17491	1.41	0.16	0.015699	0.011134	17388	0.46	0.64	0.0051368	0.011167	17387	1.61	0.11	0.0179793	0.0111673	11075	0.71	0.48	0.0099345	0.0139923
rs13078960	3	85890280	CADM2	BMI	1.BMIWHR+	G	T	0.1955	17618	-0.13	0.89	-0.00174628	0.0134329	17521	1.73	0.084	0.0233032	0.01347	17520	-2.6	0.0093	-0.0350231	0.0134704	10819	-1.46	0.14	-0.0250269	0.0171417
rs16851483	3	142758126	RASA2	BMI	1.BMIWHR+	T	G	0.0655	14550	0.54	0.59	0.0127949	0.0236943	14467	1.69	0.091	0.040158	0.0237621	14466	-1.2	0.23	-0.0285155	0.023763	11029	0.7	0.48	0.0190504	0.0272149
rs1516725	3	187306698	ETV5	BMI	1.BMIWHR+	C	T	0.8719	17927	0.19	0.85	0.00300246	0.0158024	17821	2.5	0.012	0.0396233	0.0158493	17820	-2.35	0.019	-0.037247	0.0158498	11599	0.94	0.35	0.0184669	0.0196457
rs10938397	4	44877284	GNPDA2	BMI	1.BMIWHR+	G	A	0.4341	17864	2.25	0.025	0.0240167	0.0106741	17761	3.22	0.0013	0.0344701	0.010705	17760	-1.51	0.13	-0.016165	0.0107053	11075	0.31	0.75	0.00420252	0.0135565
rs459193	5	55842508	ANKRD55	WHR;WHRADJ	1.BMIWHR+	A	G	0.2625	18304	2.73	0.0063	0.0324287	0.0118786	18198	0.48	0.63	0.00571832	0.0119132	18197	2.62	0.0088	0.0312134	0.0119135	11596	2.05	0.04	0.0305942	0.014924
rs2112347	5	75050998	POC5	BMI	1.BMIWHR+	T	G	0.6289	18296	3.42	0.00063	0.0370081	0.0108211	18190	2.72	0.0065	0.029519	0.0108526	18189	1.77	0.077	0.0192096	0.0108529	11584	1.06	0.29	0.0144154	0.0135994
rs11755724	6	7063989	RREB1	WHR	1.BMIWHR+	G	A	0.6354	18312	3.96	7.4e-05	0.0429913	0.0108564	18206	0.8	0.42	0.00871035	0.0108879	18205	3.79	0.00015	0.0412664	0.0108882	10853	1.32	0.19	0.0186145	0.0141019
rs2033529	6	40456631	LRFN2	BMI	1.BMIWHR+	G	A	0.293	18273	0.43	0.66	0.00494203	0.0114931	18167	1.34	0.18	0.0154456	0.0115266	18166	-0.54	0.59	-0.00622452	0.0115269	11568	-1.13	0.26	-0.0163227	0.0144448
rs2817419	6	50920865	TFAP2B	BMI	1.BMIWHR+	A	G	0.7336	18274	0.65	0.52	0.00769103	0.0118324	18169	-0.69	0.49	-0.00818789	0.0118665	18168	0.74	0.46	0.00878145	0.0118668	11566	0.21	0.83	0.00312332	0.0148729
rs2207139	6	50953449	TFAP2B	BMI;WHR	1.BMIWHR+	G	A	0.1773	17935	1.03	0.3	0.0142396	0.0138248	17829	3.87	0.00011	0.0536608	0.0138658	17828	-2.82	0.0048	-0.0391028	0.0138662	11606	1.48	0.14	0.0254349	0.0171858
rs9400239	6	109084356	FOXO3	BMI	1.BMIWHR+	C	T	0.6879	17864	1.21	0.23	0.0138157	0.0114179	17761	0.6	0.55	0.00687057	0.011451	17760	0.65	0.52	0.00744333	0.0114513	11075	0.84	0.4	0.012181	0.0145012
rs13191362	6	162953340	PARK2	BMI	1.BMIWHR+	A	G	0.8791	18146	0.07	0.94	0.00112709	0.0161013	18199	0.17	0.86	0.00273324	0.0160779	18198	-0.57	0.57	-0.00916465	0.0160783	10306	-0.26	0.79	-0.00555496	0.0213652
rs2033732	8	85242264	RALYL	BMI	1.BMIWHR+	C	T	0.7469	18286	-0.03	0.97	-0.000360803	0.0120268	18180	0.71	0.48	0.00856385	0.0120618	18179	-1.06	0.29	-0.0127858	0.0120621	11043	0.4	0.69	0.00619048	0.0154762
rs4740619	9	15624326	PSIP1	BMI	1.BMIWHR+	T	C	0.5416	18301	1.32	0.19	0.0138471	0.0104903	18195	0.78	0.43	0.0082062	0.0105208	18194	0.22	0.83	0.00231463	0.0105211	11058	-0.74	0.46	-0.00998658	0.0134954
rs10968576	9	28404339	LINGO2	BMI	1.BMIWHR+	G	A	0.32	17864	3.1	0.002	0.0351583	0.0113414	17761	3.62	0.00029	0.0411747	0.0113742	17760	-1	0.32	-0.0113745	0.0113745	10533	2.01	0.044	0.0296876	0.01477
rs6477694	9	110972163	EPB41L4B	BMI	1.BMIWHR+	C	T	0.3653	18312	0.97	0.33	0.0105264	0.010852	18206	0.89	0.37	0.00968632	0.0108835	18205	0.3	0.77	0.00326514	0.0108838	11073	0.35	0.72	0.0048844	0.0139554
rs1928295	9	119418304	TLR4	BMI	1.BMIWHR+	T	C	0.5479	18291	1.1	0.27	0.0115556	0.0105051	18185	1.26	0.21	0.0132749	0.0105356	18184	0.32	0.75	0.00337149	0.0105359	11057	2.56	0.01	0.034589	0.0135113
rs10733682	9	128500735	ZBTB43	BMI	1.BMIWHR+	A	G	0.4782	17864	0.69	0.49	0.00730782	0.010591	17761	1.34	0.18	0.0142331	0.0106217	17760	-0.71	0.48	-0.00754163	0.010622	10533	1.68	0.092	0.0231719	0.0137928
rs17094222	10	102385430	HIF1AN	BMI	1.BMIWHR+	C	T	0.2106	16841	0.7	0.48	0.00935452	0.0133636	16761	1.68	0.092	0.0225044	0.0133954	16760	-1.02	0.31	-0.0136638	0.0133958	9981	1.24	0.21	0.0215249	0.0173588
rs4256980	11	8630515	TRIM66	BMI;WHR	1.BMIWHR+	G	C	0.6462	17931	0.52	0.6	0.0057428	0.0110438	17825	0.71	0.48	0.00786441	0.0110766	17824	-0.56	0.58	-0.00620309	0.0110769	11066	0.24	0.81	0.00337395	0.0140581
rs12790913	11	27468574	LIN7C	BMI	1.BMIWHR+	A	G	0.233	17914	0.46	0.65	0.00574872	0.0124972	17808	0.67	0.5	0.00839801	0.0125343	17807	0.53	0.6	0.00664339	0.0125347	11043	-0.19	0.85	-0.00302426	0.0159172
rs11030104	11	27641093	BDNF	BMI	1.BMIWHR+	A	G	0.7923	17278	1.48	0.14	0.0196262	0.013261	17196	1.94	0.053	0.0257875	0.0132925	17195	0.16	0.87	0.00212687	0.0132929	10516	0.49	0.62	0.008329	0.016998
rs2176598	11	43820854	HSD17B12	BMI	1.BMIWHR+	T	C	0.251	18306	1.53	0.13	0.0184417	0.0120534	18200	2.2	0.028	0.0265946	0.0120885	18199	-0.79	0.43	-0.00955016	0.0120888	11064	-0.73	0.46	-0.0113181	0.0155043
rs3817334	11	47607569	AGBL2	BMI	1.BMIWHR+	T	C	0.4067	18308	0.03	0.97	0.000319162	0.0106387	18203	-0.48	0.63	-0.0051213	0.0106694	18202	1	0.32	0.0106697	0.0106697	11073	0.74	0.46	0.010123	0.0136797
rs12286929	11	114527614	CADM1	BMI	1.BMIWHR+	G	A	0.5229	18311	0.3	0.77	0.0031386	0.010462	18205	1.09	0.27	0.0114367	0.0104924	18204	-0.84	0.4	-0.00881387	0.0104927	11073	-0.52	0.61	-0.00699587	0.0134536
rs7138803	12	48533735	BCDIN3D	BMI	1.BMIWHR+	A	G	0.3843	18305	1.31	0.19	0.0140751	0.0107444	18199	2.91	0.0037	0.031357	0.0107756	18198	-2.44	0.015	-0.0262932	0.0107759	11060	1.15	0.25	0.0158959	0.0138225
rs12016871	13	26915782	MTIF3	BMI	1.BMIWHR+	T	C	0.2029	17864	1.11	0.27	0.0146023	0.0131552	17611	1.03	0.3	0.0136469	0.0132494	17610	1.02	0.31	0.0135148	0.0132498	10533	-0.92	0.36	-0.0157616	0.0171321
rs12429545	13	53000207	OLFM4	BMI	1.BMIWHR+	A	G	0.1334	16841	1.28	0.2	0.0205127	0.0160256	16761	2.26	0.024	0.0363041	0.0160638	16760	-0.89	0.37	-0.0142972	0.0160643	9981	0.75	0.45	0.0156125	0.0208166
rs10132280	14	24998019	STXBP6	BMI	1.BMIWHR+	C	A	0.6816	18289	0.5	0.61	0.00561188	0.0112238	18183	-0.38	0.7	-0.00427745	0.0112564	18182	0.87	0.38	0.00979337	0.0112567	11044	0.55	0.58	0.00794389	0.0144434
rs12885454	14	28806589	PRKD1	BMI	1.BMIWHR+	C	A	0.6416	18291	0.72	0.47	0.00785023	0.0109031	18185	1.78	0.074	0.019464	0.0109348	18184	-0.36	0.72	-0.00393665	0.0109351	11054	-0.34	0.73	-0.00476857	0.0140252
rs7141420	14	78969207	NRXN3	BMI;WHR	1.BMIWHR+	T	C	0.5267	18309	0.35	0.72	0.00366329	0.0104665	18203	1.64	0.1	0.017215	0.010497	18202	-1.32	0.19	-0.0138564	0.0104972	11072	0.71	0.48	0.00955609	0.0134593
rs11625769	14	78971218	NRXN3	BMI	1.BMIWHR+	C	G	0.3253	17864	1.03	0.3	0.0116315	0.0112927	17761	1.46	0.14	0.0165351	0.0113254	17760	-0.32	0.75	-0.00362423	0.0113257	9772	1.52	0.13	0.0232081	0.0152685
rs3736485	15	49535902	DMXL2	BMI	1.BMIWHR+	A	G	0.454	17864	1.87	0.061	0.0198707	0.010626	17761	1.03	0.3	0.0109765	0.0106568	17760	1.1	0.27	0.0117228	0.0106571	10533	0.8	0.42	0.0110707	0.0138384
rs16951275	15	65864222	MAP2K5	BMI	1.BMIWHR+	T	C	0.7841	17931	-1.03	0.3	-0.0132193	0.0128343	17825	-0.08	0.94	-0.00102979	0.0128724	17824	-0.59	0.56	-0.00759491	0.0128727	11059	-0.57	0.57	-0.00931515	0.0163424
rs879620	16	3955730	ADCY9	BMI	1.BMIWHR+	T	C	0.6154	17863	0.5	0.61	0.00543744	0.0108749	17761	1.49	0.14	0.01625	0.0109061	17760	-0.66	0.51	-0.0071982	0.0109064	10533	1.75	0.081	0.0247836	0.014162
rs12446632	16	19842890	GPRC5B	BMI	1.BMIWHR+	G	A	0.865	18131	0.66	0.51	0.0101425	0.0153674	18034	1.22	0.22	0.0187985	0.0154086	18033	-0.84	0.4	-0.0129436	0.0154091	10292	0.19	0.85	0.00387538	0.0203967
rs2650492	16	28240912	SBK1	BMI	1.BMIWHR+	A	G	0.3033	17181	1.28	0.2	0.0150214	0.0117355	17078	1.92	0.054	0.0226	0.0117708	17077	-0.23	0.82	-0.00270737	0.0117712	9979	1.39	0.16	0.0214041	0.0153986
rs3888190	16	28796987	ATP2A1	BMI	1.BMIWHR+	A	C	0.4025	17864	1.72	0.086	0.0185555	0.0107881	17761	1.82	0.068	0.0196911	0.0108193	17760	0.59	0.56	0.00638357	0.0108196	10533	1.92	0.055	0.0269748	0.0140494
rs4788115	16	28905612	LAT	BMI	1.BMIWHR+	T	A	0.8151	12121	-0.54	0.59	-0.00893379	0.0165441	12018	-0.36	0.72	-0.00598133	0.0166148	12017	-0.29	0.77	-0.00481849	0.0166155	6848	-1.08	0.28	-0.0237713	0.0220105
rs9925964	16	31037396	KAT8	BMI	1.BMIWHR+	A	G	0.6198	16509	2.81	0.005	0.0318566	0.0113369	16426	0.97	0.33	0.0110245	0.0113655	16425	2	0.046	0.0227316	0.0113658	7460	1.09	0.28	0.0183827	0.0168649
rs13333228	16	52351299	FTO	BMI	1.BMIWHR+	C	T	0.6692	17360	2.5	0.012	0.0285161	0.0114064	17257	1.84	0.066	0.0210504	0.0114404	17256	0.84	0.4	0.00961022	0.0114407	10533	0.67	0.5	0.00981122	0.0146436
rs1558902	16	52361075	FTO	BMI;WHR	1.BMIWHR+	A	T	0.415	17932	4.42	9.6e-06	0.0473686	0.0107169	17826	5.85	5e-09	0.0628799	0.0107487	17825	-1.06	0.29	-0.0113939	0.010749	11059	2.87	0.0041	0.0391658	0.0136466
rs11075986	16	52362845	FTO	BMI	1.BMIWHR+	C	G	0.9206	17929	0.63	0.53	0.0123056	0.0195327	17823	-0.43	0.66	-0.00842398	0.0195907	17822	1.1	0.27	0.0215503	0.0195912	11059	-0.29	0.77	-0.00721239	0.0248703
rs9302652	16	52423476	FTO	BMI	1.BMIWHR+	C	T	0.2822	17864	1.76	0.078	0.0206885	0.0117548	17761	2	0.046	0.0235777	0.0117888	17760	-0.24	0.81	-0.0028294	0.0117892	10533	1.58	0.11	0.0241872	0.0153084
rs1000940	17	5223976	RABEP1	BMI	1.BMIWHR+	G	A	0.3199	17864	0.19	0.85	0.00215504	0.0113423	17761	0.65	0.52	0.00739386	0.0113752	17760	-0.55	0.58	-0.00625652	0.0113755	10533	-1.28	0.2	-0.0189071	0.0147712
rs4640244	17	21224816	KCNJ12	WHR	1.BMIWHR+	G	A	0.3951	17864	2.63	0.0084	0.0284614	0.0108218	17761	2.33	0.02	0.0252879	0.0108532	17760	1.4	0.16	0.0151948	0.0108535	10533	0.9	0.37	0.012684	0.0140933
rs12940622	17	76230166	RPTOR	BMI	1.BMIWHR+	G	A	0.5748	18295	0.37	0.71	0.0039126	0.0105746	18189	-0.23	0.82	-0.00243923	0.0106054	18188	0.07	0.94	0.000742396	0.0106057	11052	1.2	0.23	0.0163264	0.0136053
rs7243357	18	55034299	GRP	BMI	1.BMIWHR+	T	G	0.8117	18292	0.55	0.58	0.00735519	0.0133731	18186	-0.43	0.66	-0.00576716	0.013412	18185	0.82	0.41	0.0109981	0.0134124	11050	2.03	0.043	0.0349283	0.017206
rs6567160	18	55980115	MC4R	BMI;WHR	1.BMIWHR+	C	T	0.2357	18293	2.86	0.0042	0.0352287	0.0123177	18187	4.03	5.7e-05	0.0497849	0.0123536	18186	-1.22	0.22	-0.0150718	0.0123539	11039	2.1	0.035	0.0332987	0.0158565
rs12607795	18	56099078	MC4R	BMI	1.BMIWHR+	T	C	0.7753	17864	2.52	0.012	0.0319418	0.0126753	17761	0.7	0.49	0.00889842	0.012712	17760	2.58	0.0099	0.032798	0.0127124	10532	-0.4	0.69	-0.00660318	0.016508
rs17066842	18	56191604	MC4R	BMI	1.BMIWHR+	G	A	0.9592	13525	0.64	0.52	0.0196703	0.0307349	13445	1.69	0.092	0.0520963	0.0308262	13444	-0.86	0.39	-0.0265115	0.0308273	6379	-0.66	0.51	-0.0295371	0.0447532
rs17066846	18	56195798	MC4R	BMI	1.BMIWHR+	G	T	0.1989	13952	2.15	0.032	0.0322437	0.0149971	13869	2.75	0.006	0.0413651	0.0150419	13868	0.38	0.7	0.00571611	0.0150424	6893	1.44	0.15	0.0307243	0.0213363
rs8097783	18	56202274	MC4R	BMI	1.BMIWHR+	G	A	0.9277	18311	-0.73	0.47	-0.0147292	0.020177	18205	0.69	0.49	0.0139626	0.0202356	18204	-1.18	0.24	-0.0238787	0.0202362	11073	-0.34	0.74	-0.00882182	0.0259465
rs17724992	19	18315825	PGPEP1	BMI	1.BMIWHR+	A	G	0.7456	15371	1.91	0.056	0.0250124	0.0130955	15288	0.88	0.38	0.0115553	0.013131	15287	1.58	0.11	0.0207477	0.0131314	6891	0.92	0.36	0.0179937	0.0195584
rs2075650	19	50087459	TOMM40	BMI;WHR	1.BMIWHR+	A	G	0.8484	11781	3.29	0.00099	0.059764	0.0181654	11701	2.37	0.018	0.0431988	0.0182274	11700	0.78	0.44	0.0142179	0.0182281	5406	1.1	0.27	0.0294978	0.0268162
rs2287019	19	50894012	QPCTL	BMI;WHR	1.BMIWHR+	C	T	0.8038	17864	2.44	0.015	0.0325059	0.0133221	17761	4.48	7.4e-06	0.0598557	0.0133607	17760	-2.8	0.0052	-0.0374109	0.013361	10531	1.12	0.26	0.0194332	0.0173511
rs3810291	19	52260843	ZC3H4	BMI	1.BMIWHR+	A	G	0.6664	17864	2.53	0.011	0.0283881	0.0112206	17761	1.91	0.057	0.0214934	0.0112531	17760	0.2	0.84	0.00225068	0.0112534	10533	-1.2	0.23	-0.0175352	0.0146126
rs16996700	20	50415352	ZFP64	WHR	1.BMIWHR+	T	C	0.7283	18311	2.08	0.038	0.0244339	0.0117471	18205	0.89	0.37	0.0104853	0.0117812	18204	1.74	0.082	0.0204999	0.0117815	11073	1.15	0.25	0.017372	0.0151061
rs10182181	2	25003800	ADCY3	BMI	2.BMI-only	G	A	0.4617	17862	-0.53	0.6	-0.00562476	0.0106127	17759	1.13	0.26	0.0120271	0.0106435	17758	-2.04	0.042	-0.0217133	0.0106438	11074	0.3	0.77	0.00404354	0.0134785
rs11126666	2	26782315	KCNK3	BMI	2.BMI-only	A	G	0.2833	18302	1.05	0.29	0.0121796	0.0115996	18196	0.82	0.41	0.00953935	0.0116334	18195	0.32	0.75	0.00372278	0.0116337	11610	-0.83	0.41	-0.012088	0.0145639
rs6804842	3	25081441	RARB	BMI	2.BMI-only	G	A	0.5749	17864	1.78	0.074	0.0190491	0.0107017	17761	1.85	0.064	0.0198555	0.0107327	17760	0.94	0.35	0.010089	0.010733	11074	0.23	0.81	0.00312622	0.0135922
rs17001654	4	77348592	SCARB2	BMI	2.BMI-only	G	C	0.1532	18308	0.38	0.71	0.00551351	0.0145092	18202	0.28	0.78	0.0040744	0.0145514	18201	0.17	0.87	0.00247381	0.0145518	11615	-1.61	0.11	-0.0293279	0.0182161
rs13107325	4	103407732	SLC39A8	BMI	2.BMI-only	T	C	0.0722	15248	-1.02	0.31	-0.0225675	0.022125	15168	-0.81	0.42	-0.0179684	0.0221832	15167	-0.39	0.7	-0.00865175	0.022184	9762	-0.71	0.48	-0.0196326	0.0276516
rs11727676	4	145878514	HHIP	BMI	2.BMI-only	T	C	0.9101	14901	-0.65	0.52	-0.0131633	0.0202513	14821	0.06	0.95	0.00121835	0.0203059	14820	-0.28	0.78	-0.00568584	0.0203066	9220	-0.36	0.72	-0.00926825	0.0257451
rs205262	6	34671142	C6orf106	BMI	2.BMI-only	G	A	0.273	18272	1.75	0.08	0.0205486	0.011742	18166	2.33	0.02	0.0274386	0.0117762	18165	0.55	0.58	0.00647711	0.0117766	11566	-1.16	0.25	-0.01712	0.0147586
rs1167827	7	75001105	HIP1	BMI	2.BMI-only	G	A	0.5526	16900	1.44	0.15	0.0157525	0.0109393	16797	2.89	0.0039	0.0317113	0.0109728	16796	-0.58	0.56	-0.00636439	0.0109731	9981	0.48	0.63	0.0068326	0.0142346
rs2245368	7	76446079	PMS2P11	BMI	2.BMI-only	C	T	0.1798	14692	2.72	0.0066	0.0413198	0.0151911	14589	2.18	0.03	0.0332333	0.0152447	14588	1.8	0.071	0.0274413	0.0152452	10533	-0.71	0.48	-0.0127383	0.0179413
rs17405819	8	76969139	HNF4G	BMI	2.BMI-only	T	C	0.7	18177	0.11	0.91	0.00125895	0.011445	18071	0.17	0.86	0.00195134	0.0114785	18070	-0.4	0.69	-0.00459152	0.0114788	11067	1.2	0.23	0.0176012	0.0146676
rs7899106	10	87400884	GRID1	BMI	2.BMI-only	G	A	0.0517	17938	-0.18	0.86	-0.00429193	0.023844	17832	0.49	0.62	0.0117183	0.0239148	17831	-0.12	0.9	-0.00286986	0.0239155	10312	1.29	0.2	0.0405681	0.0314482
rs11191560	10	104859028	NT5C2	BMI	2.BMI-only	C	T	0.0891	18017	0.69	0.49	0.0127591	0.0184914	17753	2.17	0.03	0.0404236	0.0186284	17752	-1.37	0.17	-0.0255216	0.0186289	11066	1.53	0.13	0.0361	0.0235948
rs7903146	10	114748339	TCF7L2	BMI	2.BMI-only	C	T	0.7129	18277	1.28	0.2	0.0147983	0.0115612	18171	3.18	0.0015	0.0368716	0.0115948	18170	-1.98	0.047	-0.0229584	0.0115952	11026	0.89	0.37	0.0132475	0.0148849
rs2720296	12	48455337	TMBIM6	BMI	2.BMI-only	A	G	0.4261	13525	-0.06	0.95	-0.000737724	0.0122954	13445	0.96	0.34	0.0118386	0.0123319	13444	-1.21	0.22	-0.0149222	0.0123324	6379	1.51	0.13	0.0270341	0.0179034
rs11057405	12	121347850	CLIP1	BMI	2.BMI-only	G	A	0.9013	15632	-0.13	0.89	-0.00246506	0.018962	15552	0.38	0.7	0.00722407	0.0190107	15551	-0.61	0.54	-0.0115969	0.0190113	9211	-0.62	0.54	-0.0153155	0.0247024
rs11847697	14	29584863	PRKD1	BMI	2.BMI-only	T	C	0.042	17210	-1.04	0.3	-0.0279461	0.0268712	17107	0.39	0.7	0.0105113	0.026952	17106	-1.24	0.21	-0.0334214	0.0269528	9772	0.12	0.9	0.00427924	0.0356604
rs758747	16	3567359	NLRC3	BMI	2.BMI-only	T	C	0.2651	17864	0.43	0.67	0.00515401	0.0119861	17761	1.95	0.051	0.0234405	0.0120208	17760	-1.44	0.15	-0.0173104	0.0120211	10526	1.3	0.19	0.0202991	0.0156147
rs11074422	16	19907062	GPR139	BMI	2.BMI-only	T	A	0.3504	17491	0	1	0	NA	17388	-0.34	0.74	-0.0038215	0.0112397	17387	-0.17	0.86	-0.00191081	0.01124	10533	-1.94	0.052	-0.028016	0.0144412
rs11074446	16	20162624	GP2	BMI	2.BMI-only	T	C	0.8562	18312	1.4	0.16	0.0208487	0.0148919	18206	3.11	0.0019	0.0464484	0.0149352	18205	-1.08	0.28	-0.0161304	0.0149356	11074	0.97	0.33	0.0185754	0.0191499
rs1477199	16	52269636	RPGRIP1L	BMI	2.BMI-only	G	A	0.1445	18276	0.73	0.46	0.0108598	0.0148765	18171	-0.25	0.8	-0.00372985	0.0149194	18170	0.6	0.55	0.00895189	0.0149198	11025	0.38	0.71	0.00727839	0.0191537
rs4280233	16	52322350	FTO	BMI	2.BMI-only	G	T	0.9345	17092	0.49	0.63	0.0107121	0.0218614	17012	0.81	0.42	0.0177493	0.0219128	17011	0.06	0.96	0.0013148	0.0219134	10533	0.22	0.82	0.00612663	0.0278483
rs1808579	18	19358886	NPC1	BMI	2.BMI-only	C	T	0.5339	18285	1.87	0.062	0.0196024	0.0104826	18179	0.86	0.39	0.00904126	0.0105131	18178	0.39	0.7	0.00410022	0.0105134	11038	0.04	0.97	0.000539672	0.0134918
rs4613164	18	55876168	PMAIP1	BMI	2.BMI-only	G	T	0.2647	18303	0.73	0.46	0.00864843	0.0118472	18197	1.97	0.048	0.0234068	0.0118816	18196	-0.94	0.35	-0.011169	0.011882	11065	2.19	0.029	0.0333691	0.015237
rs12456728	18	56053851	MC4R	BMI	2.BMI-only	C	A	0.9145	17928	0.79	0.43	0.0149201	0.0188862	17822	1.54	0.12	0.0291711	0.0189423	17821	-0.33	0.74	-0.00625112	0.0189428	10299	1.43	0.15	0.0356327	0.024918
rs29941	19	39001372	KCTD15	BMI	2.BMI-only	G	A	0.6685	18310	0.91	0.36	0.0101016	0.0111006	18204	1.24	0.21	0.0138048	0.0111329	18203	-0.32	0.75	-0.00356263	0.0111332	11070	0.65	0.52	0.00927966	0.0142764
rs10919388	1	168639127	GORAB	WHRADJ	3.WHR-only	A	C	0.2797	18295	0.38	0.7	0.00442588	0.011647	18189	2.3	0.021	0.0268662	0.0116809	18188	-1.97	0.049	-0.0230121	0.0116813	11591	1.04	0.3	0.0152179	0.0146326
rs1385167	2	66054152	MEIS1	WHRADJ	3.WHR-only	A	G	0.8538	18308	-0.69	0.49	-0.0102061	0.0147915	18202	-1.9	0.057	-0.0281856	0.0148345	18201	0.79	0.43	0.0117196	0.0148349	11604	1.75	0.081	0.0325138	0.0185793
rs17819328	3	12464342	PPARG	WHR;WHRADJ	3.WHR-only	T	G	0.5669	17864	0.88	0.38	0.00939574	0.010677	17761	1.35	0.18	0.0144557	0.0107079	17760	0.3	0.76	0.00321246	0.0107082	11075	1.4	0.16	0.0189843	0.0135602
rs904453	3	12679894	RAF1	WHR	3.WHR-only	G	T	0.5576	18289	0.17	0.87	0.00178966	0.0105274	18183	1.06	0.29	0.0111915	0.010558	18182	-0.3	0.76	-0.0031675	0.0105583	11578	0.43	0.67	0.00568942	0.0132312
rs13076508	3	52382845	BAP1	WHRADJ	3.WHR-only	C	T	0.0556	15105	0.93	0.35	0.0233503	0.0251078	15022	0.99	0.32	0.0249253	0.0251771	15021	-0.01	1	-0.000251779	0.0251779	11056	1.08	0.28	0.0316953	0.0293475
rs10804591	3	130816923	PLXND1	WHRADJ	3.WHR-only	C	A	0.2101	18291	-0.18	0.85	-0.00231015	0.0128342	18185	2.81	0.0049	0.0361689	0.0128715	18184	-3.19	0.0014	-0.0410612	0.0128719	11593	-0.29	0.77	-0.00467505	0.0161209
rs17451107	3	158280303	LEKR1	WHR;WHRADJ	3.WHR-only	C	T	0.3846	18301	2.93	0.0034	0.0314798	0.010744	18195	-1.36	0.18	-0.0146543	0.0107752	18194	4.26	2.1e-05	0.0459036	0.0107755	11604	2.22	0.027	0.0299537	0.0134927
rs3936510	5	55896623	MAP3K1	WHRADJ	3.WHR-only	G	T	0.8147	18308	1.99	0.047	0.0267659	0.0134502	18202	0.39	0.7	0.00526082	0.0134893	18201	2.09	0.037	0.0281934	0.0134897	11607	1.59	0.11	0.0268587	0.0168923
rs1294410	6	6683751	LY86	WHR;WHRADJ	3.WHR-only	T	C	0.3683	17864	-3.01	0.0026	-0.0330146	0.0109683	17761	1.12	0.26	0.0123201	0.0110001	17760	-5.44	5.3e-08	-0.059842	0.0110004	11075	-1.25	0.21	-0.0174127	0.0139302
rs11154370	6	127209284	RSPO3	WHRADJ	3.WHR-only	A	T	0.9581	11278	-0.48	0.63	-0.0159514	0.033232	11198	0.52	0.61	0.0173423	0.0333505	11198	-1.41	0.16	-0.0470242	0.0333505	9220	0.32	0.75	0.0117613	0.0367542
rs7753502	6	127247425	RSPO3	WHR;WHRADJ	3.WHR-only	C	T	0.5032	15620	-1.34	0.18	-0.0151631	0.0113158	15514	1.39	0.16	0.0157825	0.0113543	15514	-2.85	0.0044	-0.0323599	0.0113543	11047	-0.28	0.78	-0.00376756	0.0134556
rs1034207	6	127379392	RSPO3	WHRADJ	3.WHR-only	T	C	0.9212	17155	0.03	0.97	0.000601133	0.0200378	17052	1.39	0.17	0.0279365	0.0200982	17051	-1.32	0.19	-0.0265304	0.0200988	10532	-0.17	0.86	-0.00434749	0.0255735
rs4580892	6	127451575	RSPO3	WHR;WHRADJ	3.WHR-only	C	T	0.706	17864	-1.84	0.066	-0.0213667	0.0116123	17761	0.83	0.41	0.00966615	0.011646	17760	-2.99	0.0028	-0.0348224	0.0116463	10533	0.71	0.48	0.0107372	0.0151228
rs1936805	6	127493809	RSPO3	WHR;WHRADJ	3.WHR-only	C	T	0.4854	17936	-0.66	0.51	-0.00697239	0.0105642	17830	2.05	0.041	0.0217209	0.0105956	17829	-2.63	0.0084	-0.0278671	0.0105959	11073	0.31	0.76	0.00416801	0.0134452
rs10245353	7	25825139	NFE2L3	WHR;WHRADJ	3.WHR-only	C	A	0.8024	17634	-0.61	0.54	-0.00815738	0.0133727	17538	-0.71	0.48	-0.0095206	0.0134093	17537	-0.32	0.75	-0.0042911	0.0134097	11047	-0.03	0.98	-0.000506868	0.0168956
rs7801581	7	27190296	HOXA11	WHR;WHRADJ	3.WHR-only	C	T	0.7543	17864	-1.34	0.18	-0.0164674	0.0122891	17761	-0.2	0.84	-0.00246494	0.0123247	17760	-1.47	0.14	-0.0181178	0.0123251	10533	-0.35	0.73	-0.00560147	0.0160042
rs12679556	8	72676782	MSC	WHR;WHRADJ	3.WHR-only	T	G	0.7531	18305	0.92	0.36	0.0111507	0.0121203	18199	-0.44	0.66	-0.00534844	0.0121555	18198	1.25	0.21	0.0151948	0.0121559	11062	0.84	0.4	0.0130967	0.0155913
rs10991437	9	106775741	ABCA1	WHRADJ	3.WHR-only	C	A	0.8852	17793	-0.53	0.6	-0.00881342	0.0166291	17711	0.43	0.67	0.00716705	0.0166676	17710	-1.26	0.21	-0.0210017	0.016668	11015	0.35	0.72	0.00739723	0.0211349
rs10783615	12	52636040	HOXC12	WHR;WHRADJ	3.WHR-only	A	G	0.8555	17864	0.19	0.85	0.00285894	0.0150471	17761	-0.97	0.33	-0.0146379	0.0150906	17760	1.67	0.096	0.0252021	0.0150911	10533	0.25	0.8	0.00489897	0.0195959
rs2071449	12	52714278	HOXC5	WHR;WHRADJ	3.WHR-only	C	A	0.63	14936	1.38	0.17	0.0165377	0.0119839	14856	-0.76	0.45	-0.00913222	0.0120161	14855	3.08	0.0021	0.0370108	0.0120165	6379	1.11	0.27	0.0203545	0.0183374
rs8042543	15	29495555	KLF13	WHRADJ	3.WHR-only	T	C	0.2146	16979	-0.96	0.34	-0.0126894	0.0132181	16899	1.35	0.18	0.0178866	0.0132493	16898	-2.66	0.0078	-0.0352443	0.0132497	6931	-0.03	0.98	-0.000620652	0.0206884
rs1440372	15	64820205	SMAD6	WHR;WHRADJ	3.WHR-only	T	C	0.2879	17864	1.2	0.23	0.0140212	0.0116843	17761	0.3	0.76	0.00351545	0.0117182	17760	0.46	0.65	0.00539051	0.0117185	10530	0.92	0.36	0.0140013	0.0152188
rs4646404	17	17360924	PEMT	WHRADJ	3.WHR-only	A	G	0.3388	17864	-2.35	0.019	-0.0262679	0.0111778	17761	0.87	0.38	0.00975287	0.0112102	17760	-4.27	2e-05	-0.0478689	0.0112105	10533	-0.87	0.38	-0.0126646	0.014557
rs12608504	19	18250135	JUND	WHRADJ	3.WHR-only	G	A	0.6423	18276	-3.56	0.00036	-0.0388478	0.0109123	18171	-1.54	0.12	-0.0168534	0.0109438	18170	-2.51	0.012	-0.0274696	0.0109441	11028	-1.21	0.23	-0.0169978	0.0140478
rs4081724	19	38516786	CEBPA	WHR;WHRADJ	3.WHR-only	A	G	0.1474	15351	-1.14	0.25	-0.0183527	0.0160989	15271	0.74	0.46	0.0119443	0.016141	15270	-2.52	0.012	-0.0406766	0.0161415	9220	0.22	0.83	0.00457005	0.0207729
rs7258031	19	38578194	PRD;PEPD	WHR;WHRADJ	3.WHR-only	C	T	0.6614	17864	-2.67	0.0075	-0.0298491	0.0111794	17761	-0.01	0.99	-0.000112118	0.0112118	17760	-3.74	0.00018	-0.0419333	0.0112121	10533	-1.67	0.096	-0.0243136	0.0145591
rs878639	20	33357877	UQCC	WHRADJ	3.WHR-only	G	A	0.3926	15359	1.22	0.22	0.0142545	0.011684	15276	0.93	0.35	0.0108956	0.0117157	15275	1	0.32	0.0117161	0.0117161	6886	-1.39	0.17	-0.0242551	0.0174497
rs2294239	22	27779477	ZNRF3	WHR;WHRADJ	3.WHR-only	G	A	0.4169	17864	-1.59	0.11	-0.017061	0.0107302	17761	-0.8	0.43	-0.00860902	0.0107613	17760	-1.58	0.11	-0.0170033	0.0107616	10532	-0.64	0.53	-0.0089438	0.0139747
rs10494220	1	119373921	WARS2	WHR;WHRADJ	4.BMIWHR-	C	T	0.8574	16127	-0.36	0.72	-0.0057327	0.0159242	16044	0.43	0.67	0.00686508	0.0159653	16043	-1.22	0.22	-0.0194783	0.0159658	11034	-3.26	0.0011	-0.0627602	0.0192516
rs2645294	1	119376110	WARS2	WHR;WHRADJ	4.BMIWHR-	C	T	0.4222	18296	-1.18	0.24	-0.0124894	0.0105842	18190	0.74	0.46	0.00785511	0.010615	18189	-2	0.046	-0.0212306	0.0106153	11590	-3.58	0.00035	-0.0476078	0.0132983
rs905938	1	153258013	DCST2	WHRADJ	4.BMIWHR-	C	T	0.2609	17864	-0.46	0.64	-0.00554198	0.0120478	17761	1.1	0.27	0.0132909	0.0120827	17760	-1.66	0.098	-0.0200578	0.012083	11075	0.01	0.99	0.000153012	0.0153012
rs714515	1	170619613	DNM3	WHR;WHRADJ	4.BMIWHR-	A	G	0.5705	18303	-1.92	0.054	-0.0202729	0.0105588	18197	-0.43	0.67	-0.00455349	0.0105895	18196	-0.86	0.39	-0.00910723	0.0105898	11601	-1.61	0.11	-0.0213527	0.0132626
rs2820443	1	217820132	SLC30A10	WHR;WHRADJ	4.BMIWHR-	C	T	0.2862	18164	-0.34	0.74	-0.00394671	0.011608	18058	3.42	0.00063	0.0398156	0.011642	18057	-3.24	0.0012	-0.0377211	0.0116423	11599	-0.99	0.32	-0.0143809	0.0145262
rs12759879	1	217829351	SLC30A10	WHRADJ	4.BMIWHR-	G	C	0.8249	17776	-0.32	0.75	-0.00446554	0.0139548	17670	1.94	0.052	0.0271534	0.0139966	17669	-1.98	0.047	-0.0277141	0.013997	11569	0.43	0.67	0.0074381	0.0172979
rs1128249	2	165236870	COBLL1	WHR;WHRADJ	4.BMIWHR-	T	G	0.406	18273	0.64	0.52	0.00681717	0.0106518	18167	3.14	0.0017	0.0335442	0.0106829	18166	-3.05	0.0023	-0.0325836	0.0106831	11569	1.39	0.16	0.0186078	0.0133869
rs2276824	3	52612526	PBRM1	WHRADJ	4.BMIWHR-	G	C	0.5642	17491	-0.2	0.84	-0.00215649	0.0107825	17388	-0.66	0.51	-0.00713746	0.0108143	17387	-0.11	0.91	-0.00118961	0.0108147	11075	-2.34	0.019	-0.031708	0.0135504
rs6772129	3	64675465	ADAMTS9	WHR;WHRADJ	4.BMIWHR-	G	A	0.2997	18303	-1.92	0.055	-0.0219048	0.0114088	18197	3.07	0.0021	0.0351268	0.0114419	18196	-5.17	2.3e-07	-0.0591565	0.0114423	11603	0.28	0.78	0.00401211	0.014329
rs9991328	4	89932144	FAM13A	WHRADJ	4.BMIWHR-	C	T	0.5185	17864	-1.56	0.12	-0.0165176	0.0105882	17761	1.55	0.12	0.0164593	0.0106189	17760	-3.76	0.00017	-0.0399281	0.0106192	11075	-1.64	0.1	-0.0220539	0.0134475
rs303084	4	124286398	SPATA5	WHRADJ	4.BMIWHR-	G	A	0.2062	18287	-1.8	0.072	-0.0232641	0.0129245	18181	-0.19	0.85	-0.0024628	0.0129621	18180	-1.59	0.11	-0.0206103	0.0129625	11578	-1.19	0.23	-0.0193293	0.0162431
rs7705502	5	173253421	CPEB4	WHRADJ	4.BMIWHR-	G	A	0.6769	17229	-2.69	0.0072	-0.0309868	0.0115193	16973	-0.22	0.82	-0.00255328	0.0116058	16972	-3.38	0.00071	-0.0392287	0.0116061	11030	-3.94	8.1e-05	-0.0567235	0.0143968
rs6556301	5	176460183	FGFR4	WHRADJ	4.BMIWHR-	G	T	0.6442	14938	-0.84	0.4	-0.0101509	0.0120844	14858	-0.5	0.62	-0.00605845	0.0121169	14857	-1.44	0.15	-0.0174489	0.0121173	6921	-0.27	0.79	-0.00479348	0.0177536
rs7759742	6	32489714	BTNL2	WHRADJ	4.BMIWHR-	T	A	0.4902	17864	-0.95	0.34	-0.0100539	0.010583	17761	0.23	0.82	0.00244114	0.0106136	17760	-1.32	0.19	-0.0140104	0.0106139	11075	-1.21	0.23	-0.0162634	0.0134408
rs998584	6	43865874	VEGFA	WHR;WHRADJ	4.BMIWHR-	C	A	0.5123	17490	0.14	0.89	0.00149754	0.0106967	17387	1.37	0.17	0.0146979	0.0107284	17386	-1.97	0.049	-0.0211355	0.0107287	11075	-2.07	0.038	-0.0278256	0.0134423
rs11231693	11	63619188	MACROD1	WHRADJ	4.BMIWHR-	G	A	0.9382	18292	0.65	0.52	0.0141132	0.0217126	18186	2.19	0.029	0.047689	0.0217758	18185	-1.61	0.11	-0.03506	0.0217764	11069	-1.2	0.23	-0.0334942	0.0279119
rs7975017	12	26320060	SSPN	WHRADJ	4.BMIWHR-	T	C	0.2218	17864	0.28	0.78	0.00356556	0.0127341	17761	0.84	0.4	0.0107276	0.012771	17760	-0.03	0.98	-0.000383141	0.0127714	10531	0.62	0.54	0.0102829	0.0165853
rs10842707	12	26362631	ITPR2	WHR;WHRADJ	4.BMIWHR-	C	T	0.7685	15737	-0.02	0.98	-0.000267274	0.0133637	15631	1.69	0.091	0.0226611	0.0134089	15630	-1.56	0.12	-0.0209186	0.0134094	10484	0.3	0.76	0.00491185	0.0163728
rs4765219	12	123006063	CCDC92	WHR;WHRADJ	4.BMIWHR-	A	C	0.3339	18312	-1.36	0.17	-0.0150688	0.01108	18206	0.96	0.34	0.0106677	0.0111122	18205	-2.59	0.0097	-0.0287814	0.0111125	11073	-2.5	0.012	-0.0356217	0.0142487
rs863750	12	123071397	ZNF664	WHRADJ	4.BMIWHR-	C	T	0.4033	17862	-1.32	0.19	-0.0142365	0.0107852	17759	1.06	0.29	0.0114654	0.0108164	17758	-2.82	0.0048	-0.0305032	0.0108167	10533	-0.24	0.81	-0.00337076	0.0140448
rs8030605	15	54291890	TEX9	WHRADJ	4.BMIWHR-	G	A	0.8579	18021	0.55	0.58	0.00829742	0.0150862	17924	1.28	0.2	0.0193625	0.015127	17923	-0.69	0.49	-0.0104379	0.0151274	11072	-0.03	0.98	-0.000577401	0.0192467
rs4925108	17	17590148	RAI1	WHRADJ	4.BMIWHR-	T	C	0.5959	17312	0.36	0.72	0.0039426	0.0109517	17209	2.78	0.0055	0.0305366	0.0109844	17208	-2.49	0.013	-0.0273519	0.0109847	9981	2.01	0.044	0.028991	0.0144234
rs979012	20	6571374	BMP2	WHRADJ	4.BMIWHR-	C	T	0.654	18280	-1.91	0.056	-0.0209992	0.0109944	18174	-0.84	0.4	-0.00926216	0.0110264	18173	-1.65	0.099	-0.018194	0.0110267	11024	-2.45	0.014	-0.034686	0.0141576
rs6090583	20	44992238	EYA2	WHRADJ	4.BMIWHR-	G	A	0.5238	18312	2.35	0.019	0.0245871	0.0104626	18206	2.43	0.015	0.025498	0.010493	18205	0.21	0.83	0.00220359	0.0104933	11074	-1.05	0.29	-0.0141268	0.0134541
