# Supplementary material for: A joint view on genetic variants for adiposity differentiates subtypes with distinct metabolic implications
Source: Nat Commun. 2018 May 16;9:1946. doi: 10.1038/s41467-018-04124-9 (PMC5956079; doi:10.1038/s41467-018-04124-9)
Supplement: Supplementary file 10 — Supplementary Data 7 [file 41467_2018_4124_MOESM10_ESM.xlsx]

## Sheet: SD7-159 cardiometabolic
Supplementary Data 7. Cardio-metabolic traits and diseases association results for the 159 identified lead variants. For the 159 identified lead variants, the table shows association results for coronary artery disease (CAD), myocardial infarction (MI), high-density lipoprotein cholesterol (HDL-C), low-density lipoprotein cholesterol (LDL); triglycerides (TG); fasting glucose (FG), fasting insuli…
rsid	Chr	Pos	NearestGene	Scan	Class	EA	OA	EAF	EAF.CAD	BETA.CAD	SE.CAD	PVAL.CAD	Z.CAD	EAF.MI	BETA.MI	SE.MI	PVAL.MI	Z.MI	EAF.HDL	BETA.HDL	SE.HDL	PVAL.HDL	N.HDL	Z.HDL	Minus.Z.HDL	EAF.LDL	BETA.LDL	SE.LDL	PVAL.LDL	N.LDL	Z.LDL	EAF.TG	BETA.TG	SE.TG	PVAL.TG	N.TG	Z.TG	OR.T2D	PVAL.T2D	NCASES.T2D	NCTRLS.T2D	OR_95L.tw.T2D	OR_95U.tw.T2D	Z.T2D	BETA.T2D	SE.T2D	EAF.FG	BETA.FG	SE.FG
rs657452	1	49362434	AGBL4	BMI	1.BMIWHR+	A	G	0.394	0.433876	0.00767	0.0093844	0.413747	0.817318	0.450358	0.00240815	0.010395	0.816798	0.231666	0.3707	-0.01	0.0037	0.01335	164394	-2.47429	2.47429	0.3707	0.0023	0.004	0.6332	151784	0.477228	0.3707	0.0045	0.0037	0.2903	156233	1.05746	0.990099	0.45	9580	53810	0.952381	1.02041	-0.755415	-0.00995033	0.0153842	0.35	0.0028	0.0038
rs11583200	1	50332407	ELAVL4	BMI	1.BMIWHR+	C	T	0.3958	0.446987	0.00511	0.0095332	0.591943	0.536023	0.465451	0.00314261	0.0104728	0.76412	0.300075	0.3734	-0.0072	0.0034	0.0751	187103	-1.77985	1.77985	0.3734	-0.0061	0.0037	0.1169	173030	-1.56792	0.3734	0.0077	0.0034	0.03907	177801	2.06345	0.990099	0.59	9580	53810	0.952381	1.03093	-0.538836	-0.00995033	0.0206171	0.633	0.0004	0.0039
rs3101336	1	72523773	NEGR1	BMI	1.BMIWHR+	C	T	0.6125	0.614647	0.011102	0.0097656	0.255604	1.13684	0.6058	0.00773358	0.0107514	0.47195	0.719309	0.6306	-0.0106	0.0035	0.001471	181760	-3.18034	3.18034	0.6306	-0.0026	0.0038	0.6416	167712	-0.465463	0.6306	0.0098	0.0034	0.01692	172456	2.38844	1.01	0.66	9580	53810	0.97	1.05	0.439913	0.00995033	0.0198162	0.637	-0.0036	0.0038
rs12566985	1	74774781	TNNI3K	BMI	1.BMIWHR+	G	A	0.4459	0.498752	-0.002387	0.0094235	0.800033	-0.253304	0.512847	-0.00434352	0.0103679	0.675261	-0.418939	0.4683	-0.0052	0.0035	0.2149	179807	-1.2402	1.2402	0.4683	-0.004	0.0038	0.3069	165792	-1.02175	0.4683	0.008	0.0034	0.02724	170544	2.20806	0.990099	0.57	9580	53810	0.952381	1.03093	-0.568051	-0.00995033	0.0206171	0.575	0.0076	0.0037
rs12401738	1	78219349	FUBP1	BMI	1.BMIWHR+	A	G	0.352	0.325757	0.016586	0.0104152	0.111278	1.59248	0.312921	0.016031	0.0114088	0.15998	1.40514	0.3166	-0.0082	0.0036	0.03836	187112	-2.07099	2.07099	0.3166	0.0072	0.0038	0.06101	173037	1.87342	0.3166	0.0034	0.0035	0.3348	177809	0.964491	1	0.86	9580	53810	0.97	1.04	0.176374	0	0.0200106	0.354	0.002	0.0039
rs11165643	1	96696685	PTBP2	BMI	1.BMIWHR+	T	C	0.583	0.553284	0.00515	0.0092844	0.579105	0.554693	0.539255	0.00544502	0.0102306	0.594569	0.532227	0.5805	-0.004	0.0034	0.2463	187079	-1.15938	1.15938	0.5805	0.0021	0.0037	0.5865	173014	0.543915	0.5805	-0.0016	0.0034	0.7178	177784	-0.361401	1.03	0.11	9580	53810	0.99	1.07	1.59819	0.0295588	0.0194387	0.416	-0.0006	0.0037
rs17024393	1	109956211	GNAT2	BMI	1.BMIWHR+	C	T	0.0397	0.030012	-0.051773	0.0295305	0.0795666	-1.75321	0.0313448	-0.0408421	0.033203	0.218671	-1.23007	0.0409	-0.0475	0.0097	5.084e-06	181644	-4.56129	4.56129	0.0409	-0.0395	0.0104	0.0006422	166629	-3.41314	0.0409	0.0329	0.0095	0.001525	171190	3.16988	1.17	0.0058	6634	49797	1.05	1.31	2.75888	0.157004	0.057665	0.958	0.02	0.011
rs543874	1	176156103	SEC16B	BMI	1.BMIWHR+	G	A	0.1927	0.189189	0.0076	0.0117296	0.517029	0.647932	0.18131	0.0237912	0.0132094	0.0716914	1.80107	0.1953	-0.0109	0.0043	0.01792	187131	-2.36727	2.36727	0.1953	-0.0098	0.0046	0.06831	173055	-1.82296	0.1953	0.0042	0.0042	0.211	177828	1.25082	1.04	0.093	12171	56862	0.99	1.08	1.67978	0.0392207	0.0192553	0.757	0.0036	0.0047
rs2820292	1	200050910	NAV1	BMI	1.BMIWHR+	C	A	0.555	0.528889	0.017948	0.0092888	0.0533315	1.93223	0.502707	0.0134229	0.0103367	0.194092	1.29857	0.5541	-0.0063	0.0034	0.1064	187086	-1.61459	1.61459	0.5541	0.0005	0.0037	0.74	173013	0.331853	0.5541	0.0068	0.0033	0.04644	177784	1.99137	0.990099	0.45	12171	56862	0.952381	1.02041	-0.755415	-0.00995033	0.0153842	0.549	0.008	0.0037
rs13411762	2	544109	TMEM18	BMI	1.BMIWHR+	C	T	0.907	0.921331	0.010651	0.0177248	0.5479	0.600909	0.919061	-0.0010118	0.0193014	0.958193	-0.0524207	0.91557	0.0015	0.0064	0.8881	183981	0.140709	-0.140709	0.91557	0.0027	0.0068	0.9278	169975	0.0906131	0.91557	0.0012	0.0062	0.705	174723	0.37858	1.02	0.45	9580	53810	0.96	1.09	0.755415	0.0198026	0.0338648	0.951	0.0048	0.0065
rs12996547	2	592036	TMEM18	BMI	1.BMIWHR+	T	C	0.3577	0.326872	0.014358	0.0099992	0.151026	1.43592	0.321095	0.000134579	0.0111276	0.990351	0.0120936	0.3536	-0.0081	0.0035	0.01917	186937	-2.34221	2.34221	0.3536	0.0011	0.0038	0.7463	172881	0.323522	0.3536	0.0047	0.0034	0.174	177645	1.35946	1.03	0.057	12171	56862	1	1.07	1.90331	0.0295588	0.0194387	0.319	0.0057	0.0039
rs13021737	2	622348	TMEM18	BMI	1.BMIWHR+	G	A	0.828	0.803169	0.037025	0.0124444	0.0029277	2.97523	0.756709	0.0141614	0.0136402	0.299172	1.03821	0.8179	-0.0125	0.0045	0.008274	186764	-2.64068	2.64068	0.8179	-0.0095	0.0048	0.02808	172714	-2.19617	0.8179	0.0086	0.0044	0.0275	177474	2.20435	1.05	0.044	9580	53810	1	1.1	2.01409	0.0487902	0.0237347	0.866	0.0077	0.0047
rs1317006	2	646450	TMEM18	BMI	1.BMIWHR+	C	T	0.2976	0.340765	0.014731	0.0097472	0.13071	1.51131	0.316374	0.00976739	0.010818	0.366586	0.902886	0.2863	-0.0085	0.0038	0.04287	182236	-2.02497	2.02497	0.2863	0.0028	0.0041	0.6262	168252	0.487082	0.2863	0.0102	0.0037	0.002368	172928	3.03972	0.990099	0.78	9580	53810	0.952381	1.03093	-0.279319	-0.00995033	0.0206171	0.729	0.0076	0.0041
rs929641	2	58645881	FANCL	BMI;WHR	1.BMIWHR+	A	G	0.5864	0.573234	0.014721	0.0095212	0.122075	1.54612	0.590612	0.0138149	0.0102548	0.177926	1.34717	0.5712	-0.0101	0.0034	0.003531	187067	-2.91728	2.91728	0.5712	0.0067	0.0037	0.1075	172998	1.60953	0.5712	0.0122	0.0033	0.0003734	177772	3.5582	1.01	0.5	9580	53810	0.98	1.05	0.67449	0.00995033	0.0198162	0.429	-0.0025	0.0037
rs13011109	2	58710923	FANCL	BMI	1.BMIWHR+	G	C	0.607	0.607327	-0.00681	0.0096418	0.480002	-0.706299	0.625288	-0.00470597	0.0105088	0.65429	-0.44781	0.5989	-0.0105	0.0035	0.002523	186890	-3.02057	3.02057	0.5989	0.0043	0.0037	0.202	172854	1.27587	0.5989	0.0086	0.0034	0.02644	177614	2.21969	1	0.78	12171	56862	0.961538	1.03093	0.279319	0	0.0155404	0.633	-0.0057	0.0037
rs1016287	2	59159129	FANCL	BMI	1.BMIWHR+	T	C	0.2867	0.300969	0.014087	0.0105738	0.182778	1.33225	0.338191	0.0197503	0.0113795	0.082634	1.7356	0.2731	-0.0048	0.0038	0.1389	187076	-1.4799	1.4799	0.2731	0.002	0.004	0.8456	173004	0.194736	0.2731	0.01	0.0037	0.01849	177778	2.35566	1.03	0.17	9580	53810	0.99	1.07	1.3722	0.0295588	0.0194387	0.263	-0.0016	0.004
rs11688816	2	62906552	EHBP1	BMI	1.BMIWHR+	G	A	0.5246	0.539988	0.020276	0.0095191	0.033168	2.13004	0.541729	0.0243488	0.0102476	0.0174988	2.37606	0.4736	-0.0109	0.0034	0.003474	187120	-2.92235	2.92235	0.4736	0.0202	0.0036	2.298e-07	173045	5.17346	0.4736	0.0098	0.0033	0.004015	177818	2.87698	1.01	0.62	9580	53810	0.97	1.05	0.49585	0.00995033	0.0198162	0.514	-0.0045	0.0037
rs2121279	2	142759755	LRP1B	BMI	1.BMIWHR+	T	C	0.152	0.124394	0.003038	0.0152253	0.841843	0.199537	0.111769	-0.00240904	0.0167085	0.885358	-0.14418	0.1346	-0.0112	0.0049	0.1823	187071	-1.33371	1.33371	0.1346	-0.0041	0.0052	0.345	173005	-0.944332	0.1346	0.005	0.0047	0.3592	177770	0.916891	1.03	0.18	12171	56862	0.99	1.08	1.34076	0.0295588	0.0241848	0.124	0.005	0.0052
rs1528435	2	181259207	UBE2E3	BMI	1.BMIWHR+	T	C	0.6312	0.62036	0.018036	0.0097863	0.0653307	1.84299	0.590514	0.0157653	0.0105528	0.135189	1.49395	0.5963	-0.0037	0.0035	0.2187	187135	-1.22999	1.22999	0.5963	0.0059	0.0038	0.2906	173058	1.05681	0.5963	0.0072	0.0034	0.05989	177828	1.8816	1.02	0.21	9580	53810	0.99	1.06	1.25357	0.0198026	0.0196257	0.381	0.0045	0.0038
rs1569135	2	187823643	CALCRL	WHR;WHRADJ	1.BMIWHR+	A	G	0.53	0.536914	0.024155	0.00967	0.0124925	2.49792	0.537467	0.0194496	0.0103357	0.0598653	1.88178	0.5462	-0.0026	0.0034	0.3008	187021	-1.03472	1.03472	0.5462	-0.0012	0.0036	0.7409	172953	-0.330662	0.5462	0.002	0.0033	0.5239	177722	0.637345	1	0.88	9580	53810	0.961538	1.03093	0.150969	0	0.0155404	0.416	0.0016	0.0037
rs7599312	2	213121476	ERBB4	BMI	1.BMIWHR+	G	A	0.7238	0.752615	0.026653	0.011193	0.0172555	2.38122	0.759338	0.0120981	0.0121626	0.319881	0.994702	0.7361	-0.0072	0.0038	0.09258	187049	-1.68194	1.68194	0.7361	-0.0075	0.0041	0.1323	172975	-1.50509	0.7361	0.0044	0.0037	0.2724	177743	1.09755	1.02	0.4	11902	53152	0.98	1.05	0.841621	0.0198026	0.0147896	0.683	0.0051	0.0041
rs2365389	3	61211502	FHIT	BMI	1.BMIWHR+	C	T	0.5816	0.550673	0.014975	0.0096038	0.11893	1.55928	0.557849	0.0123288	0.0107207	0.250146	1.14999	0.6016	-0.0054	0.0034	0.1593	185778	-1.40743	1.40743	0.6016	0.0033	0.0037	0.5225	171722	0.639496	0.6016	0.0077	0.0033	0.0717	176488	1.80102	0.990099	0.7	9580	53810	0.961538	1.03093	-0.38532	-0.00995033	0.0206171	0.658	0.005	0.0037
rs3849570	3	81874802	GBE1	BMI	1.BMIWHR+	A	C	0.3593	0.356589	0.028293	0.0096396	0.0033347	2.93507	0.345417	0.0090666	0.0107624	0.399545	0.842435	0.3259	-0.0125	0.0039	0.001192	153460	-3.24079	3.24079	0.3259	0.0085	0.0042	0.02816	139195	2.19505	0.3259	0.0103	0.0038	0.03742	140099	2.08115	1.04	0.046	9580	53810	1	1.08	1.99539	0.0392207	0.0192553	0.371	0.0014	0.0038
rs1375561	3	85740920	CADM2	BMI	1.BMIWHR+	T	C	0.6393	0.653976	0.008448	0.0097689	0.387157	0.864785	0.661415	0.0144649	0.0108916	0.184152	1.32808	0.6451	-0.0043	0.0035	0.4129	187100	-0.818801	0.818801	0.6451	-0.002	0.0038	0.6518	173024	-0.451263	0.6451	-0.0013	0.0034	0.719	177796	-0.359796	1.03	0.14	9580	53810	0.99	1.07	1.47579	0.0295588	0.0194387	0.317	-0.0001	0.0038
rs13078960	3	85890280	CADM2	BMI	1.BMIWHR+	G	T	0.1955	0.181437	-0.020015	0.012616	0.112632	-1.58647	0.18051	-0.0239509	0.0138731	0.0842706	-1.72643	0.1979	0.0032	0.0043	0.3937	187132	0.852927	-0.852927	0.1979	-0.0037	0.0046	0.5825	173055	-0.549737	0.1979	-0.0032	0.0042	0.4153	177828	-0.814602	1.02	0.44	9580	53810	0.97	1.06	0.772193	0.0198026	0.0196257	0.817	0.0013	0.0046
rs16851483	3	142758126	RASA2	BMI	1.BMIWHR+	T	G	0.0655	0.08304	0.014404	0.0164441	0.381063	0.875938	0.0812255	0.0170783	0.0184802	0.355415	0.924137	0.06332	-0.0032	0.01	0.7981	94311	-0.255807	0.255807	0.06332	-0.0165	0.0109	0.145	89888	-1.45742	0.06332	0.0064	0.0098	0.5564	91013	0.588197	0.990099	0.82	9580	53810	0.925926	1.06383	-0.227545	-0.00995033	0.0366458	0.106	-0.0019	0.0076
rs1516725	3	187306698	ETV5	BMI	1.BMIWHR+	C	T	0.8719	0.837072	0.008179	0.0137697	0.552521	0.593987	0.808343	0.0025683	0.0150536	0.864531	0.17061	0.8588	0.0217	0.0051	8.526e-05	186909	3.92911	-3.92911	0.8588	0.0027	0.0055	0.6329	172850	0.477649	0.8588	0.0137	0.0049	0.005529	177606	2.77448	1.07	0.018	9580	53810	1.01	1.13	2.36562	0.0676586	0.0278362	0.908	0.0012	0.0054
rs10938397	4	44877284	GNPDA2	BMI	1.BMIWHR+	G	A	0.4341	0.416076	0.030606	0.0093485	0.0010608	3.27388	0.407417	0.0224729	0.0103449	0.0298285	2.17236	0.4182	-0.0083	0.0036	0.0228	182826	-2.27677	2.27677	0.4182	0.0079	0.0038	0.04926	168766	1.96633	0.4182	0.0081	0.0035	0.009822	173531	2.58203	1.03	0.11	9580	53810	0.99	1.07	1.59819	0.0295588	0.0194387	0.554	-0.0019	0.0039
rs459193	5	55842508	ANKRD55	WHR;WHRADJ	1.BMIWHR+	A	G	0.2625	0.296637	-0.026366	0.0101567	0.0094337	-2.59592	0.321663	-0.0262946	0.0112504	0.0194291	-2.33719	0.285	0.0235	0.0039	8.096e-09	187099	5.76645	-5.76645	0.285	0.0107	0.0041	0.01576	173020	2.41443	0.285	-0.0178	0.0038	1.311e-05	177790	-4.35826	0.952381	0.021	9580	53810	0.917431	0.990099	-2.30798	-0.0487902	0.0198162	0.217	-0.0086	0.0041
rs2112347	5	75050998	POC5	BMI	1.BMIWHR+	T	G	0.6289	0.598601	0.005855	0.0096581	0.544364	0.606227	0.609617	0.00873538	0.0107057	0.414527	0.815954	0.6161	-0.0123	0.0035	0.0004789	187103	-3.49229	3.49229	0.6161	-0.0443	0.0038	4.43e-30	173034	-11.395	0.6161	0.002	0.0034	0.5582	177800	0.585517	1.04	0.025	9580	53810	1.01	1.08	2.2414	0.0392207	0.0192553	0.381	-0.0039	0.0038
rs11755724	6	7063989	RREB1	WHR	1.BMIWHR+	G	A	0.6354	0.561445	-0.018046	0.0098449	0.0667991	-1.83302	0.541694	-0.024414	0.0108798	0.0248339	-2.24398	0.6478	-0.0034	0.0035	0.4796	186821	-0.706946	0.706946	0.6478	0.0035	0.0038	0.2817	172757	1.07651	0.6478	0.0022	0.0034	0.7049	177512	0.378714	0.980392	0.36	12171	56862	0.952381	1.02041	-0.915365	-0.0198026	0.0204109	0.633	-0.0042	0.0038
rs2033529	6	40456631	LRFN2	BMI	1.BMIWHR+	G	A	0.293	0.26618	-0.006297	0.0104609	0.547202	-0.601958	0.26104	-0.00484139	0.0115999	0.676414	-0.417362	0.2665	-0.0055	0.0037	0.2242	187065	-1.21544	1.21544	0.2665	0.0008	0.004	0.785	172997	0.272809	0.2665	0.0035	0.0036	0.4884	177769	0.692856	1.02	0.32	9580	53810	0.98	1.06	0.994458	0.0198026	0.0196257	0.708	0.0069	0.0041
rs2817419	6	50920865	TFAP2B	BMI	1.BMIWHR+	A	G	0.7336	0.711321	0.000753	0.0104283	0.942437	0.0722076	0.689718	0.0059367	0.0114929	0.605467	0.516554	0.752	0.0015	0.0039	0.7205	187133	0.357791	-0.357791	0.752	0.0004	0.0042	0.9226	173056	0.0971592	0.752	0.0006	0.0038	0.9967	177827	0.00413595	1.02	0.3	9580	53810	0.98	1.07	1.03643	0.0198026	0.0244163	0.264	-0.0003	0.0042
rs2207139	6	50953449	TFAP2B	BMI;WHR	1.BMIWHR+	G	A	0.1773	0.181479	0.018663	0.0117296	0.111587	1.5911	0.1754	0.0107448	0.0130079	0.408792	0.826021	0.1834	0.0025	0.0045	0.6183	184152	0.498261	-0.498261	0.1834	0.0096	0.0049	0.1904	170115	1.3094	0.1834	-0.0016	0.0044	0.9096	174803	-0.113543	1.04	0.14	9580	53810	0.99	1.09	1.47579	0.0392207	0.0239576	0.898	0.0058	0.0049
rs9400239	6	109084356	FOXO3	BMI	1.BMIWHR+	C	T	0.6879	0.642561	0.007194	0.0098167	0.46366	0.732833	0.620582	0.0207603	0.0109258	0.0574195	1.9001	0.6623	-0.0096	0.0037	0.01927	187116	-2.34027	2.34027	0.6623	0.002	0.004	0.5257	173036	0.634584	0.6623	0.0098	0.0036	0.02327	177806	2.26897	1.01	0.62	9580	53810	0.97	1.05	0.49585	0.00995033	0.0198162	0.703	-0.0048	0.0039
rs13191362	6	162953340	PARK2	BMI	1.BMIWHR+	A	G	0.8791	0.888024	0.036681	0.0152568	0.016206	2.40424	0.893012	0.0253668	0.0168067	0.131215	1.50933	0.8839	-0.0141	0.0054	0.006219	187016	-2.73601	2.73601	0.8839	0.0006	0.0057	1	172954	0	0.8839	0.0125	0.0051	0.0156	177723	2.41814	1.02	0.4	12171	56862	0.97	1.08	0.841621	0.0198026	0.0291625	0.15	0.0027	0.0057
rs2033732	8	85242264	RALYL	BMI	1.BMIWHR+	C	T	0.7469	0.731918	0.003873	0.0107205	0.717897	0.361271	0.707713	-0.00445884	0.0120036	0.710297	-0.371457	0.7599	-0.003	0.004	0.6608	187126	-0.438809	0.438809	0.7599	0.0002	0.0043	0.9424	173050	0.0722537	0.7599	0.0014	0.0039	0.9316	177818	0.085832	0.990099	0.63	9580	53810	0.952381	1.03093	-0.481727	-0.00995033	0.0206171	0.758	-0.0034	0.0043
rs4740619	9	15624326	PSIP1	BMI	1.BMIWHR+	T	C	0.5416	0.532216	0.006546	0.0092497	0.47913	0.707702	0.540162	0.0157601	0.0102593	0.124492	1.53619	0.5198	-0.0049	0.0034	0.1082	184782	-1.60634	1.60634	0.5198	0.0043	0.0037	0.193	170726	1.30176	0.5198	0.0059	0.0034	0.1974	175492	1.28899	1.02	0.29	9580	53810	0.98	1.06	1.05812	0.0198026	0.0196257	0.469	0.0029	0.0037
rs10968576	9	28404339	LINGO2	BMI	1.BMIWHR+	G	A	0.32	0.291587	0.023895	0.0102447	0.0196782	2.33243	0.282466	0.0291959	0.0114096	0.0105006	2.55889	0.314	-0.0078	0.0036	0.02875	187063	-2.1869	2.1869	0.314	0.0031	0.0039	0.6375	173000	0.471197	0.314	0.0079	0.0035	0.0794	177760	1.75418	1	1	9580	53810	0.96	1.04	0	0	0.0200106	0.668	0.0062	0.004
rs6477694	9	110972163	EPB41L4B	BMI	1.BMIWHR+	C	T	0.3653	0.406921	0.006108	0.009418	0.516634	0.648543	0.418389	1.13419e-05	0.0106138	0.999147	0.0010687	0.3549	-0.0023	0.0035	0.3032	187023	-1.0296	1.0296	0.3549	0.0067	0.0038	0.06567	172950	1.84067	0.3549	0.0054	0.0034	0.0425	177716	2.02859	1.01	0.42	12171	56862	0.98	1.05	0.806421	0.00995033	0.0198162	0.642	-0.0006	0.0038
rs1928295	9	119418304	TLR4	BMI	1.BMIWHR+	T	C	0.5479	0.563036	0.006674	0.0092095	0.468643	0.724689	0.571372	0.0158697	0.0103676	0.12584	1.53071	0.5712	-0.002	0.0034	0.3961	187002	-0.848607	0.848607	0.5712	0.0005	0.0037	0.944	172938	0.0702433	0.5712	0.0032	0.0033	0.2372	177705	1.18201	1.03	0.12	11902	53152	0.99	1.06	1.55477	0.0295588	0.014648	0.42	-0.0007	0.0037
rs10733682	9	128500735	ZBTB43	BMI	1.BMIWHR+	A	G	0.4782	0.508884	0.004541	0.0095245	0.633525	0.476771	0.518996	0.0143739	0.0108239	0.184187	1.32797	0.4868	0.0001	0.0035	0.9381	187061	0.0776581	-0.0776581	0.4868	-0.0005	0.0037	0.8852	172995	-0.144381	0.4868	0.0021	0.0033	0.4398	177765	0.772531	1.03	0.057	12171	56862	1	1.07	1.90331	0.0295588	0.0194387	0.487	0.0016	0.0039
rs17094222	10	102385430	HIF1AN	BMI	1.BMIWHR+	C	T	0.2106	0.204454	0.003571	0.0116601	0.759408	0.306258	0.203276	-0.00510804	0.0130926	0.696427	-0.390148	0.1953	0.0028	0.0042	0.4758	184071	0.713074	-0.713074	0.1953	0.0004	0.0045	0.9341	170039	0.0826875	0.1953	0.0035	0.0041	0.528	174721	0.631062	1.05	0.016	12171	56862	1.01	1.1	2.40892	0.0487902	0.0237347	0.814	0.01	0.0046
rs4256980	11	8630515	TRIM66	BMI;WHR	1.BMIWHR+	G	C	0.6462	0.609164	0.015188	0.0095288	0.110959	1.5939	0.587278	0.0119973	0.0105774	0.256695	1.13424	0.6319	-0.0039	0.0035	0.2166	185540	-1.23562	1.23562	0.6319	-0.0018	0.0038	0.6188	171537	-0.497552	0.6319	-0.0011	0.0034	0.9647	176274	-0.0442564	1.02	0.29	9580	53810	0.98	1.06	1.05812	0.0198026	0.0196257	0.719	0.0075	0.0037
rs12790913	11	27468574	LIN7C	BMI	1.BMIWHR+	A	G	0.233	0.248036	0.021964	0.0112234	0.05035	1.95698	0.271675	0.0209545	0.0126521	0.0976792	1.65621	0.2177	-0.014	0.0042	0.005456	175898	-2.7788	2.7788	0.2177	-0.0037	0.0045	0.27	163237	-1.10306	0.2177	0.015	0.0041	0.0001663	167722	3.76537	1	0.94	12171	56862	0.96	1.04	0.0752699	0	0.0200106	0.226	0.0066	0.0044
rs11030104	11	27641093	BDNF	BMI	1.BMIWHR+	A	G	0.7923	0.778401	0.027672	0.0109855	0.0117705	2.51895	0.784161	0.0273464	0.0122384	0.0254517	2.23448	0.7757	-0.0085	0.0043	0.07832	172696	-1.76052	1.76052	0.7757	0.0019	0.0046	0.733	160051	0.341138	0.7757	0.0142	0.0042	0.001353	163969	3.20449	1.01	0.49	12171	56862	0.97	1.06	0.690309	0.00995033	0.0246523	0.23	0.0037	0.0046
rs2176598	11	43820854	HSD17B12	BMI	1.BMIWHR+	T	C	0.251	0.265105	0.026064	0.0111278	0.0191686	2.34224	0.297317	0.0263311	0.0123067	0.032389	2.13958	0.2546	-0.0016	0.0039	0.8644	181691	-0.170776	0.170776	0.2546	0.0022	0.0042	0.5583	167652	0.585368	0.2546	0.009	0.0038	0.04598	172390	1.99558	1.07	0.0015	9580	53810	1.03	1.12	3.17468	0.0676586	0.023301	0.154	0.0037	0.0041
rs3817334	11	47607569	AGBL2	BMI	1.BMIWHR+	T	C	0.4067	0.387831	0.000355	0.0095386	0.970312	0.0372172	0.379107	-0.00675602	0.01078	0.530844	-0.626719	0.4195	-0.034	0.0035	2.99e-21	182724	-9.46308	9.46308	0.4195	-0.0023	0.0038	0.5325	168694	-0.624194	0.4195	0.0112	0.0034	0.002574	173372	3.0145	1.03	0.049	12171	56862	1	1.07	1.96859	0.0295588	0.0194387	0.412	0.0041	0.0037
rs12286929	11	114527614	CADM1	BMI	1.BMIWHR+	G	A	0.5229	0.499787	0.001802	0.0094202	0.848298	0.191291	0.490164	0.00478422	0.0105381	0.649835	0.453992	0.4868	0.0027	0.0034	0.5054	184053	0.666017	-0.666017	0.4868	0.006	0.0037	0.23	170028	1.20036	0.4868	0.005	0.0033	0.09489	174699	1.67015	1.01	0.5	12171	56862	0.98	1.05	0.67449	0.00995033	0.0198162	0.522	0.0048	0.0036
rs7138803	12	48533735	BCDIN3D	BMI	1.BMIWHR+	A	G	0.3843	0.371503	0.008175	0.0094745	0.388225	0.862841	0.355985	-0.000888701	0.0106344	0.9334	-0.0835684	0.343	-0.0122	0.0035	0.0005537	187071	-3.45334	3.45334	0.343	-0.0003	0.0038	0.6775	172999	-0.415877	0.343	0.0103	0.0034	0.003131	177769	2.95458	1.04	0.037	12171	56862	1	1.07	2.08576	0.0392207	0.0145092	0.345	-0.0027	0.0038
rs12016871	13	26915782	MTIF3	BMI	1.BMIWHR+	T	C	0.2029	NA	NA	NA	NA	NA	NA	NA	NA	NA	NA	NA	NA	NA	NA	NA	NA	NA	NA	NA	NA	NA	NA	NA	NA	NA	NA	NA	NA	NA	1.02	0.43	9580	53810	0.97	1.06	0.789192	0.0198026	0.0196257	0.233	-0.003	0.0046
rs12429545	13	53000207	OLFM4	BMI	1.BMIWHR+	A	G	0.1334	0.144688	0.010619	0.0129343	0.411649	0.820995	0.138512	0.0156663	0.0145501	0.281608	1.07671	0.1201	-0.0164	0.0052	0.00389	176939	-2.88695	2.88695	0.1201	-0.0039	0.0056	0.6435	162907	-0.462811	0.1201	0.011	0.005	0.06146	167642	1.87017	1.06	0.022	12171	56862	1.01	1.12	2.29037	0.0582689	0.0280917	0.134	-0.0047	0.0058
rs10132280	14	24998019	STXBP6	BMI	1.BMIWHR+	C	A	0.6816	0.717836	0.012169	0.010664	0.253816	1.14113	0.715401	-0.00334563	0.0117733	0.776281	-0.284169	0.6794	-0.0086	0.0037	0.0385	186994	-2.06949	2.06949	0.6794	-0.0032	0.004	0.4782	172930	-0.709201	0.6794	0.0041	0.0036	0.329	177693	0.97613	1.03	0.12	9580	53810	0.99	1.07	1.55477	0.0295588	0.0194387	0.655	0.0046	0.004
rs12885454	14	28806589	PRKD1	BMI	1.BMIWHR+	C	A	0.6416	0.648168	0.014502	0.0096711	0.13374	1.49951	0.66132	0.0137619	0.0107754	0.201546	1.27716	0.6755	-0.0084	0.0036	0.02525	182569	-2.23756	2.23756	0.6755	0.0022	0.0038	0.5326	168553	0.624042	0.6755	0.0094	0.0035	0.0284	173222	2.19172	1.03	0.15	12171	56862	0.99	1.06	1.43953	0.0295588	0.014648	0.631	-0.0057	0.0038
rs7141420	14	78969207	NRXN3	BMI;WHR	1.BMIWHR+	T	C	0.5267	0.528772	0.006906	0.0091432	0.45006	0.755315	0.516513	0.0157099	0.0101961	0.123371	1.54078	0.5237	-0.0048	0.0034	0.08631	187036	-1.71519	1.71519	0.5237	0.0011	0.0037	0.7778	172959	0.282187	0.5237	0.0089	0.0033	0.0116	177735	2.52408	1.07	4.3e-05	12171	56862	1.04	1.11	4.09074	0.0676586	0.0187252	0.447	-0.0015	0.0037
rs11625769	14	78971218	NRXN3	BMI	1.BMIWHR+	C	G	0.3253	0.29954	0.012733	0.0106586	0.232233	1.19463	0.294562	0.00824365	0.0117068	0.481325	0.704173	0.3391	-0.0008	0.0037	0.6648	177718	-0.433296	0.433296	0.3391	-0.0063	0.004	0.1981	165005	-1.28698	0.3391	0.0007	0.0036	0.6437	169501	0.462532	1.01	0.65	9580	53810	0.97	1.05	0.453762	0.00995033	0.0198162	0.408	0.0022	0.0039
rs3736485	15	49535902	DMXL2	BMI	1.BMIWHR+	A	G	0.454	0.49754	-0.001591	0.0095777	0.868067	-0.166115	0.514135	0.0144759	0.0107583	0.178446	1.34556	0.4578	-0.0017	0.0034	0.7397	185593	-0.332251	0.332251	0.4578	0.006	0.0037	0.1306	171557	1.51174	0.4578	0.0101	0.0033	0.000912	176254	3.31635	1.02	0.29	12171	56862	0.98	1.05	1.05812	0.0198026	0.0147896	0.456	0.0041	0.0037
rs16951275	15	65864222	MAP2K5	BMI	1.BMIWHR+	T	C	0.7841	0.741415	0.013412	0.0106531	0.20804	1.25897	0.744097	0.0155773	0.0118875	0.190061	1.3104	0.7665	-0.0121	0.0042	0.01114	185607	-2.53828	2.53828	0.7665	0.0011	0.0045	0.8825	171572	0.147801	0.7665	0.0046	0.0041	0.2468	176268	1.15816	1.03	0.21	9580	53810	0.98	1.07	1.25357	0.0295588	0.0194387	0.225	0.0047	0.0045
rs879620	16	3955730	ADCY9	BMI	1.BMIWHR+	T	C	0.6154	0.545251	-0.00294	0.009732	0.762578	-0.302097	0.522603	0.00127109	0.0109807	0.907846	0.115756	0.6174	-0.0094	0.0055	0.3003	92769	-1.03579	1.03579	0.6174	-0.0063	0.0059	0.1314	88385	-1.5086	0.6174	0.002	0.0053	0.364	89434	0.90777	0.990099	0.74	9225	52849	0.952381	1.03093	-0.331853	-0.00995033	0.0206171	0.358	-0.01	0.0043
rs12446632	16	19842890	GPRC5B	BMI	1.BMIWHR+	G	A	0.865	0.876867	-0.00897	0.0149255	0.547849	-0.600986	0.875439	0.000668099	0.0164668	0.967637	0.0405719	0.876	-0.0235	0.0051	2.407e-06	178864	-4.71585	4.71585	0.876	0.0085	0.0055	0.1978	164880	1.28784	0.876	0.0019	0.005	0.5922	169536	0.535651	1.05	0.065	9580	53810	1	1.11	1.84526	0.0487902	0.028352	0.858	0.0019	0.0054
rs2650492	16	28240912	SBK1	BMI	1.BMIWHR+	A	G	0.3033	0.246118	-0.011819	0.0122282	0.333777	-0.966534	0.232996	-0.0160304	0.0136763	0.241148	-1.17212	0.2348	-0.009	0.0039	0.03961	182241	-2.05779	2.05779	0.2348	-0.0032	0.0042	0.3517	168242	-0.931297	0.2348	-0.0021	0.0038	0.7192	172755	-0.359528	0.961538	0.12	6634	49797	0.917431	1.0101	-1.55477	-0.0392207	0.0251383	0.291	0.0032	0.0045
rs3888190	16	28796987	ATP2A1	BMI	1.BMIWHR+	A	C	0.4025	0.348981	0.019161	0.0101002	0.0578162	1.89709	0.334167	0.0181993	0.011262	0.106099	1.61598	0.3404	-0.0141	0.0037	0.000138	161613	-3.81173	3.81173	0.3404	-0.0037	0.004	0.303	150396	-1.03002	0.3404	-0.0024	0.0036	0.5888	153907	-0.540576	1.01	0.77	9580	53810	0.97	1.04	0.292375	0.00995033	0.0149339	0.381	0.0073	0.0037
rs4788115	16	28905612	LAT	BMI	1.BMIWHR+	T	A	0.8151	0.842381	0.024207	0.0156978	0.123058	1.54206	0.852335	0.0315939	0.0182413	0.0832722	1.73201	0.7916	-0.0169	0.005	0.001151	175747	-3.25075	3.25075	0.7916	0.0057	0.0054	0.3207	161860	0.99302	0.7916	-0.0016	0.0049	0.7126	166440	-0.368366	1.02	0.65	5960	42133	0.94	1.1	0.453762	0.0198026	0.0385243	0.819	0.0095	0.0075
rs9925964	16	31037396	KAT8	BMI	1.BMIWHR+	A	G	0.6198	0.644803	0.008349	0.0101426	0.410415	0.823164	0.634375	0.00523531	0.0112479	0.641611	0.465448	0.6029	-0.0069	0.0035	0.1083	185534	-1.60588	1.60588	0.6029	0.0161	0.0037	3.371e-05	171502	4.14684	0.6029	0.0197	0.0034	7.829e-09	176195	5.7721	0.990099	0.47	9580	53810	0.952381	1.02041	-0.722479	-0.00995033	0.0153842	0.375	0.0032	0.0037
rs13333228	16	52351299	FTO	BMI	1.BMIWHR+	C	T	0.6692	0.65975	0.000422	0.0099503	0.966171	0.0424107	0.648074	-0.0042732	0.0111023	0.700315	-0.384895	0.7124	-0.0141	0.0037	8.174e-05	185513	-3.93924	3.93924	0.7124	-0.0026	0.004	0.5591	171492	-0.584179	0.7124	0.0073	0.0036	0.05671	176183	1.90554	1.02	0.34	9147	52372	0.98	1.06	0.954165	0.0198026	0.0196257	0.708	0.0092	0.004
rs1558902	16	52361075	FTO	BMI;WHR	1.BMIWHR+	A	T	0.415	0.380002	0.029804	0.0096168	0.0019407	3.09916	0.374709	0.0251688	0.0106217	0.0178087	2.36957	0.438	-0.0175	0.0036	2.73e-07	177879	-5.14119	5.14119	0.438	-0.0021	0.0038	0.4479	165206	-0.758921	0.438	0.0177	0.0035	2.319e-06	169619	4.72343	1.13	1.7e-10	9580	53810	1.09	1.17	6.38625	0.122218	0.017748	0.45	0.0072	0.0038
rs11075986	16	52362845	FTO	BMI	1.BMIWHR+	C	G	0.9206	0.893154	0.016657	0.0154729	0.281693	1.07652	0.890348	0.0300415	0.0175719	0.0873341	1.70963	0.90633	-0.0057	0.0067	0.5406	177069	-0.611906	0.611906	0.90633	-0.0049	0.0073	0.52	163154	-0.643345	0.90633	0.0073	0.0067	0.394	167775	0.852386	1.03	0.4	8901	53113	0.96	1.11	0.841621	0.0295588	0.0381639	0.102	0.0071	0.0073
rs9302652	16	52423476	FTO	BMI	1.BMIWHR+	C	T	0.2822	0.28752	0.005031	0.0103848	0.628061	0.484457	0.311717	0.0131781	0.0116207	0.256782	1.13403	0.2625	-0.0022	0.0039	0.6391	185527	-0.468958	0.468958	0.2625	0.0005	0.0041	0.7868	171504	0.270468	0.2625	0.0077	0.0037	0.1091	176194	1.60225	1.02	0.37	8558	52735	0.98	1.06	0.896473	0.0198026	0.0196257	0.748	0.0082	0.0043
rs1000940	17	5223976	RABEP1	BMI	1.BMIWHR+	G	A	0.3199	0.337103	-0.014538	0.0098395	0.139538	-1.47751	0.330352	-0.00687638	0.0109247	0.529064	-0.629435	0.3483	-0.0006	0.0037	0.9724	185422	-0.0345984	0.0345984	0.3483	-0.0023	0.004	0.4086	171402	-0.82636	0.3483	0.0084	0.0036	0.04537	176092	2.00121	1.01	0.49	9580	53810	0.97	1.06	0.690309	0.00995033	0.0246523	0.739	0.0013	0.0041
rs4640244	17	21224816	KCNJ12	WHR	1.BMIWHR+	G	A	0.3951	0.339649	0.012403	0.0108204	0.251688	1.14626	0.331419	0.00163241	0.0121243	0.892897	0.134639	0.3918	-0.0014	0.0038	0.693	185454	-0.394787	0.394787	0.3918	0.0081	0.0041	0.02381	171439	2.26018	0.3918	0.003	0.0037	0.2911	176128	1.05571	1	0.97	9580	53810	0.96	1.05	0.0376083	0	0.0248929	0.606	0.0025	0.0045
rs12940622	17	76230166	RPTOR	BMI	1.BMIWHR+	G	A	0.5748	0.590261	0.01627	0.0094539	0.0852532	1.72099	0.600817	0.0123957	0.010494	0.237515	1.18122	0.5726	-0.0026	0.0035	0.252	184205	-1.14551	1.14551	0.5726	-0.0012	0.0037	0.5763	170192	-0.558797	0.5726	0.0029	0.0034	0.3093	174877	1.01669	1.05	0.014	9580	53810	1.01	1.09	2.45726	0.0487902	0.0190753	0.549	0.0071	0.0037
rs7243357	18	55034299	GRP	BMI	1.BMIWHR+	T	G	0.8117	0.813139	-0.00405	0.0117774	0.730938	-0.343878	0.814433	-0.00203806	0.0130524	0.875919	-0.156144	0.814	0.0019	0.0043	0.8808	185605	0.149955	-0.149955	0.814	-0.0028	0.0047	0.9249	171574	-0.0942633	0.814	0.0016	0.0043	0.7883	176269	0.268519	1.05	0.055	9580	53810	1	1.1	1.91888	0.0487902	0.0237347	0.121	0.0062	0.0046
rs6567160	18	55980115	MC4R	BMI;WHR	1.BMIWHR+	C	T	0.2357	0.254306	0.057739	0.0105597	4.56e-08	5.46767	0.239497	0.0537605	0.011654	3.96855e-06	4.61302	0.2309	-0.0257	0.0041	2.918e-09	185608	-5.93615	5.93615	0.2309	0.0005	0.0044	0.8588	171573	0.177902	0.2309	0.0117	0.004	0.0008413	176270	3.33884	1.07	0.0014	9580	53810	1.03	1.12	3.19465	0.0676586	0.023301	0.717	0.0033	0.0044
rs12607795	18	56099078	MC4R	BMI	1.BMIWHR+	T	C	0.7753	0.789573	0.012026	0.0116862	0.303443	1.02908	0.79388	0.0129036	0.0130138	0.321429	0.991525	0.7757	-0.0108	0.0041	0.01073	185586	-2.55137	2.55137	0.7757	-0.004	0.0044	0.3456	171554	-0.943158	0.7757	0.0097	0.004	0.0138	176244	2.46243	1.01	0.66	9580	53810	0.97	1.05	0.439913	0.00995033	0.0198162	0.237	0.0015	0.0045
rs17066842	18	56191604	MC4R	BMI	1.BMIWHR+	G	A	0.9592	0.960906	0.043912	0.0248573	0.0773014	1.76656	0.961397	0.0538518	0.0276872	0.0517747	1.945	0.97625	-0.0353	0.0092	0.001571	175871	-3.16124	3.16124	0.97625	-0.0148	0.0099	0.2445	163219	-1.16381	0.97625	0.029	0.0088	0.005609	167599	2.7698	1.16	0.0046	8558	52735	1.05	1.28	2.83379	0.14842	0.0502245	0.967	-0.0002	0.0098
rs17066846	18	56195798	MC4R	BMI	1.BMIWHR+	G	T	0.1989	0.180222	0.018406	0.0122434	0.132752	1.50334	0.171633	0.0143195	0.0134298	0.286313	1.06625	0.1887	-0.0153	0.0043	0.001677	185503	-3.14217	3.14217	0.1887	-0.0041	0.0047	0.3839	171469	-0.870733	0.1887	0.0033	0.0042	0.3012	176164	1.03386	1.03	0.22	9580	53810	0.98	1.08	1.22653	0.0295588	0.0241848	0.75	-0.0022	0.0047
rs8097783	18	56202274	MC4R	BMI	1.BMIWHR+	G	A	0.9277	0.916665	0.038726	0.016821	0.0213217	2.30224	0.918873	0.0432413	0.0190388	0.0231331	2.27123	0.93668	-0.0173	0.0067	0.02645	185481	-2.21954	2.21954	0.93668	0.002	0.0072	0.8848	171446	0.144887	0.93668	0.015	0.0065	0.05709	176136	1.90262	1.02	0.55	12171	56862	0.96	1.09	0.59776	0.0198026	0.0338648	0.916	-0.0097	0.0074
rs17724992	19	18315825	PGPEP1	BMI	1.BMIWHR+	A	G	0.7456	0.706229	0.013899	0.0102186	0.173778	1.36016	0.721283	0.0102923	0.011291	0.362007	0.911548	0.7335	-0.0082	0.004	0.1009	185492	-1.64051	1.64051	0.7335	-0.0005	0.0043	0.7604	171459	-0.304956	0.7335	0.0077	0.0039	0.07769	176157	1.76425	1.05	0.032	9580	53810	1	1.09	2.14441	0.0487902	0.0190753	0.332	0.0029	0.0044
rs2075650	19	50087459	TOMM40	BMI;WHR	1.BMIWHR+	A	G	0.8484	0.865123	-0.071112	0.0148255	1.61e-06	-4.79707	0.873822	-0.0686278	0.0165757	3.46927e-05	-4.14025	0.8734	0.0554	0.0051	9.716e-26	175421	10.4889	-10.4889	0.8734	-0.1767	0.0055	1.72e-214	161076	-31.2583	0.8734	-0.0436	0.0049	2.308e-21	166072	-9.49011	1.11	0.0032	5527	40695	1.03	1.18	2.94784	0.10436	0.0312012	0.159	0.003	0.0063
rs2287019	19	50894012	QPCTL	BMI;WHR	1.BMIWHR+	C	T	0.8038	0.81742	0.039053	0.012868	0.0024063	3.03488	0.826387	0.0337495	0.0144978	0.0199165	2.32792	0.81	0.0098	0.0045	0.01197	181386	2.51303	-2.51303	0.81	0.0283	0.0048	8.355e-09	167400	5.76114	0.81	0.0033	0.0044	0.8043	171897	0.247786	0.970874	0.33	6201	48359	0.917431	1.03093	-0.974114	-0.0295588	0.0306214	0.827	0.012	0.0057
rs3810291	19	52260843	ZC3H4	BMI	1.BMIWHR+	A	G	0.6664	0.592268	0.024594	0.0103696	0.0177046	2.37174	0.57617	0.0172243	0.0115006	0.134214	1.49769	0.6636	-0.0165	0.004	1.969e-05	167150	-4.26838	4.26838	0.6636	0.0101	0.0043	0.02849	153962	2.19047	0.6636	0.0164	0.0039	1.419e-05	158039	4.3409	0.990099	0.76	9580	53810	0.952381	1.03093	-0.305481	-0.00995033	0.0206171	0.326	0.0017	0.0042
rs16996700	20	50415352	ZFP64	WHR	1.BMIWHR+	T	C	0.7283	0.741346	0.003764	0.0105673	0.721696	0.356193	0.745853	0.00145052	0.0118211	0.90234	0.122706	0.7111	-0.0068	0.0038	0.1152	185502	-1.57524	1.57524	0.7111	0.0078	0.0041	0.06326	171484	1.85736	0.7111	0.0082	0.0037	0.01608	176173	2.40709	1.04	0.045	12171	56862	1	1.08	2.00465	0.0392207	0.0192553	0.31	-0.0005	0.004
rs10182181	2	25003800	ADCY3	BMI	2.BMI-only	G	A	0.4617	0.473525	0.018295	0.009279	0.0486485	1.97166	0.461804	0.0329292	0.0103393	0.00144831	3.18485	0.4565	-0.0052	0.0034	0.1176	187005	-1.56493	1.56493	0.4565	0.0092	0.0037	0.04865	172937	1.97165	0.4565	0.0048	0.0033	0.2247	177702	1.21412	0.980392	0.34	12171	56862	0.952381	1.02041	-0.954165	-0.0198026	0.0204109	0.531	0.0035	0.0037
rs11126666	2	26782315	KCNK3	BMI	2.BMI-only	A	G	0.2833	0.286996	-0.023697	0.0102577	0.0208792	-2.31016	0.258428	-0.0277805	0.0114528	0.0152808	-2.42565	0.2757	0.0023	0.0038	0.4443	186911	0.764952	-0.764952	0.2757	-0.0043	0.004	0.4063	172842	-0.830422	0.2757	-0.0019	0.0037	0.7737	177607	-0.287539	0.952381	0.018	12171	56862	0.917431	0.990099	-2.36562	-0.0487902	0.0198162	0.274	0.0017	0.0041
rs6804842	3	25081441	RARB	BMI	2.BMI-only	G	A	0.5749	0.55015	0.00994	0.0092649	0.283329	1.07287	0.539174	0.0116413	0.010307	0.258704	1.12946	0.566	0.0055	0.0035	0.2161	184963	1.23697	-1.23697	0.566	-0.0061	0.0037	0.2177	170891	-1.23267	0.566	-0.0098	0.0035	0.006872	175660	-2.70298	1.02	0.21	9580	53810	0.99	1.06	1.25357	0.0198026	0.0196257	0.594	0.003	0.0038
rs17001654	4	77348592	SCARB2	BMI	2.BMI-only	G	C	0.1532	0.141388	0.019185	0.0138718	0.166657	1.38302	0.142015	0.0184942	0.0153365	0.227859	1.20589	NA	-0.0073	0.007	0.5204	94171	-0.642729	0.642729	1	0.0031	0.0076	0.5962	89750	0.529873	1	0.0145	0.0067	0.07512	90871	1.77973	1.06	0.019	12171	56862	1.01	1.11	2.34553	0.0582689	0.0235159	0.863	0.0059	0.0052
rs13107325	4	103407732	SLC39A8	BMI	2.BMI-only	T	C	0.0722	0.061282	-0.00667	0.0223469	0.76534	-0.298475	0.061604	-0.00151623	0.0243984	0.950447	-0.062145	0.07784	-0.0708	0.0078	1.065e-15	179316	-8.01913	8.01913	0.07784	-0.0156	0.0083	0.0574	165342	-1.90025	0.07784	0.0309	0.0077	3.981e-05	170008	4.10858	1.04	0.38	8558	52735	0.95	1.13	0.877896	0.0392207	0.0423454	0.098	-0.0035	0.0082
rs11727676	4	145878514	HHIP	BMI	2.BMI-only	T	C	0.9101	0.924635	-0.036454	0.020208	0.0712413	-1.80394	0.923798	-0.020728	0.0228753	0.364868	-0.906128	0.91557	0.019	0.007	0.01266	182003	2.49319	-2.49319	0.91557	-0.0154	0.0074	0.1009	168066	-1.64051	0.91557	0.0037	0.0067	0.5188	172696	0.645196	0.925926	0.12	6379	23810	0.847458	1.02041	-1.55477	-0.076961	0.0495733	0.08	0.0085	0.01
rs205262	6	34671142	C6orf106	BMI	2.BMI-only	G	A	0.273	0.268823	0.034077	0.0107889	0.0015857	3.15852	0.268855	0.0405311	0.0119888	0.000722927	3.38073	0.2665	-0.0283	0.0039	3.878e-13	181707	-7.25975	7.25975	0.2665	-0.0088	0.0041	0.03132	167663	-2.15298	0.2665	0.0028	0.0038	0.8033	172405	0.249079	1	0.97	9580	53810	0.96	1.04	0.0376083	0	0.0200106	0.728	-0.0045	0.0041
rs1167827	7	75001105	HIP1	BMI	2.BMI-only	G	A	0.5526	0.556453	0.011586	0.0098352	0.238789	1.17802	0.538856	0.00496376	0.0109622	0.650689	0.452806	0.5356	-0.0097	0.0036	0.009823	187039	-2.582	2.582	0.5356	-0.0084	0.0038	0.03541	172966	-2.10364	0.5356	0.0083	0.0035	0.02121	177732	2.30423	0.980392	0.24	8792	51411	0.934579	1.02041	-1.17499	-0.0198026	0.0204109	0.571	0.0037	0.0046
rs2245368	7	76446079	PMS2P11	BMI	2.BMI-only	C	T	0.1798	0.253084	0.014288	0.0137707	0.299474	1.03756	0.235345	-0.000841616	0.0156581	0.957135	-0.0537497	0.2137	0.009	0.0068	0.4429	108110	0.767305	-0.767305	0.2137	0.0023	0.0076	0.689	84365	0.400213	0.2137	0.0084	0.0068	0.1604	86040.1	1.40373	1.05	0.15	7167	26209	0.98	1.12	1.43953	0.0487902	0.0329278	0.784	0.0018	0.0064
rs17405819	8	76969139	HNF4G	BMI	2.BMI-only	T	C	0.7	0.692243	0.011497	0.0098786	0.244494	1.16383	0.700149	0.00259938	0.0109238	0.811915	0.237956	0.7111	-0.0001	0.0037	0.6826	187114	-0.408918	0.408918	0.7111	0.0016	0.004	0.7171	173045	0.362337	0.7111	0.0048	0.0036	0.1751	177813	1.356	1.05	0.013	9580	53810	1.01	1.09	2.48377	0.0487902	0.0190753	0.367	0.0062	0.004
rs7899106	10	87400884	GRID1	BMI	2.BMI-only	G	A	0.0517	0.046115	-0.006811	0.0233702	0.770715	-0.29144	0.045297	-0.00201802	0.0260444	0.938239	-0.0774839	0.03958	0.001	0.0079	0.8833	187119	0.146787	-0.146787	0.03958	-0.0055	0.0084	0.501	173043	-0.672917	0.03958	0.0114	0.0075	0.1814	177813	1.33646	0.980392	0.67	12171	56862	0.917431	1.06383	-0.426148	-0.0198026	0.0416725	0.938	0.0015	0.0083
rs11191560	10	104859028	NT5C2	BMI	2.BMI-only	C	T	0.0891	0.110805	-0.074355	0.014278	1.91e-07	-5.20789	0.105912	-0.073894	0.0159495	3.60431e-06	-4.63299	0.08575	0.0033	0.0061	0.8788	183913	0.152491	-0.152491	0.08575	-0.0036	0.0066	0.449	169879	-0.757083	0.08575	-0.0102	0.0059	0.1919	174556	-1.30498	0.980392	0.53	12171	56862	0.925926	1.04167	-0.628006	-0.0198026	0.0309309	0.925	-0.0005	0.0064
rs7903146	10	114748339	TCF7L2	BMI	2.BMI-only	C	T	0.7129	0.724106	-0.033092	0.0103902	0.001448	-3.18491	0.7307	-0.0240851	0.0113562	0.0339329	-2.12087	0.6926	-0.0041	0.0038	0.3052	187095	-1.02535	1.02535	0.6926	-0.0055	0.0041	0.1643	173022	-1.39075	0.6926	-0.0006	0.0037	0.6432	177788	-0.463229	0.714286	5.5e-65	9580	53810	0.684932	0.740741	-17.0235	-0.336472	0.0185549	0.721	-0.023	0.0041
rs2720296	12	48455337	TMBIM6	BMI	2.BMI-only	A	G	0.4261	0.462713	-0.00019	0.0098862	0.984667	-0.0192188	0.445375	-0.00356548	0.0109796	0.745379	-0.324738	0.3945	-0.0087	0.0036	0.05034	187090	-1.95706	1.95706	0.3945	0.0015	0.0039	0.8429	173016	0.198185	0.3945	0.0085	0.0035	0.06998	177789	1.81204	1.03	0.12	9580	53810	0.99	1.08	1.55477	0.0295588	0.0241848	0.433	-0.0085	0.0044
rs11057405	12	121347850	CLIP1	BMI	2.BMI-only	G	A	0.9013	0.91819	-0.013737	0.0191598	0.473392	-0.716971	0.922168	-0.0451399	0.0215936	0.0365791	-2.09043	0.90369	0.0412	0.0062	1.231e-09	180203	6.07615	-6.07615	0.90369	0.0041	0.0066	0.8279	166202	0.217396	0.90369	-0.0219	0.006	0.004273	170902	-2.85727	0.909091	0.055	4736	25165	0.833333	1	-1.91888	-0.0953102	0.0486276	0.908	-0.011	0.0076
rs11847697	14	29584863	PRKD1	BMI	2.BMI-only	T	C	0.042	0.054717	0.06412	0.0217017	0.0031306	2.95461	0.0527958	0.0642735	0.02417	0.00783206	2.65923	0.05013	-0.0318	0.0092	0.003202	183182	-2.94765	2.94765	0.05013	-0.0042	0.0099	0.609	169148	-0.511501	0.05013	0.0226	0.009	0.04116	173876	2.04191	1.07	0.19	9580	53810	0.97	1.18	1.31058	0.0676586	0.0499264	0.042	-0.0051	0.01
rs758747	16	3567359	NLRC3	BMI	2.BMI-only	T	C	0.2651	0.294374	0.005929	0.0107694	0.581947	0.550543	0.288908	0.00110354	0.0121263	0.927489	0.0910048	0.2757	0.0008	0.004	0.7687	185378	0.294076	-0.294076	0.2757	0.0024	0.0043	0.6049	171370	0.517367	0.2757	-0.0051	0.0039	0.3664	176046	-0.903237	1	0.97	9580	53810	0.952381	1.04167	0.0376083	0	0.0208275	0.263	0.0053	0.0046
rs11074422	16	19907062	GPR139	BMI	2.BMI-only	T	A	0.3504	0.358927	-0.007347	0.010047	0.464618	-0.731264	0.348277	-0.00437571	0.0111679	0.695198	-0.391811	0.3628	-0.0009	0.0037	0.6803	185189	-0.412054	0.412054	0.3628	-0.0064	0.004	0.1151	171217	-1.57568	0.3628	-0.0035	0.0036	0.3763	175897	-0.884734	1	0.94	9580	53810	0.961538	1.04167	0.0752699	0	0.0208275	0.7	0.0015	0.0042
rs11074446	16	20162624	GP2	BMI	2.BMI-only	T	C	0.8562	0.854154	0.027612	0.0130136	0.0338563	2.12178	0.853629	0.0276837	0.0148712	0.0626644	1.86157	0.8773	-0.0085	0.0048	0.05911	185421	-1.88737	1.88737	0.8773	0.0046	0.0052	0.3033	171412	1.02938	0.8773	0.0033	0.0047	0.3234	176097	0.987495	1.07	0.0077	12171	56862	1.02	1.12	2.66495	0.0676586	0.023301	0.142	0.0073	0.0052
rs1477199	16	52269636	RPGRIP1L	BMI	2.BMI-only	G	A	0.1445	0.136126	0.018891	0.0137545	0.169614	1.37345	0.133659	0.02057	0.0152458	0.177263	1.34923	0.1359	-0.0089	0.005	0.09268	185564	-1.68143	1.68143	0.1359	-0.0027	0.0054	0.5489	171537	-0.599409	0.1359	0.0026	0.0049	0.712	176226	0.369171	1.03	0.32	9580	53810	0.98	1.08	0.994458	0.0295588	0.0241848	0.858	0.0068	0.0052
rs4280233	16	52322350	FTO	BMI	2.BMI-only	G	T	0.9345	0.934527	0.022685	0.0197322	0.250292	1.14964	0.937412	0.0284753	0.0229155	0.214006	1.24262	0.93008	0.0034	0.0074	0.5872	185564	0.542898	-0.542898	0.93008	-0.0021	0.008	0.8124	171536	-0.237331	0.93008	-0.0031	0.0072	0.6478	176227	-0.456821	1.08	0.11	9580	53810	0.98	1.19	1.59819	0.076961	0.0494858	0.951	0.0046	0.0092
rs1808579	18	19358886	NPC1	BMI	2.BMI-only	C	T	0.5339	0.52396	0.003676	0.0092334	0.690541	0.398121	0.540388	0.00745602	0.0102057	0.46504	0.730573	0.5409	-0.0119	0.0034	0.002022	185586	-3.08698	3.08698	0.5409	0.0098	0.0037	0.00747	171548	2.67513	0.5409	0.0056	0.0033	0.05092	176241	1.95215	1.03	0.13	9580	53810	0.99	1.07	1.5141	0.0295588	0.0194387	0.523	0.0079	0.0038
rs4613164	18	55876168	PMAIP1	BMI	2.BMI-only	G	T	0.2647	0.253663	0.020443	0.0106683	0.0553357	1.91623	0.250144	0.021082	0.0119205	0.0769682	1.76855	0.2573	-0.0074	0.0039	0.1937	185559	-1.29971	1.29971	0.2573	-0.0027	0.0041	0.6519	171526	-0.451124	0.2573	0.0061	0.0037	0.1218	176221	1.54726	1.03	0.11	11902	53152	0.99	1.07	1.59819	0.0295588	0.0194387	0.69	0.0034	0.0042
rs12456728	18	56053851	MC4R	BMI	2.BMI-only	C	A	0.9145	0.917053	0.030392	0.0173055	0.0790534	1.75621	0.917395	0.03767	0.0192349	0.050181	1.95842	0.91821	-0.0305	0.0064	6.962e-05	185615	-3.97758	3.97758	0.91821	0.0125	0.0069	0.1016	171579	1.63715	0.91821	0.018	0.0063	0.008065	176276	2.64934	0.970874	0.39	9580	53810	0.909091	1.04167	-0.859617	-0.0295588	0.0359086	0.95	-0.015	0.0068
rs29941	19	39001372	KCTD15	BMI	2.BMI-only	G	A	0.6685	0.642329	0.004531	0.0098297	0.644836	0.460949	0.621245	0.00672722	0.0108545	0.535415	0.619762	0.6847	0.0026	0.0035	0.9416	185514	0.073259	-0.073259	0.6847	-0.0042	0.0038	0.2824	171485	-1.07494	0.6847	-0.0022	0.0035	0.52	176176	-0.643345	1	0.92	9580	53810	0.961538	1.04167	0.100434	0	0.0208275	0.677	0.001	0.0039
rs10919388	1	168639127	GORAB	WHRADJ	3.WHR-only	A	C	0.2797	0.2927	0.002309	0.0102566	0.821884	0.225122	0.318187	-0.00582027	0.0113562	0.608289	-0.512517	0.2955	-0.0001	0.0041	0.9403	158025	-0.0748928	0.0748928	0.2955	-0.0035	0.0044	0.4397	144849	-0.7727	0.2955	-0.0049	0.004	0.2909	148965	-1.05615	1	0.95	9580	53810	0.96	1.04	0.0627068	0	0.0200106	0.243	-0.0077	0.0041
rs1385167	2	66054152	MEIS1	WHRADJ	3.WHR-only	A	G	0.8538	0.848264	-0.020922	0.0130082	0.107754	-1.60837	0.860016	-0.0146757	0.014219	0.302017	-1.03212	0.8681	0.0095	0.005	0.04553	182753	1.99972	-1.99972	0.8681	0.0009	0.0054	0.6788	168711	0.414101	0.8681	-0.0076	0.0049	0.1749	173445	-1.35663	0.990099	0.6	12171	56862	0.943396	1.03093	-0.524401	-0.00995033	0.0206171	0.137	-0.0077	0.0055
rs17819328	3	12464342	PPARG	WHR;WHRADJ	3.WHR-only	T	G	0.5669	0.548133	-0.03167	0.0096646	0.0010495	-3.27691	0.563066	-0.0423985	0.0105935	6.27285e-05	-4.0023	0.5739	0.0066	0.0035	0.1654	187052	1.38714	-1.38714	0.5739	-0.0236	0.0038	6.173e-09	172978	-5.812	0.5739	-0.0232	0.0035	2.889e-10	177747	-6.30462	0.961538	0.032	9580	53810	0.925926	1	-2.14441	-0.0392207	0.0200106	0.425	-0.0054	0.0041
rs904453	3	12679894	RAF1	WHR	3.WHR-only	G	T	0.5576	0.510668	-0.019028	0.0096429	0.0484651	-1.97327	0.525262	-0.0167381	0.0106229	0.115103	-1.57567	0.5923	-0.0071	0.0034	0.03823	181621	-2.07238	2.07238	0.5923	-0.0171	0.0037	4.897e-06	167579	-4.56915	0.5923	-0.0101	0.0034	0.001953	172318	-3.09729	1	0.85	9580	53810	0.961538	1.03093	0.189118	0	0.0155404	0.593	-0.0032	0.0037
rs13076508	3	52382845	BAP1	WHRADJ	3.WHR-only	C	T	0.0556	0.043519	-0.008973	0.0233572	0.700856	-0.384165	0.0435157	0.00555793	0.0256666	0.828565	0.216543	0.05673	0.0423	0.011	0.000237	94311	3.67591	-3.67591	0.05673	-0.0279	0.012	0.01919	89888	-2.34182	0.05673	-0.0269	0.0112	0.02657	91013	-2.21778	0.900901	0.026	9580	53810	0.826446	0.990099	-2.22621	-0.10436	0.0481682	0.958	-0.0039	0.0083
rs10804591	3	130816923	PLXND1	WHRADJ	3.WHR-only	C	A	0.2101	0.276703	-0.025482	0.0107683	0.0179622	-2.3664	0.305833	-0.0160734	0.0119688	0.179289	-1.34295	0.2335	0.0094	0.0042	0.05683	187068	1.90462	-1.90462	0.2335	-0.007	0.0044	0.1787	172993	-1.34477	0.2335	-0.0133	0.004	0.0009373	177766	-3.3087	0.952381	0.029	9580	53810	0.909091	0.990099	-2.18349	-0.0487902	0.0198162	0.836	-0.0088	0.0045
rs17451107	3	158280303	LEKR1	WHR;WHRADJ	3.WHR-only	C	T	0.3846	0.387568	0.013994	0.0096233	0.145898	1.45417	0.385279	0.0158953	0.0107209	0.13817	1.48264	0.3773	0.0212	0.0036	1.023e-07	187039	5.32259	-5.32259	0.3773	-0.0019	0.0039	0.7908	172974	-0.265272	0.3773	-0.0131	0.0036	0.0005334	177743	-3.4634	1.02	0.33	9580	53810	0.98	1.06	0.974114	0.0198026	0.0196257	0.625	0.0046	0.0041
rs3936510	5	55896623	MAP3K1	WHRADJ	3.WHR-only	G	T	0.8147	0.818522	-0.042278	0.0120946	0.000473	-3.4956	0.822194	-0.0295426	0.0132818	0.0261289	-2.22429	0.8206	0.0253	0.0045	8.997e-07	184602	4.9124	-4.9124	0.8206	-0.0182	0.0049	0.000431	170530	-3.52034	0.8206	-0.0365	0.0045	1.087e-14	175299	-7.72864	0.909091	4.7e-05	9580	53810	0.869565	0.952381	-4.07007	-0.0953102	0.0237347	0.817	-0.0068	0.0048
rs1294410	6	6683751	LY86	WHR;WHRADJ	3.WHR-only	T	C	0.3683	0.418761	0.019225	0.0095766	0.0446973	2.00749	0.432301	0.0199252	0.0106524	0.0614151	1.87049	0.3562	0.0035	0.0035	0.4939	186959	0.684119	-0.684119	0.3562	-0.0012	0.0038	0.7771	172899	-0.2831	0.3562	0.0049	0.0034	0.1315	177663	1.50821	1	0.88	12171	56862	0.961538	1.03093	0.150969	0	0.0155404	0.384	-0.0032	0.0038
rs11154370	6	127209284	RSPO3	WHRADJ	3.WHR-only	A	T	0.9581	0.961488	0.009096	0.026528	0.731687	0.342883	0.964125	0.0186015	0.0286857	0.516688	0.648459	0.96834	0.0064	0.0095	0.3136	167863	1.0077	-1.0077	0.96834	-0.0157	0.0103	0.1859	154102	-1.32281	0.96834	-0.0143	0.009	0.1619	158563	-1.39871	1.05	0.31	9580	53810	0.95	1.16	1.01522	0.0487902	0.0508316	0.025	-0.013	0.01
rs7753502	6	127247425	RSPO3	WHR;WHRADJ	3.WHR-only	C	T	0.5032	0.482633	0.008327	0.0092138	0.366127	0.903752	0.47508	0.00591043	0.010192	0.561976	0.579908	0.4947	0.0109	0.0035	0.001852	187129	3.11299	-3.11299	0.4947	-0.005	0.0037	0.2323	173053	-1.19446	0.4947	-0.0112	0.0034	0.0005746	177825	-3.44333	1	0.81	9580	53810	0.961538	1.03093	0.240426	0	0.0155404	0.504	-0.0005	0.0038
rs1034207	6	127379392	RSPO3	WHRADJ	3.WHR-only	T	C	0.9212	0.897116	0.004594	0.0193314	0.812157	0.237644	0.868216	-0.0108542	0.0216691	0.616437	-0.500906	0.94195	0.0155	0.0079	0.05257	131378	1.93844	-1.93844	0.94195	-0.0258	0.0084	0.004511	117903	-2.84002	0.94195	-0.0199	0.0073	0.005291	121955	-2.78876	1.06	0.17	4747	40503	0.97	1.16	1.3722	0.0582689	0.0459955	0.08	-0.0031	0.0091
rs4580892	6	127451575	RSPO3	WHR;WHRADJ	3.WHR-only	C	T	0.706	0.692255	-0.002968	0.0100242	0.767166	-0.296084	0.699953	-0.00357824	0.011126	0.747747	-0.321611	0.7427	0.0201	0.0038	9.232e-09	187009	5.74427	-5.74427	0.7427	-0.0064	0.0041	0.2021	172940	-1.27559	0.7427	-0.018	0.0037	4.635e-07	177710	-5.04084	0.980392	0.41	9580	53810	0.943396	1.02041	-0.823894	-0.0198026	0.0204109	0.692	-0.0046	0.0042
rs1936805	6	127493809	RSPO3	WHR;WHRADJ	3.WHR-only	C	T	0.4854	0.475308	-0.012601	0.0091801	0.169865	-1.37264	0.4904	-0.00443435	0.0102335	0.664783	-0.433319	0.5211	0.0201	0.0034	5.031e-10	187060	6.21813	-6.21813	0.5211	-0.0042	0.0037	0.3207	172982	-0.99302	0.5211	-0.0168	0.0033	1.356e-06	177753	-4.83137	1.01	0.5	12171	56862	0.98	1.05	0.67449	0.00995033	0.0198162	0.549	-0.0015	0.0036
rs10245353	7	25825139	NFE2L3	WHR;WHRADJ	3.WHR-only	C	A	0.8024	0.768864	-0.009443	0.0109855	0.390018	-0.859585	0.781555	-0.00381109	0.0122211	0.755158	-0.311845	0.7863	0.0061	0.0043	0.1333	187100	1.50121	-1.50121	0.7863	0.0074	0.0046	0.1637	173018	1.39273	0.7863	-0.0096	0.0042	0.004068	177793	-2.87284	0.961538	0.13	9580	53810	0.925926	1.0101	-1.5141	-0.0392207	0.0251383	0.817	-0.0009	0.0046
rs7801581	7	27190296	HOXA11	WHR;WHRADJ	3.WHR-only	C	T	0.7543	0.764376	0.002731	0.0112245	0.807768	0.243307	0.776828	0.0176034	0.0123852	0.155225	1.42132	0.7493	0.0066	0.0042	0.2126	182789	1.24645	-1.24645	0.7493	0.0101	0.0045	0.03517	169201	2.1064	0.7493	-0.0003	0.0041	0.8238	173725	-0.22266	1.01	0.58	9580	53810	0.97	1.06	0.553385	0.00995033	0.0246523	0.746	-0.0073	0.0046
rs12679556	8	72676782	MSC	WHR;WHRADJ	3.WHR-only	T	G	0.7531	0.69821	-0.010699	0.0101904	0.293758	-1.04991	0.704641	-0.0153508	0.0112468	0.172285	-1.3649	0.748	0.0142	0.004	0.00221	174893	3.06046	-3.06046	0.748	-0.0072	0.0043	0.1556	162205	-1.42003	0.748	-0.0178	0.0039	4.47e-05	166495	-4.08174	0.990099	0.54	9580	53810	0.943396	1.03093	-0.612813	-0.00995033	0.0206171	0.221	0.0032	0.0043
rs10991437	9	106775741	ABCA1	WHRADJ	3.WHR-only	C	A	0.8852	0.877981	-0.013914	0.0141314	0.324813	-0.984616	0.879632	-0.0160553	0.0160393	0.316828	-1.001	0.8931	0.0131	0.0055	0.01559	186979	2.41838	-2.41838	0.8931	-0.006	0.0059	0.2348	172909	-1.18808	0.8931	-0.008	0.0053	0.1666	177678	-1.38321	0.980392	0.52	12171	56862	0.934579	1.03093	-0.643345	-0.0198026	0.0256438	0.871	-0.0005	0.0061
rs10783615	12	52636040	HOXC12	WHR;WHRADJ	3.WHR-only	A	G	0.8555	0.796227	-0.012759	0.0125672	0.309979	-1.01527	0.765707	-0.0063656	0.0140934	0.651505	-0.451672	0.8575	0.0058	0.005	0.4703	187083	0.721991	-0.721991	0.8575	0.0019	0.0054	0.6849	173015	0.405786	0.8575	-0.0074	0.0049	0.1996	177782	-1.28269	1.03	0.32	9580	53810	0.97	1.08	0.994458	0.0295588	0.0241848	0.137	0.0092	0.0054
rs2071449	12	52714278	HOXC5	WHR;WHRADJ	3.WHR-only	C	A	0.63	0.654662	0.023067	0.0098895	0.0196755	2.33248	0.66497	0.0202398	0.0110366	0.0666722	1.83388	0.628	-0.008	0.0035	0.06028	186583	-1.87874	1.87874	0.628	-0.0081	0.0038	0.04566	172525	-1.99852	0.628	0.0039	0.0034	0.2588	177278	1.12923	1.03	0.077	9580	53810	1	1.07	1.76836	0.0295588	0.0194387	0.602	0.0028	0.0039
rs8042543	15	29495555	KLF13	WHRADJ	3.WHR-only	T	C	0.2146	0.218503	-0.003821	0.0113875	0.737214	-0.335545	0.213393	-0.00109818	0.0126893	0.931034	-0.0865439	0.219	0.0145	0.0043	0.001831	185285	3.11636	-3.11636	0.219	0.0066	0.0046	0.2679	171266	1.10791	0.219	-0.0102	0.0042	0.02183	175938	-2.29331	0.980392	0.55	8558	52735	0.934579	1.04167	-0.59776	-0.0198026	0.0309309	0.168	0.0025	0.005
rs1440372	15	64820205	SMAD6	WHR;WHRADJ	3.WHR-only	T	C	0.2879	0.286585	-0.007689	0.0109236	0.481502	-0.703888	0.308772	-0.00858702	0.0120751	0.477001	-0.711134	0.2744	0.0064	0.0038	0.09367	184628	1.67635	-1.67635	0.2744	0.0048	0.0041	0.2883	170611	1.06186	0.2744	-0.0067	0.0037	0.08381	175307	-1.72899	0.980392	0.28	9580	53810	0.934579	1.02041	-1.08032	-0.0198026	0.0204109	0.257	-0.0069	0.0041
rs4646404	17	17360924	PEMT	WHRADJ	3.WHR-only	A	G	0.3388	0.304654	-0.004186	0.0110572	0.705003	-0.378576	0.292199	-0.00359587	0.0122584	0.769263	-0.293339	0.3562	0.005	0.0039	0.1837	185358	1.32945	-1.32945	0.3562	-0.0103	0.0041	0.01486	171344	-2.43577	0.3562	-0.0081	0.0038	0.05788	176031	-1.89661	0.980392	0.37	9580	53810	0.934579	1.02041	-0.896473	-0.0198026	0.0204109	0.388	0.0019	0.0045
rs12608504	19	18250135	JUND	WHRADJ	3.WHR-only	G	A	0.6423	0.631079	0.003483	0.0099112	0.725273	0.351421	0.615579	0.00045471	0.0109654	0.966923	0.0414675	0.6412	0.0091	0.0035	0.003327	185480	2.93579	-2.93579	0.6412	-0.0129	0.0038	0.0008049	171448	-3.3511	0.6412	-0.0119	0.0035	0.0009363	176139	-3.309	0.970874	0.14	9580	53810	0.934579	1.0101	-1.47579	-0.0295588	0.0202087	0.634	-0.0023	0.0038
rs4081724	19	38516786	CEBPA	WHR;WHRADJ	3.WHR-only	A	G	0.1474	0.119836	-0.018019	0.0155088	0.245293	-1.16186	0.118303	-0.0274244	0.0169707	0.106098	-1.61598	0.1346	0.0035	0.0052	0.4723	182175	0.718742	-0.718742	0.1346	-0.0016	0.0055	0.9795	168189	-0.0256958	0.1346	-0.0105	0.005	0.03602	172706	-2.0967	1.02	0.5	9580	53810	0.96	1.08	0.67449	0.0198026	0.0291625	0.123	0.0093	0.0056
rs7258031	19	38578194	PRD;PEPD	WHR;WHRADJ	3.WHR-only	C	T	0.6614	0.66671	0.008695	0.0099416	0.381788	0.874606	0.673099	0.00206629	0.0110193	0.851256	0.187516	0.6583	-0.0111	0.0038	0.002767	167849	-2.9925	2.9925	0.6583	-0.0068	0.0041	0.1819	155212	-1.33493	0.6583	-0.0024	0.0037	0.4309	159592	-0.787652	1.01	0.52	9580	53810	0.97	1.05	0.643345	0.00995033	0.0198162	0.69	0.0024	0.004
rs878639	20	33357877	UQCC	WHRADJ	3.WHR-only	G	A	0.3926	0.414601	-0.014805	0.0094506	0.117217	-1.56656	0.401644	-0.0182347	0.0104556	0.0811565	-1.74401	0.3958	-0.005	0.0035	0.08983	185479	-1.6963	1.6963	0.3958	-0.0164	0.0038	1.063e-05	171459	-4.40394	0.3958	-0.0033	0.0034	0.2368	176153	-1.18302	1.02	0.24	9580	53810	0.98	1.06	1.17499	0.0198026	0.0196257	0.642	-0.0035	0.0038
rs2294239	22	27779477	ZNRF3	WHR;WHRADJ	3.WHR-only	G	A	0.4169	0.419182	-0.018562	0.0093116	0.0462141	-1.99343	0.407702	-0.0141628	0.0103174	0.169845	-1.3727	0.405	0.0135	0.0035	0.0005373	185217	3.46144	-3.46144	0.405	-0.0049	0.0037	0.2279	171210	-1.20579	0.405	-0.0078	0.0034	0.02234	175890	-2.28454	1	0.96	9580	53810	0.961538	1.04167	0.0501536	0	0.0208275	0.605	0.0027	0.0039
rs10494220	1	119373921	WARS2	WHR;WHRADJ	4.BMIWHR-	C	T	0.8574	0.886495	0.007582	0.0150113	0.613498	0.505087	0.889176	0.00606987	0.0166604	0.715611	0.36433	0.8865	-0.0005	0.005	0.9275	183973	-0.0909907	0.0909907	0.8865	-0.0083	0.0054	0.1496	168094	-1.44095	0.8865	-0.0038	0.0048	0.3938	172729	-0.852746	1.07	0.009	9580	53810	1.02	1.13	2.61205	0.0676586	0.0278362	0.908	0.0009	0.0053
rs2645294	1	119376110	WARS2	WHR;WHRADJ	4.BMIWHR-	C	T	0.4222	0.451881	0.006118	0.0092953	0.51042	0.658183	0.461003	0.00817719	0.0102685	0.425838	0.796334	0.4367	0.0053	0.0035	0.1798	187025	1.34137	-1.34137	0.4367	-0.0018	0.0037	0.9369	172962	-0.0791667	0.4367	-0.0075	0.0034	0.04936	177731	-1.96547	1	0.85	9580	53810	0.97	1.04	0.189118	0	0.0200106	0.518	-0.0033	0.0037
rs905938	1	153258013	DCST2	WHRADJ	4.BMIWHR-	C	T	0.2609	0.225868	-0.039387	0.0117003	0.0007618	-3.36631	0.219704	-0.0314573	0.0129219	0.014915	-2.43444	0.2612	-0.0116	0.004	0.005764	187085	-2.76091	2.76091	0.2612	-0.0034	0.0043	0.4967	173008	-0.679691	0.2612	0.0031	0.0038	0.2812	177785	1.07763	1.03	0.16	8558	52735	0.99	1.08	1.40507	0.0295588	0.0241848	0.708	-0.0016	0.0047
rs714515	1	170619613	DNM3	WHR;WHRADJ	4.BMIWHR-	A	G	0.5705	0.553267	-0.017366	0.0094626	0.0664714	-1.83523	0.542476	-0.0166321	0.0103849	0.10925	-1.60157	0.5673	0.0155	0.0035	8.757e-05	182392	3.92268	-3.92268	0.5673	-0.012	0.0037	0.00186	168391	-3.11172	0.5673	-0.016	0.0034	2.005e-05	173073	-4.26433	0.980392	0.21	9580	53810	0.943396	1.0101	-1.25357	-0.0198026	0.0152311	0.415	-0.0058	0.0036
rs2820443	1	217820132	SLC30A10	WHR;WHRADJ	4.BMIWHR-	C	T	0.2862	0.274981	-0.006743	0.0103055	0.512912	-0.65431	0.26676	-0.0049882	0.011402	0.661758	-0.437488	0.2652	0.0123	0.0038	0.001542	187107	3.16666	-3.16666	0.2652	-0.0104	0.004	0.01702	173035	-2.38628	0.2652	-0.012	0.0036	0.001779	177803	-3.12484	0.943396	0.004	9580	53810	0.909091	0.980392	-2.87816	-0.0582689	0.0196257	0.712	-0.0039	0.004
rs12759879	1	217829351	SLC30A10	WHRADJ	4.BMIWHR-	G	C	0.8249	0.845288	-0.001351	0.0130049	0.917262	-0.103884	0.850703	0.00517321	0.0142981	0.717492	0.361813	0.8206	0.0113	0.0048	0.04192	165449	2.03431	-2.03431	0.8206	-0.0049	0.0052	0.2735	152766	-1.09504	0.8206	-0.0105	0.0047	0.02137	157254	-2.30138	0.990099	0.81	9580	53810	0.952381	1.04167	-0.240426	-0.00995033	0.0259042	0.828	0.0046	0.0048
rs1128249	2	165236870	COBLL1	WHR;WHRADJ	4.BMIWHR-	T	G	0.406	0.370423	-0.023719	0.0101165	0.0190483	-2.34458	0.365849	-0.0107445	0.0108414	0.321658	-0.991056	0.409	0.0229	0.0035	2.978e-10	187052	6.29992	-6.29992	0.409	-0.0221	0.0037	9.248e-08	172987	-5.34091	0.409	-0.027	0.0034	2.754e-15	177755	-7.90158	0.952381	0.0098	9580	53810	0.917431	0.990099	-2.58281	-0.0487902	0.0198162	0.438	-0.0005	0.0037
rs2276824	3	52612526	PBRM1	WHRADJ	4.BMIWHR-	G	C	0.5642	0.526385	0.001337	0.0096516	0.889824	0.138527	0.527038	-0.00496502	0.010775	0.644949	-0.46079	0.5818	0.0057	0.0035	0.1797	186897	1.34168	-1.34168	0.5818	0.0092	0.0038	0.033	172857	2.13208	0.5818	-0.0103	0.0034	0.03169	177623	-2.1483	0.961538	0.034	9580	53810	0.925926	1	-2.12007	-0.0392207	0.0200106	0.534	-0.0026	0.004
rs6772129	3	64675465	ADAMTS9	WHR;WHRADJ	4.BMIWHR-	G	A	0.2997	0.389882	0.004751	0.0099764	0.633914	0.476225	0.383013	0.0014725	0.0110519	0.894008	0.133235	0.2916	0.0073	0.0037	0.04262	187079	2.02741	-2.02741	0.2916	-0.0098	0.004	0.01988	173008	-2.32861	0.2916	-0.0059	0.0036	0.09062	177778	-1.69214	0.934579	0.0012	9580	53810	0.900901	0.970874	-3.23888	-0.0676586	0.0194387	0.789	-0.0094	0.0039
rs9991328	4	89932144	FAM13A	WHRADJ	4.BMIWHR-	C	T	0.5185	0.496295	-0.017321	0.0092844	0.0620975	-1.8656	0.503136	-0.0194705	0.0103715	0.060476	-1.87731	0.5079	0.0217	0.0034	9.532e-10	187119	6.11706	-6.11706	0.5079	-0.0044	0.0036	0.1768	173046	-1.35067	0.5079	-0.0172	0.0033	1.788e-06	177812	-4.77602	0.952381	0.012	9580	53810	0.917431	0.990099	-2.51214	-0.0487902	0.0198162	0.531	0.0001	0.0037
rs303084	4	124286398	SPATA5	WHRADJ	4.BMIWHR-	G	A	0.2062	0.252751	0.013455	0.0113299	0.235004	1.18757	0.277666	0.0140927	0.0124296	0.25688	1.1338	0.2203	0.0026	0.0042	0.603	187125	0.520091	-0.520091	0.2203	0.0046	0.0045	0.2457	173046	1.16086	0.2203	-0.0087	0.0041	0.0814	177817	-1.74262	0.970874	0.27	9580	53810	0.934579	1.02041	-1.10306	-0.0295588	0.0253885	0.761	0.0049	0.0046
rs7705502	5	173253421	CPEB4	WHRADJ	4.BMIWHR-	G	A	0.6769	0.736803	0.009017	0.0108747	0.407008	0.82917	0.740681	0.00751095	0.0121351	0.535951	0.618947	0.6939	0.0122	0.0036	0.002908	185811	2.9773	-2.9773	0.6939	0.0013	0.0039	0.7242	171753	0.352851	0.6939	-0.0145	0.0035	1.017e-05	176510	-4.41353	1	1	9580	53810	0.961538	1.04167	0	0	0.0208275	0.712	0.0068	0.0039
rs6556301	5	176460183	FGFR4	WHRADJ	4.BMIWHR-	G	T	0.6442	0.637424	-0.014541	0.0100774	0.14904	-1.44293	0.653173	-0.00890027	0.0111879	0.426306	-0.795528	0.6649	0.0101	0.004	0.01328	157221	2.47617	-2.47617	0.6649	-0.0055	0.0043	0.1104	144098	-1.5964	0.6649	-0.0051	0.0038	0.2611	148168	-1.1238	1.02	0.4	9580	53810	0.98	1.06	0.841621	0.0198026	0.0196257	0.656	-0.012	0.0046
rs7759742	6	32489714	BTNL2	WHRADJ	4.BMIWHR-	T	A	0.4902	NA	NA	NA	NA	NA	NA	NA	NA	NA	NA	0.4248	-0.0151	0.0035	9.539e-06	183263	-4.42737	4.42737	0.4248	-0.0126	0.0037	0.002192	169207	-3.0629	0.4248	-0.0109	0.0034	0.001034	173973	-3.28111	0.952381	0.015	9580	53810	0.917431	0.990099	-2.43238	-0.0487902	0.0198162	0.525	0.0033	0.0037
rs998584	6	43865874	VEGFA	WHR;WHRADJ	4.BMIWHR-	C	A	0.5123	0.49454	-0.041945	0.0098862	2.21e-05	-4.24254	0.510794	-0.0477721	0.0110358	1.49901e-05	-4.32883	0.4855	0.026	0.0038	2.269e-11	183791	6.68757	-6.68757	0.4855	-0.0005	0.004	0.9359	169823	-0.080424	0.4855	-0.0293	0.0037	3.424e-15	174573	-7.87439	0.961538	0.06	10437	29958	0.925926	1	-1.88079	-0.0392207	0.0200106	0.527	-0.0011	0.0044
rs11231693	11	63619188	MACROD1	WHRADJ	4.BMIWHR-	G	A	0.9382	0.928748	-0.022123	0.0189566	0.243198	-1.16703	0.92616	-0.0211061	0.0221075	0.339729	-0.9547	0.93931	0.0289	0.0074	6.863e-05	186816	3.98099	-3.98099	0.93931	-0.0132	0.008	0.1265	172745	-1.52805	0.93931	-0.03	0.0073	0.0001234	177500	-3.83927	0.909091	0.006	12171	56862	0.847458	0.970874	-2.74778	-0.0953102	0.0335466	0.964	-0.0042	0.008
rs7975017	12	26320060	SSPN	WHRADJ	4.BMIWHR-	T	C	0.2218	0.278754	0.018601	0.0109171	0.0884107	1.70384	0.299387	0.0101288	0.0121204	0.403332	0.835685	0.2005	0.0087	0.0042	0.0495	187038	1.96426	-1.96426	0.2005	0.0063	0.0045	0.25	172969	1.15035	0.2005	-0.0018	0.0041	0.2343	177742	-1.18936	0.990099	0.58	9580	53810	0.943396	1.03093	-0.553385	-0.00995033	0.0206171	0.195	-0.0014	0.0046
rs10842707	12	26362631	ITPR2	WHR;WHRADJ	4.BMIWHR-	C	T	0.7685	0.767383	0.002031	0.0110181	0.853752	0.184333	0.770758	0.00351215	0.0123831	0.776697	0.283626	0.7863	0.0181	0.0041	9.052e-05	187088	3.91469	-3.91469	0.7863	0.007	0.0044	0.1755	173010	1.35474	0.7863	-0.01	0.004	0.007354	177782	-2.68037	0.961538	0.088	9580	53810	0.925926	1.0101	-1.70604	-0.0392207	0.0251383	0.842	-0.0023	0.0044
rs4765219	12	123006063	CCDC92	WHR;WHRADJ	4.BMIWHR-	A	C	0.3339	0.303697	-0.027363	0.0101795	0.0071871	-2.68805	0.300268	-0.0327272	0.0114054	0.00411176	-2.86946	0.3602	0.0283	0.0037	4.684e-13	180325	7.23417	-7.23417	0.3602	-0.0182	0.0039	8.902e-06	167610	-4.44226	0.3602	-0.0254	0.0035	8.539e-12	172097	-6.8292	0.961538	0.017	12171	56862	0.925926	0.990099	-2.38671	-0.0392207	0.0149339	0.376	-0.0054	0.0038
rs863750	12	123071397	ZNF664	WHRADJ	4.BMIWHR-	C	T	0.4033	0.411279	-0.027788	0.0093898	0.0030825	-2.95939	0.433427	-0.0228752	0.0105902	0.0307699	-2.16004	0.4195	0.0264	0.0035	4.714e-13	186996	7.2333	-7.2333	0.4195	-0.001	0.0037	0.88	172935	-0.150969	0.4195	-0.0138	0.0034	8.728e-05	177701	-3.92348	0.952381	0.0027	12171	56862	0.917431	0.980392	-2.99998	-0.0487902	0.0147896	0.54	-0.0016	0.0038
rs8030605	15	54291890	TEX9	WHRADJ	4.BMIWHR-	G	A	0.8579	0.841398	0.011358	0.0123879	0.359215	0.916861	0.849251	0.010832	0.0137768	0.431721	0.786251	0.8826	0.0115	0.0053	0.07831	185432	1.76058	-1.76058	0.8826	0.0047	0.0057	0.3557	171399	0.92359	0.8826	0.0006	0.0052	0.9463	176093	0.0673539	1.01	0.77	9580	53810	0.95	1.07	0.292375	0.00995033	0.029443	0.863	0.0062	0.0062
rs4925108	17	17590148	RAI1	WHRADJ	4.BMIWHR-	T	C	0.5959	0.500173	-0.033566	0.009946	0.0007386	-3.37483	0.486923	-0.0347441	0.0109572	0.00151971	-3.17089	0.5844	0.0096	0.0035	0.01638	185514	2.40034	-2.40034	0.5844	-0.003	0.0037	0.4243	171483	-0.798983	0.5844	-0.0115	0.0034	0.001271	176174	-3.22245	0.952381	0.0053	9580	53810	0.917431	0.980392	-2.78821	-0.0487902	0.0147896	0.323	0.0057	0.0038
rs979012	20	6571374	BMP2	WHRADJ	4.BMIWHR-	C	T	0.654	0.626832	-0.002462	0.0097526	0.800697	-0.252445	0.616846	0.00599972	0.0107283	0.575996	0.559243	0.6201	0.0039	0.0036	0.3302	185537	0.973711	-0.973711	0.6201	0.0048	0.0038	0.3674	171518	0.901354	0.6201	-0.0047	0.0035	0.1821	176210	-1.33432	0.961538	0.064	9580	53810	0.925926	1	-1.85218	-0.0392207	0.0200106	0.606	0.0015	0.0039
rs6090583	20	44992238	EYA2	WHRADJ	4.BMIWHR-	G	A	0.5238	0.483929	-0.010159	0.0094267	0.281176	-1.07768	0.466578	-0.0104547	0.0104596	0.317536	-0.999535	0.5106	0.0026	0.0034	0.5551	182756	0.590135	-0.590135	0.5106	-0.0062	0.0037	0.1256	168731	-1.53169	0.5106	-0.005	0.0034	0.2807	173409	-1.07875	1	0.82	12171	56862	0.961538	1.03093	0.227545	0	0.0155404	0.553	0.0014	0.0037
[truncated: 7 more columns]
