# Supplementary material for: A joint view on genetic variants for adiposity differentiates subtypes with distinct metabolic implications
Source: Nat Commun. 2018 May 16;9:1946. doi: 10.1038/s41467-018-04124-9 (PMC5956079; doi:10.1038/s41467-018-04124-9)
Supplement: Supplementary file 11 — Supplementary Data 8 [file 41467_2018_4124_MOESM11_ESM.xlsx]

## Sheet: SD8-Depict-ScanSpec-Tissues
Supplementary Data 8. Scan-specific DEPICT analyses results. The table shows results from DEPICT tissues, cell type and physiological system enrichment analysis that were conducted separately for variants detected by the BMI-scan, the WHR-scan or the WHRadjBMI-scan (P < 10-5 in the respective GWAS-only meta-analysis results from GIANT). Tissues, cell types and systems that are significantly enric…
				BMI - scan		WHR - scan		WHRadjBMI - scan		Gene scores - BMI scan:										Gene scores - WHR scan:										Gene scores - WHRadjBMI scan:
MeSH term	Name	MeSH first level term	MeSH second level term	Nominal P value	False discovery rate	Nominal P value	False discovery rate	Nominal P value	False discovery rate	Tissue-specific expression Z score gene 1	Tissue-specific expression Z score gene 2	Tissue-specific expression Z score gene 3	Tissue-specific expression Z score gene 4	Tissue-specific expression Z score gene 5	Tissue-specific expression Z score gene 6	Tissue-specific expression Z score gene 7	Tissue-specific expression Z score gene 8	Tissue-specific expression Z score gene 9	Tissue-specific expression Z score gene 10	Tissue-specific expression Z score gene 1	Tissue-specific expression Z score gene 2	Tissue-specific expression Z score gene 3	Tissue-specific expression Z score gene 4	Tissue-specific expression Z score gene 5	Tissue-specific expression Z score gene 6	Tissue-specific expression Z score gene 7	Tissue-specific expression Z score gene 8	Tissue-specific expression Z score gene 9	Tissue-specific expression Z score gene 10	Tissue-specific expression Z score gene 1	Tissue-specific expression Z score gene 2	Tissue-specific expression Z score gene 3	Tissue-specific expression Z score gene 4	Tissue-specific expression Z score gene 5	Tissue-specific expression Z score gene 6	Tissue-specific expression Z score gene 7	Tissue-specific expression Z score gene 8	Tissue-specific expression Z score gene 9	Tissue-specific expression Z score gene 10
A08.186.211.464.405	Hippocampus	Nervous System	Central Nervous System	4.63e-05	<0.05	0.99	>=0.20	1	>=0.20	GRP (3.6)	AK5 (3.5)	BHLHE22 (3.5)	DGKG (3.2)	CTNNA2 (3.2)	NCAM1 (3.1)	DOC2A (3.1)	CPNE4 (3.1)	LRP1B (3.0)	DNM1 (3.0)	NRXN3 (2.5)	CCDC92 (2.5)	FRYL (2.2)	SCG3 (2.2)	ENSG00000254377 (2.1)	DNM3 (2.1)	ENSG00000233723 (1.7)	BDNF (1.7)	OCIAD1 (1.6)	STRADA (1.5)	PTPDC1 (3.0)	CCDC92 (2.5)	BAP1 (2.3)	FLRT1 (2.3)	RGMA (2.3)	NISCH (2.2)	DNM3 (2.1)	PARD6A (1.9)	CES4A (1.9)	EFR3B (1.9)
A08.186.211.464	Limbic System	Nervous System	Central Nervous System	9.67e-05	<0.05	0.96	>=0.20	1	>=0.20	DOC2A (3.5)	AK5 (3.3)	ELAVL4 (3.0)	CTNNA2 (3.0)	DNM1 (3.0)	GRID1 (2.9)	LRP1B (2.9)	NCAM1 (2.9)	FAIM2 (2.8)	CADM2 (2.8)	ENSG00000254377 (2.6)	NRXN3 (2.4)	CCDC92 (2.4)	GRIN3A (2.4)	SCG3 (2.2)	ENSG00000233723 (2.1)	DNM3 (2.0)	STRADA (1.7)	APOE (1.5)	FRYL (1.3)	FLRT1 (2.8)	PTPDC1 (2.4)	CCDC92 (2.4)	RGMA (2.4)	CES4A (2.2)	NISCH (2.2)	NUTF2 (2.0)	SLC9A5 (2.0)	DNM3 (2.0)	PARD6A (2.0)
A08.186.211.464.710	Parahippocampal Gyrus	Nervous System	Central Nervous System	9.85e-05	<0.05	0.92	>=0.20	1	>=0.20	DOC2A (4.0)	ELAVL4 (3.3)	AK5 (3.2)	CTNNA2 (3.0)	DNM1 (3.0)	CADM2 (2.9)	ENSG00000254377 (2.9)	KCTD13 (2.9)	FAIM2 (2.9)	LRP1B (2.9)	GRIN3A (3.3)	ENSG00000254377 (2.9)	CCDC92 (2.4)	NRXN3 (2.4)	ENSG00000233723 (2.3)	SCG3 (2.3)	DNM3 (2.1)	STRADA (1.8)	APOE (1.6)	ZNRF3 (1.5)	FLRT1 (3.1)	RGMA (2.5)	CES4A (2.5)	CCDC92 (2.4)	SLC9A5 (2.3)	SPRYD7 (2.1)	PTPDC1 (2.1)	NISCH (2.1)	DNM3 (2.1)	NUTF2 (2.1)
A08.186.211.464.710.225	Entorhinal Cortex	Nervous System	Central Nervous System	9.85e-05	<0.05	0.92	>=0.20	1	>=0.20	DOC2A (4.0)	ELAVL4 (3.3)	AK5 (3.2)	CTNNA2 (3.0)	DNM1 (3.0)	CADM2 (2.9)	ENSG00000254377 (2.9)	KCTD13 (2.9)	FAIM2 (2.9)	LRP1B (2.9)	GRIN3A (3.3)	ENSG00000254377 (2.9)	CCDC92 (2.4)	NRXN3 (2.4)	ENSG00000233723 (2.3)	SCG3 (2.3)	DNM3 (2.1)	STRADA (1.8)	APOE (1.6)	ZNRF3 (1.5)	FLRT1 (3.1)	RGMA (2.5)	CES4A (2.5)	CCDC92 (2.4)	SLC9A5 (2.3)	SPRYD7 (2.1)	PTPDC1 (2.1)	NISCH (2.1)	DNM3 (2.1)	NUTF2 (2.1)
A08.186.211.730.885.287.500	Cerebral Cortex	Nervous System	Central Nervous System	0.000121	<0.05	0.95	>=0.20	1	>=0.20	DOC2A (3.3)	AK5 (3.1)	ELAVL4 (3.1)	ENSG00000244967 (3.1)	CTNNA2 (3.0)	ENSG00000254377 (3.0)	DNM1 (2.9)	GRID1 (2.9)	LRP1B (2.9)	DGKG (2.7)	ENSG00000254377 (3.0)	ENSG00000233723 (2.6)	NRXN3 (2.4)	SCG3 (2.4)	GRIN3A (2.3)	CCDC92 (2.2)	DNM3 (1.9)	STRADA (1.6)	C1orf201 (1.5)	ZNRF3 (1.5)	FLRT1 (2.6)	CCDC92 (2.2)	NISCH (2.2)	PTPDC1 (2.2)	CES4A (2.1)	RGMA (2.1)	NUTF2 (2.0)	PARD6A (2.0)	SLC9A5 (2.0)	WDR82 (1.9)
A08.186.211.730.885.287	Cerebrum	Nervous System	Central Nervous System	0.000146	<0.05	0.95	>=0.20	1	>=0.20	DOC2A (3.1)	AK5 (3.1)	CTNNA2 (3.0)	ELAVL4 (2.9)	GRID1 (2.9)	ENSG00000244967 (2.9)	ENSG00000254377 (2.8)	DNM1 (2.8)	LRP1B (2.7)	CADM2 (2.7)	ENSG00000254377 (2.8)	ENSG00000233723 (2.5)	NRXN3 (2.4)	SCG3 (2.3)	GRIN3A (2.2)	CCDC92 (2.2)	DNM3 (1.9)	NIPAL3 (1.4)	APOE (1.4)	C1orf201 (1.4)	FLRT1 (2.6)	CCDC92 (2.2)	PTPDC1 (2.1)	CES4A (2.1)	RGMA (2.1)	NISCH (2.1)	NUTF2 (2.0)	PARD6A (2.0)	SLC9A5 (2.0)	DNM3 (1.9)
A08.186.211.730.885	Telencephalon	Nervous System	Central Nervous System	0.000164	<0.05	0.95	>=0.20	1	>=0.20	AK5 (3.1)	DOC2A (3.1)	CTNNA2 (3.0)	GRID1 (3.0)	ELAVL4 (2.9)	ENSG00000244967 (2.9)	ENSG00000254377 (2.8)	DNM1 (2.8)	FAIM2 (2.7)	CADM2 (2.7)	ENSG00000254377 (2.8)	ENSG00000233723 (2.5)	NRXN3 (2.3)	SCG3 (2.3)	GRIN3A (2.2)	CCDC92 (2.2)	DNM3 (1.9)	NIPAL3 (1.4)	FRYL (1.4)	C1orf201 (1.4)	FLRT1 (2.7)	PTPDC1 (2.2)	CCDC92 (2.2)	CES4A (2.1)	RGMA (2.1)	NUTF2 (2.0)	NISCH (2.0)	PARD6A (2.0)	SLC9A5 (2.0)	DNM3 (1.9)
A08.186.211.730.885.287.500.863	Temporal Lobe	Nervous System	Central Nervous System	0.000194	<0.05	0.91	>=0.20	1	>=0.20	DOC2A (4.0)	ELAVL4 (3.2)	AK5 (3.2)	GRID1 (3.1)	CTNNA2 (3.0)	DNM1 (3.0)	CADM2 (2.9)	FAIM2 (2.9)	ENSG00000254377 (2.9)	KCTD13 (2.9)	GRIN3A (3.3)	ENSG00000254377 (2.9)	NRXN3 (2.5)	CCDC92 (2.4)	SCG3 (2.3)	ENSG00000233723 (2.3)	DNM3 (2.0)	STRADA (1.7)	APOE (1.6)	ZNRF3 (1.4)	FLRT1 (3.2)	RGMA (2.5)	CES4A (2.5)	CCDC92 (2.4)	SLC9A5 (2.3)	NUTF2 (2.1)	SPRYD7 (2.1)	BAP1 (2.0)	DNM3 (2.0)	NISCH (2.0)
A08.186.211.730	Prosencephalon	Nervous System	Central Nervous System	0.00033	<0.05	0.93	>=0.20	1	>=0.20	GRID1 (2.8)	AK5 (2.8)	CTNNA2 (2.8)	DOC2A (2.7)	ELAVL4 (2.7)	FAIM2 (2.7)	DNM1 (2.6)	NCAM1 (2.6)	CADM2 (2.6)	MAGI2 (2.6)	ENSG00000254377 (2.5)	ENSG00000233723 (2.3)	SCG3 (2.2)	NRXN3 (2.2)	CCDC92 (2.1)	GRIN3A (2.0)	DNM3 (1.9)	NIPAL3 (1.5)	C1orf201 (1.5)	FRYL (1.4)	FLRT1 (2.6)	CES4A (2.1)	CCDC92 (2.1)	PTPDC1 (2.1)	PARD6A (2.0)	RGMA (2.0)	NUTF2 (2.0)	NISCH (2.0)	SLC9A5 (2.0)	DNM3 (1.9)
A08.186.211.730.885.287.500.571	Occipital Lobe	Nervous System	Central Nervous System	0.000751	<0.05	0.82	>=0.20	1	>=0.20	BHLHE22 (5.8)	ENSG00000244967 (5.6)	ENSG00000233723 (5.4)	ENSG00000254377 (5.2)	ENSG00000254102 (5.1)	AGBL4 (4.2)	CPNE4 (3.6)	DGKG (3.6)	FBXL17 (3.6)	ELAVL4 (3.5)	ENSG00000233723 (5.4)	ENSG00000254377 (5.2)	C1orf201 (3.5)	LRTM1 (3.0)	SCG3 (2.6)	NRXN3 (2.2)	STRADA (2.1)	CCDC92 (1.8)	ZNRF3 (1.7)	TMCC1 (1.6)	C1orf201 (3.5)	CHRNA7 (3.4)	NISCH (3.1)	WDR82 (3.1)	TOX (2.4)	CPEB4 (2.2)	PARD6A (2.2)	CDC42 (2.1)	PTPDC1 (2.1)	NUTF2 (2.0)
A08.186.211.730.885.287.500.571.735	Visual Cortex	Nervous System	Central Nervous System	0.000783	<0.05	0.8	>=0.20	1	>=0.20	BHLHE22 (6.3)	ENSG00000244967 (6.1)	ENSG00000233723 (5.8)	ENSG00000254102 (5.7)	ENSG00000254377 (5.3)	AGBL4 (4.6)	DGKG (3.8)	FBXL17 (3.8)	CPNE4 (3.8)	ELAVL4 (3.5)	ENSG00000233723 (5.8)	ENSG00000254377 (5.3)	C1orf201 (3.7)	LRTM1 (3.2)	SCG3 (2.6)	STRADA (2.2)	NRXN3 (2.1)	CCDC92 (1.8)	ZNRF3 (1.8)	TMCC1 (1.6)	CHRNA7 (3.7)	C1orf201 (3.7)	WDR82 (3.4)	NISCH (3.3)	TOX (2.6)	CPEB4 (2.4)	CDC42 (2.2)	PARD6A (2.1)	PTPDC1 (2.1)	NUTF2 (1.9)
A09.371.729	Retina	Sense Organs	Eye	0.000797	<0.05	0.27	>=0.20	0.83	>=0.20	GNGT1 (7.5)	GNAT2 (7.2)	TFAP2B (6.3)	ZNF608 (5.3)	ENSG00000254377 (5.0)	CLVS1 (4.8)	PTBP2 (4.1)	IPO9 (3.5)	SBK1 (3.4)	CBX1 (3.3)	LRTM1 (8.3)	TFAP2B (6.3)	ENSG00000254377 (5.0)	KCNH6 (3.3)	ZPBP (2.8)	ZNF664 (2.6)	FRYL (2.4)	DCAF7 (2.4)	GRIN3A (2.4)	SCG3 (2.1)	ROM1 (6.1)	GLYCTK-AS1 (5.2)	FOXP2 (5.1)	PBRM1 (3.4)	TRIM13 (3.0)	TOX (2.9)	KIAA0895L (2.7)	ZNF664 (2.6)	EPC1 (2.5)	C16orf48 (2.4)
A08.186.211.730.885.287.500.670	Parietal Lobe	Nervous System	Central Nervous System	0.00125	<0.05	0.95	>=0.20	1	>=0.20	CTNNA2 (3.6)	GRID1 (3.6)	STX1B (3.4)	SCG3 (3.0)	CRTC1 (2.9)	RPTOR (2.8)	DOC2A (2.8)	FAIM2 (2.8)	ASPHD1 (2.8)	CADM2 (2.7)	SCG3 (3.0)	ENSG00000254377 (2.3)	ZNRF3 (2.2)	C1orf201 (2.2)	OCIAD1 (1.9)	CCDC92 (1.9)	APOE (1.7)	GRIN3A (1.7)	DNM3 (1.7)	NIPAL3 (1.6)	ROM1 (2.8)	FLRT1 (2.4)	RGMA (2.3)	ZNRF3 (2.2)	C1orf201 (2.2)	BAP1 (2.2)	HSF4 (2.1)	NUTF2 (2.1)	PARD6A (2.0)	CCDC92 (1.9)
A08.186	Central Nervous System	Nervous System	Central Nervous System	0.00184	<0.05	0.82	>=0.20	1	>=0.20	LRP1B (2.3)	CTNNA2 (2.2)	ELAVL4 (2.2)	CRB2 (2.1)	GRID1 (2.1)	CADM2 (2.0)	NCAM1 (2.0)	DOC2A (2.0)	FAIM2 (1.9)	SCG3 (1.9)	SCG3 (1.9)	ENSG00000254377 (1.8)	STRADA (1.7)	APOE (1.5)	NRXN3 (1.4)	DNM3 (1.4)	CCDC92 (1.4)	OCIAD1 (1.3)	ZNRF3 (1.2)	ENSG00000233723 (1.2)	RGMA (2.2)	FLRT1 (2.0)	APOE (1.5)	KIAA0895L (1.5)	DNM3 (1.4)	CCDC92 (1.4)	BAP1 (1.3)	NUTF2 (1.2)	ZNRF3 (1.2)	EFR3B (1.2)
A08.186.211	Brain	Nervous System	Central Nervous System	0.0019	<0.05	0.82	>=0.20	1	>=0.20	LRP1B (2.3)	CTNNA2 (2.2)	ELAVL4 (2.2)	CRB2 (2.1)	GRID1 (2.1)	CADM2 (2.0)	NCAM1 (2.0)	DOC2A (2.0)	FAIM2 (1.9)	SCG3 (1.9)	SCG3 (1.9)	ENSG00000254377 (1.8)	STRADA (1.7)	APOE (1.5)	NRXN3 (1.4)	CCDC92 (1.4)	DNM3 (1.4)	OCIAD1 (1.3)	ZNRF3 (1.2)	ENSG00000233723 (1.2)	RGMA (2.2)	FLRT1 (2.0)	APOE (1.5)	KIAA0895L (1.5)	CCDC92 (1.4)	DNM3 (1.4)	BAP1 (1.3)	NUTF2 (1.3)	ZNRF3 (1.2)	WDR82 (1.2)
A08.186.211.865	Rhombencephalon	Nervous System	Central Nervous System	0.00436	<0.05	0.45	>=0.20	1	>=0.20	CBLN1 (6.7)	PDIA2 (4.4)	NRXN3 (4.3)	BHLHE22 (3.7)	RALYL (3.7)	CELF1 (3.7)	STX1B (3.6)	CLVS1 (3.6)	C1QTNF4 (3.5)	ASPHD1 (3.5)	KCNJ12 (5.4)	ENSG00000233593 (5.0)	NRXN3 (4.3)	NIPAL3 (3.6)	LIN7C (3.4)	OCIAD1 (3.0)	DNM3 (2.8)	SCG3 (2.5)	C1orf201 (2.5)	TMCC1 (2.4)	KIAA0895L (4.2)	GFOD2 (3.7)	NIPAL3 (3.6)	LCAT (3.5)	DNM3 (2.8)	EFR3B (2.8)	RAB18 (2.8)	RPS6KA5 (2.6)	C1orf201 (2.5)	TMCC1 (2.4)
A08.186.211.865.428	Metencephalon	Nervous System	Central Nervous System	0.00436	<0.05	0.45	>=0.20	1	>=0.20	CBLN1 (6.7)	PDIA2 (4.4)	NRXN3 (4.3)	BHLHE22 (3.7)	RALYL (3.7)	CELF1 (3.7)	STX1B (3.6)	CLVS1 (3.6)	C1QTNF4 (3.5)	ASPHD1 (3.5)	KCNJ12 (5.4)	ENSG00000233593 (5.0)	NRXN3 (4.3)	NIPAL3 (3.6)	LIN7C (3.4)	OCIAD1 (3.0)	DNM3 (2.8)	SCG3 (2.5)	C1orf201 (2.5)	TMCC1 (2.4)	KIAA0895L (4.2)	GFOD2 (3.7)	NIPAL3 (3.6)	LCAT (3.5)	DNM3 (2.8)	EFR3B (2.8)	RAB18 (2.8)	RPS6KA5 (2.6)	C1orf201 (2.5)	TMCC1 (2.4)
A08.186.211.132.810.428.200	Cerebellum	Nervous System	Central Nervous System	0.00441	<0.05	0.43	>=0.20	1	>=0.20	CBLN1 (7.3)	PDIA2 (4.7)	NRXN3 (4.5)	CELF1 (4.2)	BHLHE22 (4.1)	LIN7C (4.1)	CLVS1 (3.9)	RALYL (3.8)	ASPHD1 (3.8)	DGKG (3.8)	KCNJ12 (6.0)	ENSG00000233593 (5.8)	NRXN3 (4.5)	LIN7C (4.1)	NIPAL3 (3.7)	OCIAD1 (3.0)	DNM3 (3.0)	C1orf201 (2.7)	SCG3 (2.6)	TMCC1 (2.6)	KIAA0895L (4.5)	GFOD2 (4.1)	LCAT (3.9)	NIPAL3 (3.7)	RAB18 (3.1)	DNM3 (3.0)	EFR3B (2.8)	RPS6KA5 (2.7)	C1orf201 (2.7)	TMCC1 (2.6)
A08.186.211.132	Brain Stem	Nervous System	Central Nervous System	0.00713	<0.05	0.5	>=0.20	1	>=0.20	CBLN1 (4.9)	PDIA2 (3.7)	NRXN3 (3.6)	ZNF536 (3.5)	STX1B (3.4)	RALYL (3.1)	ASPHD1 (3.0)	C1QTNF4 (3.0)	DNAJC27 (2.8)	FAIM2 (2.7)	KCNJ12 (3.8)	NRXN3 (3.6)	ENSG00000233593 (3.4)	NIPAL3 (3.3)	OCIAD1 (2.6)	DNM3 (2.4)	C1orf201 (2.2)	SCG3 (2.2)	TMCC1 (2.1)	ARHGAP12 (2.0)	NIPAL3 (3.3)	KIAA0895L (3.1)	EFR3B (2.7)	GFOD2 (2.7)	LCAT (2.4)	FLRT1 (2.4)	DNM3 (2.4)	C1orf201 (2.2)	PARD6A (2.2)	TMCC1 (2.1)
A11.329.114	Adipocytes	Cells	Connective Tissue Cells	0.27	>=0.20	0.00727	>=0.20	4.54e-05	<0.01	MOCS1 (4.3)	NEXN-AS1 (3.9)	SLC7A6 (2.9)	ENSG00000258057 (2.2)	COPZ2 (2.0)	ENSG00000245538 (2.0)	PRKD1 (1.9)	ENSG00000254102 (1.9)	CYP7B1 (1.8)	GSTM4 (1.8)	ENSG00000228536 (4.4)	ENSG00000231365 (2.9)	HOXC9 (2.7)	PPARG (2.7)	HOXC5 (2.4)	HOXC6 (2.3)	KIRREL (2.2)	ENSG00000253379 (2.2)	HOXC4 (2.0)	CDADC1 (1.9)	ENSG00000228536 (4.4)	PCK1 (3.4)	LINC00339 (3.4)	ENSG00000231365 (2.9)	SLC7A6 (2.9)	SEMA3G (2.9)	HOXC9 (2.7)	PPARG (2.7)	PEMT (2.4)	HOXC5 (2.4)
A10.165.114.830.500	Abdominal Fat	Tissues	Connective Tissue	0.67	>=0.20	0.03	>=0.20	0.00012	<0.01	MOCS1 (2.8)	SLC7A6 (2.5)	MTIF3 (2.5)	LMOD1 (2.4)	ALDH2 (2.2)	DHRS11 (2.2)	FIGN (2.2)	USP33 (2.2)	SULT1A2 (2.1)	EHBP1 (1.9)	COBLL1 (3.1)	PPARG (3.1)	ENSG00000228536 (2.4)	PLXND1 (2.4)	RSPO3 (2.4)	ADAMTS9-AS2 (2.3)	CALCRL (2.3)	HOXC9 (2.3)	HOXC6 (2.2)	PEPD (2.0)	SEMA3G (4.7)	PEMT (3.8)	VEGFB (3.7)	PCK1 (3.6)	COBLL1 (3.1)	PPARG (3.1)	EML3 (3.1)	AHNAK (2.8)	SLC7A6 (2.5)	LCAT (2.4)
A10.165.114.830.500.750	Subcutaneous Fat Abdominal	Tissues	Connective Tissue	0.67	>=0.20	0.03	>=0.20	0.00012	<0.01	MOCS1 (2.8)	SLC7A6 (2.5)	MTIF3 (2.5)	LMOD1 (2.4)	ALDH2 (2.2)	DHRS11 (2.2)	FIGN (2.2)	USP33 (2.2)	SULT1A2 (2.1)	EHBP1 (1.9)	COBLL1 (3.1)	PPARG (3.1)	ENSG00000228536 (2.4)	PLXND1 (2.4)	RSPO3 (2.4)	ADAMTS9-AS2 (2.3)	CALCRL (2.3)	HOXC9 (2.3)	HOXC6 (2.2)	PEPD (2.0)	SEMA3G (4.7)	PEMT (3.8)	VEGFB (3.7)	PCK1 (3.6)	COBLL1 (3.1)	PPARG (3.1)	EML3 (3.1)	AHNAK (2.8)	SLC7A6 (2.5)	LCAT (2.4)
A10.165.114.830	Adipose Tissue White	Tissues	Connective Tissue	0.7	>=0.20	0.03	>=0.20	0.000158	<0.01	MTIF3 (2.4)	MOCS1 (2.4)	SLC7A6 (2.3)	LMOD1 (2.2)	USP33 (2.1)	ALDH2 (2.1)	FIGN (2.0)	EHBP1 (1.9)	SULT1A2 (1.9)	COPZ2 (1.8)	COBLL1 (3.1)	PPARG (2.8)	ADAMTS9-AS2 (2.6)	RSPO3 (2.3)	HOXC6 (2.3)	CALCRL (2.2)	PLXND1 (2.2)	ENSG00000228536 (2.2)	HOXC9 (2.2)	ARHGAP12 (1.7)	SEMA3G (4.3)	PEMT (3.4)	VEGFB (3.3)	PCK1 (3.2)	COBLL1 (3.1)	PPARG (2.8)	EML3 (2.7)	ADAMTS9-AS2 (2.6)	AHNAK (2.5)	LCAT (2.4)
A10.165.114.830.750	Subcutaneous Fat	Tissues	Connective Tissue	0.7	>=0.20	0.03	>=0.20	0.000158	<0.01	MTIF3 (2.4)	MOCS1 (2.4)	SLC7A6 (2.3)	LMOD1 (2.2)	USP33 (2.1)	ALDH2 (2.1)	FIGN (2.0)	EHBP1 (1.9)	SULT1A2 (1.9)	COPZ2 (1.8)	COBLL1 (3.1)	PPARG (2.8)	ADAMTS9-AS2 (2.6)	RSPO3 (2.3)	HOXC6 (2.3)	CALCRL (2.2)	PLXND1 (2.2)	ENSG00000228536 (2.2)	HOXC9 (2.2)	ARHGAP12 (1.7)	SEMA3G (4.3)	PEMT (3.4)	VEGFB (3.3)	PCK1 (3.2)	COBLL1 (3.1)	PPARG (2.8)	EML3 (2.7)	ADAMTS9-AS2 (2.6)	AHNAK (2.5)	LCAT (2.4)
A10.165.114	Adipose Tissue	Tissues	Connective Tissue	0.72	>=0.20	0.03	>=0.20	0.000168	<0.01	MOCS1 (2.4)	MTIF3 (2.2)	SLC7A6 (2.1)	LMOD1 (2.0)	USP33 (2.0)	ALDH2 (1.9)	FIGN (1.8)	EHBP1 (1.8)	COPZ2 (1.7)	NAV1 (1.7)	PPARG (2.8)	COBLL1 (2.6)	ADAMTS9-AS2 (2.3)	RSPO3 (2.3)	HOXC6 (2.2)	PLXND1 (2.2)	CALCRL (2.1)	ENSG00000228536 (2.1)	HOXC9 (2.0)	ARHGAP12 (1.5)	SEMA3G (4.0)	PCK1 (3.1)	VEGFB (3.0)	PEMT (3.0)	PPARG (2.8)	COBLL1 (2.6)	EML3 (2.5)	ADAMTS9-AS2 (2.3)	AHNAK (2.3)	RSPO3 (2.3)
A05.360.319.679	Uterus	Urogenital System	Genitalia	0.33	>=0.20	0.06	>=0.20	0.000839	<0.05	STK36 (2.0)	PAX2 (1.9)	GRP (1.7)	STXBP6 (1.4)	CLUAP1 (1.3)	TMPRSS3 (1.3)	ENSG00000248975 (1.1)	LMOD1 (1.1)	STK33 (1.1)	IQCK (1.0)	ENSG00000247225 (1.5)	ADAMTS9-AS2 (1.2)	STK33 (1.1)	DDX42 (1.0)	ZNRF3 (1.0)	OCIAD1 (1.0)	ARHGAP12 (0.8)	VEGFA (0.8)	OCIAD2 (0.8)	RPS17P5 (0.8)	WNT2 (3.0)	HOXA11 (2.8)	EYA2 (2.0)	ENSG00000258274 (1.6)	ITGB8 (1.5)	ENSG00000247225 (1.5)	ADAMTS9-AS2 (1.2)	GANAB (1.2)	LAMB1 (1.1)	HOXA11-AS1 (1.1)
A05.360.319	Genitalia Female	Urogenital System	Genitalia	0.24	>=0.20	0.05	>=0.20	0.00217	<0.05	TMPRSS3 (2.4)	STK36 (2.0)	ZNF608 (1.2)	PAX2 (1.2)	GNGT1 (1.1)	PRSS8 (1.0)	STXBP6 (1.0)	CLUAP1 (0.9)	DDX42 (0.9)	IQCK (0.9)	ENSG00000256234 (1.7)	ZNF664 (1.2)	HOXC4 (1.1)	ENSG00000247225 (1.0)	ZNRF3 (1.0)	ARHGAP12 (1.0)	DDX42 (0.9)	STK33 (0.9)	OCIAD1 (0.9)	WARS2 (0.9)	ITGB8 (1.9)	EYA2 (1.7)	ENSG00000256234 (1.7)	KIAA1683 (1.2)	ZNF664 (1.2)	WNT2 (1.1)	HOXC4 (1.1)	MNS1 (1.1)	ENSG00000247225 (1.0)	GANAB (1.0)
A02.835.583	Joints	Musculoskeletal System	Skeleton	0.2	>=0.20	0.43	>=0.20	0.00323	<0.20	ENSG00000254300 (4.5)	ENSG00000254102 (2.8)	HSD3B7 (2.6)	C10orf26 (2.6)	GNPDA2 (2.5)	ADCY3 (2.4)	C10orf32 (2.4)	PLA2G15 (2.3)	NPC1 (2.2)	ZNF668 (2.0)	RSPO3 (2.7)	ENSG00000231365 (2.0)	HOXC9 (1.9)	CAB39L (1.7)	MAP3K3 (1.6)	HOXC6 (1.5)	PEPD (1.5)	ENSG00000253379 (1.4)	CDADC1 (1.4)	KIRREL (1.4)	RSPO3 (2.7)	B3GNT9 (2.3)	PLA2G15 (2.3)	VASN (2.2)	ZDHHC1 (2.1)	ENSG00000231365 (2.0)	SMAD6 (1.9)	HOXC9 (1.9)	BMP2 (1.9)	VEGFB (1.8)
A02.835.583.443	Joint Capsule	Musculoskeletal System	Skeleton	0.2	>=0.20	0.43	>=0.20	0.00323	<0.20	ENSG00000254300 (4.5)	ENSG00000254102 (2.8)	HSD3B7 (2.6)	C10orf26 (2.6)	GNPDA2 (2.5)	ADCY3 (2.4)	C10orf32 (2.4)	PLA2G15 (2.3)	NPC1 (2.2)	ZNF668 (2.0)	RSPO3 (2.7)	ENSG00000231365 (2.0)	HOXC9 (1.9)	CAB39L (1.7)	MAP3K3 (1.6)	HOXC6 (1.5)	PEPD (1.5)	ENSG00000253379 (1.4)	CDADC1 (1.4)	KIRREL (1.4)	RSPO3 (2.7)	B3GNT9 (2.3)	PLA2G15 (2.3)	VASN (2.2)	ZDHHC1 (2.1)	ENSG00000231365 (2.0)	SMAD6 (1.9)	HOXC9 (1.9)	BMP2 (1.9)	VEGFB (1.8)
A02.835.583.443.800	Synovial Membrane	Musculoskeletal System	Skeleton	0.2	>=0.20	0.43	>=0.20	0.00323	<0.20	ENSG00000254300 (4.5)	ENSG00000254102 (2.8)	HSD3B7 (2.6)	C10orf26 (2.6)	GNPDA2 (2.5)	ADCY3 (2.4)	C10orf32 (2.4)	PLA2G15 (2.3)	NPC1 (2.2)	ZNF668 (2.0)	RSPO3 (2.7)	ENSG00000231365 (2.0)	HOXC9 (1.9)	CAB39L (1.7)	MAP3K3 (1.6)	HOXC6 (1.5)	PEPD (1.5)	ENSG00000253379 (1.4)	CDADC1 (1.4)	KIRREL (1.4)	RSPO3 (2.7)	B3GNT9 (2.3)	PLA2G15 (2.3)	VASN (2.2)	ZDHHC1 (2.1)	ENSG00000231365 (2.0)	SMAD6 (1.9)	HOXC9 (1.9)	BMP2 (1.9)	VEGFB (1.8)
A05.360	Genitalia	Urogenital System	Genitalia	0.27	>=0.20	0.11	>=0.20	0.00359	<0.20	STK36 (1.8)	TMPRSS3 (1.6)	STXBP6 (1.0)	PRSS8 (1.0)	PRKD1 (0.9)	ZNF608 (0.9)	GNGT1 (0.9)	DDX42 (0.9)	NUPR1 (0.8)	GRP (0.8)	ENSG00000256234 (1.1)	ENSG00000247225 (1.1)	ZNRF3 (1.0)	HOXC4 (1.0)	DDX42 (0.9)	ARHGAP12 (0.9)	WARS2 (0.9)	VEGFA (0.8)	ZNF664 (0.7)	PIGC (0.7)	EYA2 (1.5)	ITGB8 (1.3)	HOXA11-AS1 (1.1)	ENSG00000256234 (1.1)	ENSG00000247225 (1.1)	KIAA1683 (1.1)	ZNRF3 (1.0)	WNT2 (1.0)	HOXC4 (1.0)	HOXA13 (0.9)
A07.541.510	Heart Valves	Cardiovascular System	Heart	0.89	>=0.20	0.08	>=0.20	0.00387	<0.20	PDZRN4 (4.4)	COL4A4 (3.1)	BBS4 (2.5)	ENSG00000233715 (2.4)	MAP3K3 (2.1)	ADAM1 (2.0)	C12orf51 (2.0)	C10orf32 (2.0)	C10orf26 (1.7)	NAV1 (1.7)	ENSG00000223561 (7.0)	ADAMTS9-AS2 (3.0)	PIGC (2.7)	BBS4 (2.5)	SSPN (2.3)	CALCRL (2.2)	CDADC1 (2.2)	MAP3K3 (2.1)	ETAA1 (2.0)	CAB39L (2.0)	ENSG00000223561 (7.0)	GLIS2 (3.1)	ADAMTS9-AS2 (3.0)	PIGC (2.7)	MNS1 (2.5)	PTPDC1 (2.4)	SSPN (2.3)	CALCRL (2.2)	ITIH3 (2.1)	GLT8D1 (2.1)
A07.541.510.110	Aortic Valve	Cardiovascular System	Heart	0.89	>=0.20	0.08	>=0.20	0.00387	<0.20	PDZRN4 (4.4)	COL4A4 (3.1)	BBS4 (2.5)	ENSG00000233715 (2.4)	MAP3K3 (2.1)	ADAM1 (2.0)	C12orf51 (2.0)	C10orf32 (2.0)	C10orf26 (1.7)	NAV1 (1.7)	ENSG00000223561 (7.0)	ADAMTS9-AS2 (3.0)	PIGC (2.7)	BBS4 (2.5)	SSPN (2.3)	CALCRL (2.2)	CDADC1 (2.2)	MAP3K3 (2.1)	ETAA1 (2.0)	CAB39L (2.0)	ENSG00000223561 (7.0)	GLIS2 (3.1)	ADAMTS9-AS2 (3.0)	PIGC (2.7)	MNS1 (2.5)	PTPDC1 (2.4)	SSPN (2.3)	CALCRL (2.2)	ITIH3 (2.1)	GLT8D1 (2.1)
A05.360.319.679.690	Myometrium	Urogenital System	Genitalia	0.49	>=0.20	0.19	>=0.20	0.00471	<0.20	LMOD1 (5.6)	LINGO2 (3.0)	CTF1 (2.1)	NEXN (2.0)	GRP (2.0)	ADCY3 (2.0)	PTBP2 (1.8)	NUPR1 (1.6)	KCTD15 (1.6)	CLUAP1 (1.6)	RSPO3 (3.8)	ADAMTS9-AS2 (3.6)	ENSG00000223561 (2.7)	CALCRL (1.9)	SSPN (1.7)	PLXND1 (1.2)	ZNRF3 (1.1)	NRXN3 (1.1)	VEGFA (1.1)	MAP3K3 (0.9)	ENSG00000258274 (10.8)	HOXA11 (4.2)	RSPO3 (3.8)	ADAMTS9-AS2 (3.6)	FOXP2 (3.1)	ENSG00000223561 (2.7)	HOXA11-AS1 (2.4)	CDC42EP3 (2.2)	C16orf48 (2.0)	LCAT (1.9)
A05.360.319.679.490	Endometrium	Urogenital System	Genitalia	0.24	>=0.20	0.11	>=0.20	0.00535	<0.20	PAX2 (3.7)	STK36 (2.3)	STXBP6 (2.0)	CLUAP1 (1.7)	GRP (1.5)	TMPRSS3 (1.4)	STK33 (1.3)	IQCK (1.3)	AGBL2 (1.3)	CACNA1D (1.1)	ENSG00000247225 (2.2)	STK33 (1.3)	OCIAD1 (1.2)	ZNRF3 (1.1)	ADAMTS9-AS2 (1.1)	ARHGAP12 (1.1)	RPS17P5 (1.0)	ZNF664 (1.0)	DDX42 (1.0)	OCIAD2 (1.0)	WNT2 (3.8)	HOXA11 (3.5)	EYA2 (2.8)	ENSG00000247225 (2.2)	ITGB8 (2.2)	HSD11B2 (1.5)	HOXA11-AS1 (1.4)	WDR82 (1.4)	CDCA7 (1.4)	GANAB (1.3)
A03.556.875	Upper Gastrointestinal Tract	Digestive System	Gastrointestinal Tract	0.45	>=0.20	0.03	>=0.20	0.00613	<0.20	GP2 (2.9)	LMOD1 (2.0)	GRP (2.0)	PRR15L (1.9)	PDIA2 (1.9)	TMPRSS3 (1.8)	CDK5RAP3 (1.7)	SH2B1 (1.3)	OLFM4 (1.3)	FNBP4 (1.3)	ARHGAP12 (1.9)	RSPO3 (1.3)	HOXC4 (1.3)	ST14 (1.2)	RPS17P5 (1.0)	TOMM40 (0.9)	TRIM66 (0.9)	OCIAD1 (0.8)	ENSG00000178863 (0.8)	VEGFA (0.8)	BARX1 (2.3)	ARHGAP12 (1.9)	E2F4 (1.6)	FOXP2 (1.4)	RSPO3 (1.3)	HOXC4 (1.3)	C14orf159 (1.3)	RGMA (1.2)	ESRP2 (1.1)	CES3 (1.1)
A03.556.875.500	Esophagus	Digestive System	Gastrointestinal Tract	0.73	>=0.20	0.01	>=0.20	0.00618	<0.20	GRP (2.5)	LMOD1 (2.2)	ENSG00000233569 (1.7)	PRR15L (1.7)	VIL1 (1.6)	ENSG00000248975 (1.6)	TMPRSS3 (1.5)	FNBP4 (1.3)	HNF4G (1.2)	GDPD3 (1.2)	LRTM1 (3.0)	GRHL3 (1.9)	ARHGAP12 (1.7)	ST14 (1.6)	HOXC4 (1.4)	ENSG00000241544 (1.2)	RSPO3 (1.2)	VEGFA (1.2)	RPS17P5 (1.0)	HOXC6 (1.0)	GRHL3 (1.9)	ARHGAP12 (1.7)	ESRP2 (1.5)	HOXC4 (1.4)	KCTD19 (1.3)	ENSG00000241544 (1.2)	RSPO3 (1.2)	CES3 (1.2)	VEGFA (1.2)	WNT2 (1.1)
A03.734	Pancreas	Digestive System	Pancreas	0.01	<0.20	0.02	>=0.20	0.00754	<0.20	GP2 (9.0)	PDIA2 (2.9)	OLFM4 (1.9)	TMPRSS3 (1.7)	DNASE1 (1.6)	GIPC2 (1.6)	HNF4G (1.5)	GRP (1.5)	PRR15L (1.3)	PCSK1 (1.2)	ONECUT1 (1.9)	VEGFA (1.3)	ARHGAP12 (1.2)	ADAMTS9-AS2 (1.2)	FNDC3A (1.1)	OCIAD1 (1.0)	OCIAD2 (0.9)	TFPI (0.8)	CCDC47 (0.8)	ST14 (0.8)	CTRL (6.4)	C16orf48 (1.5)	VEGFA (1.3)	ARHGAP12 (1.2)	ADAMTS9-AS2 (1.2)	BMP2 (1.1)	LAMB1 (1.0)	ELMO3 (1.0)	GLIS2 (0.9)	GANAB (0.9)
A03.556.875.875	Stomach	Digestive System	Gastrointestinal Tract	0.31	>=0.20	0.08	>=0.20	0.00813	<0.20	GP2 (3.3)	PDIA2 (2.7)	TMPRSS3 (2.2)	PRR15L (2.1)	CDK5RAP3 (2.0)	GRP (1.9)	LMOD1 (1.9)	SH2B1 (1.6)	OLFM4 (1.4)	FNBP4 (1.3)	ARHGAP12 (2.1)	RSPO3 (1.5)	HOXC4 (1.2)	ENSG00000178863 (1.0)	ST14 (1.0)	TRIM66 (1.0)	TOMM40 (0.9)	RPS17P5 (0.9)	OCIAD1 (0.9)	ENSG00000223561 (0.9)	BARX1 (3.7)	ARHGAP12 (2.1)	E2F4 (1.9)	FOXP2 (1.6)	C14orf159 (1.5)	RSPO3 (1.5)	RGMA (1.3)	HOXC4 (1.2)	HSF4 (1.2)	BMP2 (1.1)
A02.165	Cartilage	Musculoskeletal System	Cartilage	0.57	>=0.20	0.29	>=0.20	0.00831	<0.20	ENSG00000257194 (9.0)	CYP7B1 (5.5)	GRP (4.9)	QPCTL (2.8)	FNBP4 (2.3)	ENSG00000257228 (2.3)	ZNF608 (2.2)	ADCY3 (2.1)	NPC1 (2.1)	PRKD1 (2.0)	ENSG00000228536 (5.3)	ADAMTS9-AS2 (3.7)	VEGFA (2.6)	KIRREL (2.2)	WARS2 (1.8)	SSPN (1.8)	ITPR2 (1.7)	DDX42 (1.7)	MLNR (1.4)	BBS4 (1.4)	COL11A1 (6.1)	ENSG00000228536 (5.3)	BARX1 (4.2)	BMP2 (4.1)	ADAMTS9-AS2 (3.7)	PLEKHG4 (3.2)	TBX15 (3.1)	VASN (2.9)	VEGFA (2.6)	METTL12 (2.6)
A10.615.789	Serous Membrane	Tissues	Membranes	0.98	>=0.20	0.27	>=0.20	0.0096	<0.20	C10orf26 (1.3)	TRAP1 (1.2)	ZNF608 (1.1)	ADCY3 (1.1)	PRKD1 (1.1)	SULT1A2 (1.0)	FIGN (1.0)	HSD3B7 (1.0)	CDK5RAP3 (1.0)	CYP27A1 (0.9)	HOXC4 (1.7)	HOXC6 (1.5)	HOXC5 (1.3)	RSPO3 (1.2)	ZNRF3 (0.9)	ADAMTS9-AS2 (0.8)	APOC1 (0.8)	ZFP64 (0.8)	PLXND1 (0.8)	APOE (0.7)	HOXC4 (1.7)	DLEU2 (1.5)	COL11A1 (1.5)	HOXC6 (1.5)	HOXC5 (1.3)	LAMB1 (1.3)	RSPO3 (1.2)	EYA2 (1.2)	KIAA1683 (1.1)	GLIS2 (1.0)
A05.360.319.114.373	Fallopian Tubes	Urogenital System	Genitalia	0.15	>=0.20	0.09	>=0.20	0.01	<0.20	TMPRSS3 (4.6)	ZNF608 (2.7)	STK36 (2.2)	GNGT1 (2.2)	RPAIN (1.6)	FUBP1 (1.6)	ADAM1 (1.6)	RAD52 (1.5)	PRSS8 (1.4)	PMS2P3 (1.4)	ENSG00000256234 (4.7)	ZNF664 (1.9)	WARS2 (1.4)	ST14 (1.3)	ARHGAP12 (1.3)	VEGFA (1.3)	HOXC4 (1.3)	DDX42 (1.2)	ZNRF3 (1.1)	ENSG00000247225 (1.1)	ENSG00000256234 (4.7)	ITGB8 (4.1)	EYA2 (2.2)	KIAA1683 (2.0)	ZNF664 (1.9)	MNS1 (1.8)	COL11A1 (1.5)	UQCC (1.4)	WARS2 (1.4)	ARHGAP12 (1.3)
A03.556.249.249.209	Cecum	Digestive System	Gastrointestinal Tract	0.28	>=0.20	0.07	>=0.20	0.01	<0.20	VIL1 (4.2)	OLFM4 (3.3)	HNF4G (3.3)	PRR15L (2.7)	GRP (2.4)	GIPC2 (2.0)	ENSG00000233569 (1.8)	ENSG00000227839 (1.7)	PRSS8 (1.6)	MTIF3 (1.6)	ST14 (2.2)	FRYL (1.9)	ZPBP (1.7)	VEGFA (1.5)	PPARG (1.4)	ENSG00000253379 (1.4)	ZNRF3 (1.2)	OCIAD2 (1.2)	PVRL2 (1.1)	TRIM66 (1.1)	HOTTIP (3.0)	CES3 (2.8)	HSD11B2 (2.8)	CDCA7 (2.2)	WNT2 (2.1)	ELMO3 (1.9)	PCK1 (1.9)	HOXA13 (1.6)	PLEKHG4 (1.6)	FGFR4 (1.6)
A03.556.124.526.767	Rectum	Digestive System	Gastrointestinal Tract	0.47	>=0.20	0.12	>=0.20	0.01	<0.20	VIL1 (3.7)	OLFM4 (3.2)	ENSG00000248975 (2.8)	ENSG00000227839 (2.4)	PRR15L (2.3)	HNF4G (2.0)	ENSG00000233715 (1.8)	GIPC2 (1.7)	PRSS8 (1.7)	RABEP2 (1.4)	ST14 (2.2)	PPARG (1.5)	ZPBP (1.5)	HOXC12 (1.5)	ENSG00000178863 (1.4)	FRYL (1.2)	OCIAD2 (1.1)	ZFP64 (1.1)	C1orf201 (1.0)	TOMM40 (1.0)	CES3 (3.0)	HOTTIP (2.8)	HSD11B2 (2.7)	PCK1 (2.6)	WNT2 (2.1)	HOXA13 (1.9)	LRRC36 (1.9)	FGFR4 (1.7)	ELMO3 (1.7)	CDCA7 (1.5)
A06.407.071.140	Adrenal Cortex	Endocrine System	Endocrine Glands	0.05	>=0.20	0.09	>=0.20	0.02	<0.20	CYP17A1 (10.3)	AS3MT (5.7)	FHIT (3.2)	GIPC2 (3.1)	CACNA1D (2.7)	C10orf32 (2.7)	COL4A4 (2.5)	CNNM2 (2.5)	ETV5 (2.3)	TAOK2 (2.2)	APOC1 (2.9)	APOE (2.7)	COBLL1 (2.6)	DNM3 (2.5)	ADAMTS9-AS2 (2.5)	VEGFA (1.8)	ITPR2 (1.8)	ARHGAP12 (1.7)	ZNRF3 (1.6)	OCIAD1 (1.5)	AGRP (5.5)	ALAS1 (4.3)	C3orf78 (3.7)	APOC1 (2.9)	ABCA1 (2.7)	APOE (2.7)	RAB18 (2.6)	COBLL1 (2.6)	CPEB4 (2.6)	DNM3 (2.5)
A05.360.319.114	Adnexa Uteri	Urogenital System	Genitalia	0.16	>=0.20	0.07	>=0.20	0.02	<0.20	TMPRSS3 (3.4)	STK36 (2.1)	GNGT1 (1.9)	ZNF608 (1.7)	PRSS8 (1.2)	RAD52 (1.1)	ADAM1 (1.1)	FUBP1 (1.1)	SNRPD2 (1.0)	FNBP4 (1.0)	ENSG00000256234 (2.9)	HOXC4 (1.8)	ZNF664 (1.6)	WARS2 (1.1)	ARHGAP12 (1.1)	ZNRF3 (1.0)	HOXC6 (1.0)	DDX42 (1.0)	ST14 (0.9)	VEGFA (0.9)	ENSG00000256234 (2.9)	ITGB8 (2.3)	HOXC4 (1.8)	ZNF664 (1.6)	EYA2 (1.5)	KIAA1683 (1.4)	MNS1 (1.3)	UQCC (1.1)	WARS2 (1.1)	ARHGAP12 (1.1)
A05.360.319.114.630	Ovary	Urogenital System	Genitalia	0.16	>=0.20	0.07	>=0.20	0.02	<0.20	TMPRSS3 (3.4)	STK36 (2.1)	GNGT1 (1.9)	ZNF608 (1.7)	PRSS8 (1.1)	RAD52 (1.1)	ADAM1 (1.1)	FUBP1 (1.1)	SNRPD2 (1.0)	RPAIN (1.0)	ENSG00000256234 (2.9)	HOXC4 (1.8)	ZNF664 (1.6)	WARS2 (1.1)	ARHGAP12 (1.1)	ZNRF3 (1.0)	HOXC6 (1.0)	DDX42 (0.9)	ST14 (0.9)	VEGFA (0.9)	ENSG00000256234 (2.9)	ITGB8 (2.3)	HOXC4 (1.8)	ZNF664 (1.6)	EYA2 (1.5)	KIAA1683 (1.4)	MNS1 (1.3)	UQCC (1.1)	WARS2 (1.1)	ARHGAP12 (1.1)
A05.810	Urinary Tract	Urogenital System	Urinary Tract	0.2	>=0.20	0.02	>=0.20	0.02	<0.20	PAX2 (4.9)	COL4A4 (2.7)	GIPC2 (2.3)	ENSG00000233715 (1.8)	ENSG00000227839 (1.6)	HNF4G (1.6)	ENSG00000248975 (1.6)	ENSG00000235300 (1.5)	GNGT1 (1.5)	C16orf62 (1.5)	ENSG00000247225 (3.6)	ADAMTS9-AS2 (2.9)	HOXC4 (2.2)	PEPD (1.9)	HOXC9 (1.7)	COBLL1 (1.7)	VEGFA (1.7)	OCIAD2 (1.6)	HOXC6 (1.6)	ZNRF3 (1.2)	ENSG00000247225 (3.6)	ADAMTS9-AS2 (2.9)	PCK1 (2.5)	HOXC4 (2.2)	HSD11B2 (2.2)	CES3 (1.9)	PEPD (1.9)	HOXC9 (1.7)	COBLL1 (1.7)	VEGFA (1.7)
A03.556.249.249	Intestine Large	Digestive System	Gastrointestinal Tract	0.33	>=0.20	0.14	>=0.20	0.02	<0.20	VIL1 (3.6)	OLFM4 (3.0)	HNF4G (2.7)	PRR15L (2.5)	GIPC2 (2.1)	PRSS8 (1.8)	MTIF3 (1.4)	DHRS11 (1.4)	ENSG00000233569 (1.4)	TRAP1 (1.4)	ST14 (2.1)	PPARG (1.5)	FRYL (1.3)	OCIAD2 (1.3)	ZNRF3 (1.1)	TOMM40 (1.0)	ARHGAP12 (0.9)	VEGFA (0.9)	PVRL2 (0.7)	ZPBP (0.7)	HOTTIP (2.9)	HSD11B2 (2.7)	CES3 (2.6)	HOXA13 (2.4)	PCK1 (1.9)	ELMO3 (1.9)	CDCA7 (1.8)	FGFR4 (1.7)	PPARG (1.5)	LRRC36 (1.5)
A03.556.249	Lower Gastrointestinal Tract	Digestive System	Gastrointestinal Tract	0.33	>=0.20	0.15	>=0.20	0.02	<0.20	VIL1 (3.6)	OLFM4 (3.0)	HNF4G (2.8)	PRR15L (2.5)	GIPC2 (2.1)	PRSS8 (1.8)	DHRS11 (1.5)	MTIF3 (1.4)	ENSG00000233569 (1.3)	TRAP1 (1.3)	ST14 (2.1)	PPARG (1.5)	FRYL (1.3)	OCIAD2 (1.3)	ZNRF3 (1.0)	TOMM40 (0.9)	VEGFA (0.9)	ARHGAP12 (0.9)	PVRL2 (0.8)	ZPBP (0.7)	HOTTIP (2.8)	HSD11B2 (2.7)	CES3 (2.6)	HOXA13 (2.3)	PCK1 (2.0)	ELMO3 (1.9)	CDCA7 (1.8)	FGFR4 (1.7)	PPARG (1.5)	LRRC36 (1.4)
A03.556.249.249.356	Colon	Digestive System	Gastrointestinal Tract	0.33	>=0.20	0.15	>=0.20	0.02	<0.20	VIL1 (3.5)	OLFM4 (3.0)	HNF4G (2.7)	PRR15L (2.5)	GIPC2 (2.1)	PRSS8 (1.8)	DHRS11 (1.5)	MTIF3 (1.4)	ENSG00000233569 (1.4)	TRAP1 (1.4)	ST14 (2.1)	PPARG (1.5)	FRYL (1.3)	OCIAD2 (1.3)	ZNRF3 (1.1)	TOMM40 (1.0)	ARHGAP12 (0.9)	VEGFA (0.9)	PVRL2 (0.8)	ZNF664 (0.7)	HOTTIP (2.9)	HSD11B2 (2.7)	CES3 (2.6)	HOXA13 (2.5)	ELMO3 (1.9)	PCK1 (1.9)	CDCA7 (1.8)	FGFR4 (1.7)	PPARG (1.5)	LRRC36 (1.5)
A03.556	Gastrointestinal Tract	Digestive System	Gastrointestinal Tract	0.66	>=0.20	0.2	>=0.20	0.02	<0.20	VIL1 (2.6)	OLFM4 (2.3)	HNF4G (2.1)	PRR15L (2.1)	GIPC2 (1.9)	PRSS8 (1.7)	DHRS11 (1.5)	GDPD3 (1.4)	ENSG00000233569 (1.1)	SLC27A4 (1.1)	ST14 (1.9)	PPARG (1.2)	OCIAD2 (1.1)	FRYL (0.8)	TOMM40 (0.8)	CCDC47 (0.8)	ZNRF3 (0.8)	KTN1 (0.6)	GRHL3 (0.6)	SMARCD2 (0.6)	HSD11B2 (2.3)	HOTTIP (2.2)	CES3 (2.2)	HOXA13 (1.8)	ELMO3 (1.7)	PCK1 (1.7)	ESRP2 (1.5)	CDCA7 (1.3)	FGFR4 (1.2)	PPARG (1.2)
A10.615	Membranes	Tissues	Membranes	0.91	>=0.20	0.58	>=0.20	0.02	<0.20	GDPD3 (2.0)	HNF4G (1.8)	ENSG00000257194 (1.8)	DHRS11 (1.7)	PRR15L (1.6)	PRSS8 (1.6)	COQ4 (1.6)	GIPC2 (1.5)	OTX1 (1.4)	AGBL2 (1.4)	ST14 (1.6)	CCDC47 (1.1)	GRHL3 (1.0)	DNAH10 (0.9)	PPARG (0.8)	CAB39L (0.8)	KTN1 (0.7)	C1orf201 (0.7)	PVRL2 (0.7)	FRYL (0.7)	HSD11B2 (2.0)	FOXP2 (1.7)	CES3 (1.7)	ESRP2 (1.5)	ELMO3 (1.5)	HOTTIP (1.4)	HOXA13 (1.4)	TRIM13 (1.4)	EYA2 (1.3)	ZDHHC1 (1.3)
A17.815	Skin	Integumentary System	Skin	0.99	>=0.20	0.35	>=0.20	0.02	<0.20	KCTD15 (2.5)	TFAP2B (1.8)	GDPD3 (1.4)	CYP7B1 (1.3)	SLC27A4 (1.3)	SMPD3 (1.2)	GIPC2 (1.2)	PRSS8 (1.2)	NUPR1 (1.1)	COQ4 (1.1)	GRHL3 (2.5)	TFAP2B (1.8)	HOXC6 (1.7)	HOXC13 (1.7)	ITPR2 (1.4)	KCNJ12 (1.3)	HOXC9 (1.2)	PIGC (1.0)	SMARCD2 (1.0)	ZNRF3 (0.9)	WNT4 (2.7)	GRHL3 (2.5)	AHNAK (2.3)	HOXC6 (1.7)	HOXC13 (1.7)	RAB18 (1.7)	ESRP2 (1.5)	ITPR2 (1.4)	ELMO3 (1.4)	ZDHHC1 (1.3)
A06.407.071	Adrenal Glands	Endocrine System	Endocrine Glands	0.03	>=0.20	0.07	>=0.20	0.03	<0.20	CYP17A1 (8.6)	AS3MT (5.3)	FHIT (2.5)	GIPC2 (2.5)	CACNA1D (2.4)	CNNM2 (2.3)	C10orf32 (2.2)	COL4A4 (2.2)	ETV5 (2.1)	ATXN2 (2.0)	APOC1 (2.6)	APOE (2.3)	ADAMTS9-AS2 (2.2)	DNM3 (2.0)	COBLL1 (2.0)	VEGFA (1.8)	ZNRF3 (1.5)	OCIAD1 (1.3)	HOXC6 (1.3)	TOMM40 (1.3)	AGRP (5.0)	ALAS1 (3.6)	C3orf78 (3.1)	APOC1 (2.6)	APOE (2.3)	RANBP10 (2.2)	ADAMTS9-AS2 (2.2)	CPEB4 (2.1)	DNM3 (2.0)	COBLL1 (2.0)
A06.407	Endocrine Glands	Endocrine System	Endocrine Glands	0.14	>=0.20	0.05	>=0.20	0.03	<0.20	TMPRSS3 (2.6)	STK36 (1.9)	GNGT1 (1.5)	ZNF608 (1.4)	RAD52 (1.0)	AS3MT (0.9)	FUBP1 (0.9)	STK33 (0.9)	SNRPD2 (0.9)	CYP17A1 (0.9)	ENSG00000256234 (2.1)	HOXC4 (1.5)	ZNF664 (1.2)	ARHGAP12 (1.0)	VEGFA (1.0)	ZNRF3 (1.0)	WARS2 (0.9)	STK33 (0.9)	HOXC6 (0.9)	OCIAD1 (0.8)	ENSG00000256234 (2.1)	ITGB8 (1.7)	HOXC4 (1.5)	KIAA1683 (1.3)	ZNF664 (1.2)	EYA2 (1.1)	ARHGAP12 (1.0)	MNS1 (1.0)	UQCC (1.0)	VEGFA (1.0)
A05.810.453	Kidney	Urogenital System	Urinary Tract	0.17	>=0.20	0.02	>=0.20	0.03	<0.20	PAX2 (5.4)	COL4A4 (3.0)	GIPC2 (2.6)	ENSG00000233715 (1.9)	HNF4G (1.7)	ENSG00000227839 (1.7)	ENSG00000235300 (1.6)	AS3MT (1.6)	HSD3B7 (1.6)	C16orf62 (1.6)	ENSG00000247225 (4.0)	ADAMTS9-AS2 (3.1)	HOXC4 (2.4)	PEPD (2.1)	COBLL1 (1.9)	HOXC9 (1.9)	OCIAD2 (1.7)	VEGFA (1.7)	HOXC6 (1.7)	ZNRF3 (1.4)	ENSG00000247225 (4.0)	ADAMTS9-AS2 (3.1)	PCK1 (2.8)	HSD11B2 (2.4)	HOXC4 (2.4)	PEPD (2.1)	CES3 (2.0)	COBLL1 (1.9)	HOXC9 (1.9)	VEGFA (1.7)
A06.407.312	Gonads	Endocrine System	Endocrine Glands	0.19	>=0.20	0.08	>=0.20	0.03	<0.20	TMPRSS3 (3.2)	STK36 (2.1)	GNGT1 (1.9)	ZNF608 (1.7)	RAD52 (1.2)	ADAM1 (1.1)	FUBP1 (1.1)	PRSS8 (1.1)	ERBB4 (1.0)	DDX42 (1.0)	ENSG00000256234 (2.8)	HOXC4 (1.8)	ZNF664 (1.4)	WARS2 (1.1)	ARHGAP12 (1.0)	ZNRF3 (1.0)	DDX42 (1.0)	HOXC6 (0.9)	PIGC (0.9)	STK33 (0.9)	ENSG00000256234 (2.8)	ITGB8 (2.2)	HOXC4 (1.8)	EYA2 (1.5)	ZNF664 (1.4)	KIAA1683 (1.3)	MNS1 (1.3)	WARS2 (1.1)	COL11A1 (1.1)	ARHGAP12 (1.0)
A03.556.249.249.356.668	Colon Sigmoid	Digestive System	Gastrointestinal Tract	0.4	>=0.20	0.33	>=0.20	0.03	<0.20	VIL1 (3.5)	ENSG00000227839 (2.7)	OLFM4 (2.7)	PRR15L (2.5)	ENSG00000233569 (2.5)	PRSS8 (2.2)	SULT1A2 (2.2)	ENSG00000257194 (2.2)	MTIF3 (2.1)	GIPC2 (2.0)	ST14 (2.3)	PPARG (2.0)	FRYL (1.5)	KTN1 (1.2)	OCIAD2 (1.1)	ARHGAP12 (0.9)	VEGFA (0.9)	RPS17P5 (0.8)	ZNRF3 (0.8)	HOXC12 (0.8)	HOTTIP (3.5)	HOXA13 (3.2)	HSD11B2 (3.0)	CES3 (2.8)	PCK1 (2.5)	KCTD19 (2.2)	LRRC36 (2.2)	PPARG (2.0)	ELMO3 (2.0)	CDCA7 (1.8)
A04.411	Lung	Respiratory System	Lung	0.52	>=0.20	0.27	>=0.20	0.03	<0.20	GRP (1.7)	GNGT1 (1.5)	COL4A4 (1.1)	SNRPD2 (1.1)	ETV5 (1.1)	PTRHD1 (1.0)	CBX1 (0.8)	DDX42 (0.8)	CADM1 (0.8)	DCAF7 (0.8)	TFPI (1.1)	CALCRL (0.8)	VEGFA (0.8)	DDX42 (0.8)	DCAF7 (0.8)	APOC1 (0.8)	PVRL2 (0.7)	ZNRF3 (0.7)	OCIAD1 (0.7)	WARS2 (0.7)	LRRC36 (2.8)	WNT2 (1.3)	TFPI (1.1)	GANAB (0.9)	PLEKHG4 (0.9)	LAMB1 (0.9)	GLIS2 (0.9)	CALCRL (0.8)	STIP1 (0.8)	VEGFA (0.8)
A05.360.319.679.256	Cervix Uteri	Urogenital System	Genitalia	0.76	>=0.20	0.23	>=0.20	0.03	<0.20	ENSG00000240280 (3.0)	ENSG00000248975 (2.3)	TMPRSS3 (2.0)	GRP (1.9)	MYO19 (1.5)	ENSG00000227839 (1.4)	ADCY3 (1.3)	GNGT1 (1.3)	ENSG00000233715 (1.1)	RASA2 (1.1)	ENSG00000240280 (3.0)	ZPBP (1.1)	ST14 (1.1)	HOXC6 (1.1)	VEGFA (0.9)	APOC1 (0.9)	GRHL3 (0.9)	HOXC9 (0.9)	OCIAD2 (0.8)	HOXC4 (0.8)	WNT2 (1.9)	PLEKHG4 (1.6)	CDCA7 (1.2)	CES3 (1.2)	EYA2 (1.1)	HOXC6 (1.1)	HOXA13 (1.0)	VEGFA (0.9)	APOC1 (0.9)	GRHL3 (0.9)
A05.810.890	Urinary Bladder	Urogenital System	Urinary Tract	0.96	>=0.20	0.07	>=0.20	0.03	<0.20	ENSG00000248975 (2.5)	ENSG00000257194 (1.5)	RABEP2 (1.3)	GDPD3 (1.3)	ENSG00000233715 (1.2)	MYO19 (1.2)	ENSG00000227839 (1.2)	MRM1 (1.2)	SNRPD2 (1.1)	SLC27A4 (1.1)	GRHL3 (2.7)	VEGFA (1.9)	PPARG (1.8)	TOMM40 (1.4)	KTN1 (1.3)	ST14 (1.3)	CAB39L (1.2)	C1orf201 (1.0)	OCIAD2 (0.9)	DCAF7 (0.9)	GRHL3 (2.7)	VEGFA (1.9)	PPARG (1.8)	ESRP2 (1.6)	GNL3 (1.6)	TOMM40 (1.4)	HOXA13 (1.4)	ELMO3 (1.2)	CAB39L (1.2)	BMP2 (1.2)
A10.615.550.599	Mouth Mucosa	Tissues	Membranes	1	>=0.20	0.31	>=0.20	0.03	<0.20	GDPD3 (3.8)	ATP2A1 (3.0)	CYP7B1 (2.6)	SLC27A4 (2.5)	WNK1 (2.2)	TFAP2B (2.2)	CAST (2.1)	PRSS8 (1.8)	COQ4 (1.7)	NT5C2 (1.7)	GRHL3 (4.8)	ITPR2 (3.6)	CAB39L (2.8)	COBLL1 (2.4)	TFAP2B (2.2)	ST14 (1.7)	CALCRL (0.9)	DLEU1 (0.9)	ENSG00000203644 (0.9)	KTN1 (0.9)	GRHL3 (4.8)	WNT4 (3.7)	ITPR2 (3.6)	AHNAK (3.0)	TRIM13 (2.9)	CAB39L (2.8)	EML3 (2.7)	FOXP2 (2.7)	TNNC1 (2.7)	COBLL1 (2.4)
A03.556.124	Intestines	Digestive System	Gastrointestinal Tract	0.36	>=0.20	0.24	>=0.20	0.04	<0.20	VIL1 (3.6)	OLFM4 (3.1)	HNF4G (2.8)	PRR15L (2.6)	GIPC2 (2.3)	PRSS8 (1.9)	DHRS11 (1.8)	SULT1A2 (1.4)	ENSG00000233569 (1.3)	MTIF3 (1.2)	ST14 (2.1)	PPARG (1.5)	FRYL (1.3)	OCIAD2 (1.2)	TOMM40 (0.9)	ZNRF3 (0.9)	CCDC47 (0.9)	ARHGAP12 (0.7)	PVRL2 (0.7)	VEGFA (0.6)	HOTTIP (3.1)	HSD11B2 (2.9)	CES3 (2.9)	HOXA13 (2.5)	PCK1 (2.1)	ELMO3 (1.9)	CDCA7 (1.6)	FGFR4 (1.6)	PPARG (1.5)	ESRP2 (1.4)
A05.810.453.324	Kidney Cortex	Urogenital System	Urinary Tract	0.59	>=0.20	0.00827	>=0.20	0.04	<0.20	BDNF-AS1 (6.7)	PAX2 (5.2)	ENSG00000254300 (4.0)	ENSG00000255496 (2.8)	KCNH6 (2.7)	IPO9 (2.2)	ZNHIT3 (2.1)	DNAJC27-AS1 (2.0)	ORAI3 (2.0)	BDNF (1.9)	BDNF-AS1 (6.7)	HOXC13 (3.2)	HOXC8 (2.9)	ENSG00000255496 (2.8)	KCNH6 (2.7)	COBLL1 (2.5)	ENSG00000247225 (2.3)	OCIAD2 (2.1)	PEPD (1.9)	BDNF (1.9)	HOXC13 (3.2)	HOXC8 (2.9)	TBX15 (2.6)	COBLL1 (2.5)	ENSG00000247225 (2.3)	GDF5 (2.2)	PEPD (1.9)	ITGB8 (1.8)	HOXC9 (1.8)	GLIS2 (1.7)
A11.329	Connective Tissue Cells	Cells	Connective Tissue Cells	0.97	>=0.20	0.21	>=0.20	0.04	<0.20	NEXN-AS1 (2.0)	PLA2G15 (2.0)	HSD3B7 (1.7)	ENSG00000255496 (1.6)	CYP27A1 (1.5)	SPNS1 (1.5)	PTPMT1 (1.4)	ZNF668 (1.3)	ENSG00000245538 (1.3)	NPC1 (1.3)	ENSG00000255496 (1.6)	ENSG00000256234 (1.4)	ENSG00000231365 (1.3)	PLXND1 (1.2)	PPARG (1.2)	ADPGK (1.1)	PEPD (1.1)	FNDC3A (1.1)	FTH1P5 (1.1)	BDNF-AS1 (1.0)	PLA2G15 (2.0)	ANXA5 (1.5)	ENSG00000256234 (1.4)	ENSG00000231365 (1.3)	PLXND1 (1.2)	PPARG (1.2)	CITED2 (1.2)	CDC42EP3 (1.2)	ALAS1 (1.1)	PEPD (1.1)
A11.329.171	Chondrocytes	Cells	Connective Tissue Cells	0.75	>=0.20	0.35	>=0.20	0.06	>=0.20	SLC39A13 (2.6)	ZFP64 (2.6)	ENSG00000248975 (2.5)	VKORC1 (2.5)	COPZ2 (2.4)	RPGRIP1L (2.3)	BDNF-AS1 (2.1)	PCSK1 (2.0)	SWI5 (2.0)	ENSG00000255496 (1.9)	HOXC12 (2.6)	ZFP64 (2.6)	HOXC5 (2.5)	MKRN2 (2.4)	RSPO3 (2.3)	RPGRIP1L (2.3)	BDNF-AS1 (2.1)	HOXC6 (1.9)	ENSG00000255496 (1.9)	KIRREL (1.9)	BARX1 (7.9)	COL11A1 (4.1)	GDF5 (3.6)	HOXC12 (2.6)	B3GNT9 (2.6)	HOXC5 (2.5)	HOXA11 (2.4)	MKRN2 (2.4)	RSPO3 (2.3)	TBX15 (2.2)
A05.360.490.690	Ovum	Urogenital System	Genitalia	0.38	>=0.20	0.49	>=0.20	0.07	>=0.20	PAX2 (3.7)	LINGO2 (2.6)	STXBP6 (2.2)	ENSG00000233569 (2.1)	KCNG3 (2.0)	GP2 (1.9)	SLC39A8 (1.9)	CLN3 (1.9)	BDNF-AS1 (1.8)	ENSG00000235300 (1.7)	ENSG00000241544 (2.2)	BDNF-AS1 (1.8)	RPGRIP1L (1.3)	PIGC (1.3)	ENSG00000247225 (1.3)	TMCC1 (1.3)	ADAMTS9-AS2 (1.3)	ETAA1 (1.2)	WARS2 (1.2)	BBS4 (1.0)	PEMT (3.3)	HOXA11 (2.7)	CRADD (2.5)	ENSG00000241544 (2.2)	ITGB8 (2.2)	HSD11B2 (2.1)	WNT2 (1.8)	HOXA11-AS1 (1.7)	LRIG1 (1.7)	MNS1 (1.6)
A11.497.497.600	Oocytes	Cells	Germ Cells	0.38	>=0.20	0.49	>=0.20	0.07	>=0.20	PAX2 (3.7)	LINGO2 (2.6)	STXBP6 (2.2)	ENSG00000233569 (2.1)	KCNG3 (2.0)	GP2 (1.9)	SLC39A8 (1.9)	CLN3 (1.9)	BDNF-AS1 (1.8)	ENSG00000235300 (1.7)	ENSG00000241544 (2.2)	BDNF-AS1 (1.8)	RPGRIP1L (1.3)	PIGC (1.3)	ENSG00000247225 (1.3)	TMCC1 (1.3)	ADAMTS9-AS2 (1.3)	ETAA1 (1.2)	WARS2 (1.2)	BBS4 (1.0)	PEMT (3.3)	HOXA11 (2.7)	CRADD (2.5)	ENSG00000241544 (2.2)	ITGB8 (2.2)	HSD11B2 (2.1)	WNT2 (1.8)	HOXA11-AS1 (1.7)	LRIG1 (1.7)	MNS1 (1.6)
A14.549	Mouth	Stomatognathic System	Mouth	1	>=0.20	0.27	>=0.20	0.07	>=0.20	CYP7B1 (2.6)	GDPD3 (2.4)	ATP2A1 (1.8)	SLC27A4 (1.7)	ENSG00000238010 (1.6)	TFAP2B (1.4)	CAST (1.4)	COQ4 (1.3)	KCTD15 (1.3)	NT5C2 (1.3)	GRHL3 (3.5)	ITPR2 (2.1)	CAB39L (1.7)	COBLL1 (1.4)	TFAP2B (1.4)	ST14 (1.3)	PSMC5 (1.1)	ENSG00000223561 (1.0)	DLEU1 (0.9)	ENSG00000203644 (0.9)	GRHL3 (3.5)	WNT4 (2.6)	ESRP2 (2.2)	ITPR2 (2.1)	AHNAK (2.0)	FOXP2 (1.9)	GFOD2 (1.9)	EML3 (1.8)	TRIM13 (1.8)	CAB39L (1.7)
A05.360.319.114.630.535	Ovarian Follicle	Urogenital System	Genitalia	0.71	>=0.20	0.09	>=0.20	0.08	>=0.20	LINGO2 (3.9)	BDNF-AS1 (3.4)	NAA25 (2.7)	ENSG00000233569 (2.5)	QPCTL (2.4)	BDNF (2.4)	ZBTB38 (2.0)	GIPR (1.9)	NPC1 (1.9)	BCKDK (1.7)	BDNF-AS1 (3.4)	BDNF (2.4)	PPARG (2.3)	APOC1 (2.0)	ADAMTS9-AS2 (1.9)	HOXC12 (1.7)	TFPI (1.5)	APOE (1.5)	HOXC8 (1.4)	RAF1 (1.4)	CHRNA7 (3.0)	PEMT (2.8)	CRADD (2.3)	PPARG (2.3)	APOC1 (2.0)	ADAMTS9-AS2 (1.9)	PSKH1 (1.7)	PTPDC1 (1.7)	HOXC12 (1.7)	CPEB4 (1.6)
A06.407.312.497.535.300.500	Cumulus Cells	Endocrine System	Endocrine Glands	0.71	>=0.20	0.09	>=0.20	0.08	>=0.20	LINGO2 (3.9)	BDNF-AS1 (3.4)	NAA25 (2.7)	ENSG00000233569 (2.5)	QPCTL (2.4)	BDNF (2.4)	ZBTB38 (2.0)	GIPR (1.9)	NPC1 (1.9)	BCKDK (1.7)	BDNF-AS1 (3.4)	BDNF (2.4)	PPARG (2.3)	APOC1 (2.0)	ADAMTS9-AS2 (1.9)	HOXC12 (1.7)	TFPI (1.5)	APOE (1.5)	HOXC8 (1.4)	RAF1 (1.4)	CHRNA7 (3.0)	PEMT (2.8)	CRADD (2.3)	PPARG (2.3)	APOC1 (2.0)	ADAMTS9-AS2 (1.9)	PSKH1 (1.7)	PTPDC1 (1.7)	HOXC12 (1.7)	CPEB4 (1.6)
A11.436.329	Granulosa Cells	Cells	Epithelial Cells	0.71	>=0.20	0.09	>=0.20	0.08	>=0.20	LINGO2 (3.9)	BDNF-AS1 (3.4)	NAA25 (2.7)	ENSG00000233569 (2.5)	QPCTL (2.4)	BDNF (2.4)	ZBTB38 (2.0)	GIPR (1.9)	NPC1 (1.9)	BCKDK (1.7)	BDNF-AS1 (3.4)	BDNF (2.4)	PPARG (2.3)	APOC1 (2.0)	ADAMTS9-AS2 (1.9)	HOXC12 (1.7)	TFPI (1.5)	APOE (1.5)	HOXC8 (1.4)	RAF1 (1.4)	CHRNA7 (3.0)	PEMT (2.8)	CRADD (2.3)	PPARG (2.3)	APOC1 (2.0)	ADAMTS9-AS2 (1.9)	PSKH1 (1.7)	PTPDC1 (1.7)	HOXC12 (1.7)	CPEB4 (1.6)
A11.872.580	Mesenchymal Stem Cells	Cells	Stem Cells	0.77	>=0.20	0.21	>=0.20	0.08	>=0.20	ENSG00000254300 (3.0)	RPGRIP1L (2.9)	BDNF (2.7)	COPZ2 (2.6)	ZFP64 (2.4)	ZNF668 (2.2)	PRKD1 (2.2)	SLC39A13 (2.0)	NEXN-AS1 (2.0)	GNPDA2 (1.9)	ENSG00000253379 (3.9)	ENSG00000231365 (3.0)	RPGRIP1L (2.9)	BDNF (2.7)	KIRREL (2.5)	HOXC9 (2.4)	ZFP64 (2.4)	HOXC5 (2.0)	HOXC8 (1.9)	HOXC6 (1.9)	ENSG00000253379 (3.9)	ENSG00000231365 (3.0)	GDF5 (2.9)	COL11A1 (2.6)	KIRREL (2.5)	VASN (2.5)	HOXC9 (2.4)	FGF2 (2.2)	PLEKHG4 (2.1)	HOXC5 (2.0)
A03.620	Liver	Digestive System	Liver	0.84	>=0.20	0.15	>=0.20	0.08	>=0.20	ENSG00000233715 (6.2)	CYP7B1 (4.3)	CYP27A1 (3.8)	SULT1A2 (2.9)	AS3MT (2.8)	HSD3B7 (2.3)	TACO1 (2.3)	GIPC2 (2.2)	ENSG00000233569 (2.1)	MTCH2 (2.1)	ONECUT1 (6.4)	APOC1 (4.3)	ITPR2 (2.8)	APOE (2.6)	TACO1 (2.3)	PEPD (2.0)	COBLL1 (1.9)	TFPI (1.9)	CCDC47 (1.3)	TRIM66 (1.3)	ITIH1 (12.4)	ITIH3 (10.1)	ITIH4 (6.0)	GLYCTK (5.8)	LCAT (4.7)	APOC1 (4.3)	PCK1 (4.0)	ITPR2 (2.8)	APOE (2.6)	FGFR4 (2.5)
A10.336	Exocrine Glands	Tissues	Exocrine Glands	0.14	>=0.20	0.51	>=0.20	0.09	>=0.20	CPNE4 (3.2)	DNAJC27-AS1 (3.1)	PDZRN4 (2.8)	GP2 (2.8)	PRKD1 (2.6)	LMOD1 (2.5)	ENSG00000258057 (2.2)	SMARCD2 (2.1)	CACNA1D (2.1)	ENSG00000215099 (2.1)	ENSG00000253379 (2.8)	NIPAL3 (2.6)	CAB39L (2.5)	SMARCD2 (2.1)	KCNH6 (1.9)	ENSG00000247225 (1.6)	BBS4 (1.6)	COBLL1 (1.6)	CCDC47 (1.5)	ENSG00000233593 (1.5)	HOXA11-AS1 (4.5)	HOXA13 (4.1)	HOTTIP (3.1)	ENSG00000256116 (2.9)	ENSG00000253379 (2.8)	NIPAL3 (2.6)	CAB39L (2.5)	ENSG00000258274 (2.1)	DCST2 (2.0)	B3GNT9 (1.7)
A05.360.319.887	Vulva	Urogenital System	Genitalia	1	>=0.20	0.14	>=0.20	0.09	>=0.20	SLC27A4 (2.4)	KCTD15 (1.8)	ENSG00000240280 (1.6)	MYO19 (1.5)	PRSS8 (1.5)	CYP7B1 (1.4)	GDPD3 (1.3)	COQ4 (1.3)	WNK1 (1.3)	ENSG00000248975 (1.2)	GRHL3 (3.5)	HOXC13 (3.1)	ENSG00000240280 (1.6)	HOXC6 (1.4)	KTN1 (1.2)	ST14 (1.2)	RPS17P5 (1.0)	HOXC9 (1.0)	TFAP2B (0.9)	APOC1 (0.8)	GRHL3 (3.5)	HOXC13 (3.1)	WNT4 (2.0)	DLEU2 (1.7)	ESRP2 (1.7)	HOXC6 (1.4)	RAB18 (1.2)	ELMO3 (1.2)	CDC42-IT1 (1.2)	ZBTB7B (1.1)
A10.336.707	Prostate	Tissues	Exocrine Glands	0.15	>=0.20	0.53	>=0.20	0.1	>=0.20	CPNE4 (3.5)	DNAJC27-AS1 (3.4)	PDZRN4 (3.1)	GP2 (3.0)	PRKD1 (2.8)	LMOD1 (2.6)	ENSG00000215099 (2.3)	ENSG00000258057 (2.3)	CACNA1D (2.2)	SMARCD2 (2.2)	ENSG00000253379 (3.0)	NIPAL3 (2.7)	CAB39L (2.6)	SMARCD2 (2.2)	KCNH6 (2.0)	BBS4 (1.8)	COBLL1 (1.7)	ENSG00000247225 (1.7)	CCDC47 (1.6)	ENSG00000233593 (1.6)	HOXA11-AS1 (4.9)	HOXA13 (4.5)	HOTTIP (3.5)	ENSG00000256116 (3.1)	ENSG00000253379 (3.0)	NIPAL3 (2.7)	CAB39L (2.6)	ENSG00000258274 (2.3)	DCST2 (2.2)	COBLL1 (1.7)
A11.382	Endocrine Cells	Cells	Endocrine Cells	0.85	>=0.20	0.02	>=0.20	0.1	>=0.20	LINGO2 (2.1)	BDNF-AS1 (2.0)	NAA25 (1.8)	TUFM (1.6)	LIN7C (1.5)	NPC1 (1.4)	BDNF (1.4)	HSD17B12 (1.3)	CCDC47 (1.2)	PIGW (1.2)	PPARG (2.0)	BDNF-AS1 (2.0)	ENSG00000241544 (1.6)	LIN7C (1.5)	BDNF (1.4)	TFPI (1.4)	ETAA1 (1.3)	KTN1 (1.2)	CCDC47 (1.2)	RPGRIP1L (1.1)	PPARG (2.0)	ENSG00000241544 (1.6)	PEMT (1.6)	CHRNA7 (1.6)	CRADD (1.4)	TFPI (1.4)	ETAA1 (1.3)	METTL12 (1.3)	TES (1.2)	SFMBT1 (1.1)
A10.615.550	Mucous Membrane	Tissues	Membranes	0.94	>=0.20	0.6	>=0.20	0.1	>=0.20	GDPD3 (2.6)	DHRS11 (2.3)	HNF4G (2.3)	PRR15L (2.2)	PRSS8 (2.1)	ENSG00000257194 (2.0)	COQ4 (2.0)	GIPC2 (1.9)	OTX1 (1.8)	SMPD3 (1.7)	ST14 (2.1)	CCDC47 (1.4)	GRHL3 (1.3)	DNAH10 (1.2)	FRYL (1.0)	C1orf201 (1.0)	KTN1 (0.9)	PPARG (0.9)	PVRL2 (0.8)	OCIAD2 (0.8)	HSD11B2 (2.5)	CES3 (2.3)	ESRP2 (1.9)	ELMO3 (1.9)	HOTTIP (1.8)	FOXP2 (1.8)	TRIM13 (1.7)	EYA2 (1.6)	PCK1 (1.5)	HOXA13 (1.4)
A07.231.114	Arteries	Cardiovascular System	Blood Vessels	1	>=0.20	0.21	>=0.20	0.1	>=0.20	LMOD1 (1.8)	C10orf26 (1.8)	SLC39A13 (1.7)	MOCS1 (1.6)	TAOK2 (1.5)	NCKAP5L (1.4)	NAV1 (1.4)	NUPR1 (1.3)	C3orf21 (1.3)	NEXN (1.3)	CALCRL (2.1)	TFPI (1.9)	ADAMTS9-AS2 (1.8)	KIRREL (1.4)	PLXND1 (1.4)	MAP3K3 (1.2)	ENSG00000228536 (1.1)	RSPO3 (1.1)	KTN1 (1.1)	FTH1P5 (1.0)	ITIH4 (2.5)	SMAD6 (2.2)	STAB1 (2.2)	CALCRL (2.1)	BMP2 (2.1)	FAM65A (2.0)	TFPI (1.9)	ADAMTS9-AS2 (1.8)	EML3 (1.8)	SLC12A4 (1.5)
A14.549.167	Dentition	Stomatognathic System	Mouth	1	>=0.20	0.21	>=0.20	0.1	>=0.20	ENSG00000234942 (2.3)	GDPD3 (2.1)	KCTD15 (2.0)	SLC27A4 (1.6)	COQ4 (1.6)	PSMC5 (1.6)	MYO19 (1.5)	COPZ2 (1.4)	ZFP64 (1.4)	SMARCD2 (1.3)	GRHL3 (2.7)	ENSG00000241544 (2.0)	MLNR (1.7)	PSMC5 (1.6)	ENSG00000235725 (1.5)	ZFP64 (1.4)	DLEU1 (1.3)	SMARCD2 (1.3)	ENSG00000228536 (1.0)	DNAH10 (1.0)	BARX1 (2.8)	GRHL3 (2.7)	MTA2 (2.7)	TRIM13 (2.1)	ENSG00000241544 (2.0)	DCST2 (2.0)	AHNAK (2.0)	GFOD2 (1.9)	PLEKHG4 (1.8)	ENSG00000224286 (1.8)
A11.329.629	Osteoblasts	Cells	Connective Tissue Cells	0.85	>=0.20	0.19	>=0.20	0.12	>=0.20	CTF1 (4.0)	LIN7C (2.9)	COPZ2 (2.7)	CCDC47 (2.7)	MAP2K5 (2.7)	MFAP3 (2.6)	C3orf21 (2.6)	DNAJB4 (2.4)	BDNF (2.4)	GNPDA2 (2.3)	ENSG00000253379 (9.1)	CDADC1 (4.3)	MKRN2 (3.1)	LIN7C (2.9)	ENSG00000231365 (2.9)	CCDC47 (2.7)	HOXC4 (2.5)	BDNF (2.4)	TFPI (2.4)	HOXC9 (2.3)	ENSG00000253379 (9.1)	COL11A1 (5.2)	MKRN2 (3.1)	ENSG00000231365 (2.9)	EYA2 (2.7)	TBX15 (2.6)	SLC25A26 (2.5)	HOXC4 (2.5)	GLIS2 (2.4)	SPCS1 (2.4)
A10.690.467	Muscle Smooth	Tissues	Muscles	0.95	>=0.20	0.13	>=0.20	0.14	>=0.20	LMOD1 (3.1)	SLC39A13 (2.8)	DNAJB4 (2.3)	CTF1 (2.2)	COPZ2 (2.1)	BDNF (1.9)	C3orf21 (1.9)	NEXN (1.8)	RNF25 (1.8)	VKORC1 (1.7)	HOXC5 (2.3)	KIRREL (2.2)	ENSG00000241544 (2.1)	BDNF (1.9)	TFPI (1.5)	PLXND1 (1.4)	PPP3R2 (1.4)	RPGRIP1L (1.4)	ZFP64 (1.3)	CCDC92 (1.3)	ENSG00000258274 (3.5)	SLC12A4 (2.6)	GDF5 (2.3)	HOXC5 (2.3)	MTA2 (2.3)	VASN (2.3)	KIRREL (2.2)	ENSG00000241544 (2.1)	FGF2 (1.9)	B3GNT9 (1.9)
A05.360.444	Genitalia Male	Urogenital System	Genitalia	0.28	>=0.20	0.54	>=0.20	0.15	>=0.20	CPNE4 (2.5)	PDZRN4 (2.5)	DNAJC27-AS1 (2.3)	PRKD1 (2.3)	C10orf26 (2.0)	GP2 (2.0)	ENSG00000215099 (2.0)	LMOD1 (1.9)	ENSG00000258057 (1.9)	SMARCD2 (1.8)	NIPAL3 (2.1)	ENSG00000253379 (2.1)	CAB39L (2.0)	SMARCD2 (1.8)	COBLL1 (1.5)	ENSG00000233593 (1.5)	BBS4 (1.5)	KCNH6 (1.4)	CCDC47 (1.4)	ENSG00000247225 (1.3)	HOXA13 (3.7)	HOXA11-AS1 (3.7)	ENSG00000256116 (2.6)	HOTTIP (2.5)	NIPAL3 (2.1)	ENSG00000253379 (2.1)	CAB39L (2.0)	B3GNT9 (1.6)	COBLL1 (1.5)	DCST2 (1.5)
A07.541	Heart	Cardiovascular System	Heart	0.68	>=0.20	0.35	>=0.20	0.16	>=0.20	MYBPC3 (5.9)	PARK2 (4.6)	ART3 (3.8)	CTF1 (3.0)	NEXN (3.0)	RARB (2.8)	NCAM1 (2.6)	GALNTL1 (2.5)	ENSG00000237435 (2.5)	ADCY9 (2.4)	ENSG00000235725 (3.1)	SSPN (2.2)	CALCRL (2.0)	KTN1 (1.8)	ENSG00000223561 (1.7)	STK33 (1.6)	MKRN2 (1.6)	TACO1 (1.6)	ENSG00000247225 (1.5)	VEGFA (1.5)	TNNC1 (4.7)	CRADD (3.3)	ENSG00000235725 (3.1)	C14orf159 (2.7)	TRPT1 (2.4)	VEGFB (2.4)	FAM65A (2.4)	SSPN (2.2)	MACROD1 (2.1)	KCNJ2 (2.1)
A03.556.124.684	Intestine Small	Digestive System	Gastrointestinal Tract	0.29	>=0.20	0.42	>=0.20	0.17	>=0.20	HNF4G (4.0)	KCNH6 (3.0)	VIL1 (2.9)	OLFM4 (2.4)	DNASE1 (2.0)	SULT1A2 (1.8)	DHRS11 (1.8)	GIPC2 (1.8)	PRR15L (1.7)	PCSK1 (1.5)	KCNH6 (3.0)	HOXC4 (1.4)	HOXC6 (1.4)	PEPD (1.2)	ST14 (1.2)	RSPO3 (1.0)	VEGFA (0.9)	OCIAD1 (0.8)	C1orf201 (0.8)	CD79B (0.8)	PCK1 (2.0)	GLYCTK (1.7)	CES3 (1.7)	HOXC4 (1.4)	HOXC6 (1.4)	ELMO3 (1.4)	HSD11B2 (1.3)	PEPD (1.2)	ZBTB7B (1.2)	NUDT22 (1.1)
A11.329.228	Fibroblasts	Cells	Connective Tissue Cells	0.68	>=0.20	0.36	>=0.20	0.18	>=0.20	NEXN-AS1 (3.6)	ENSG00000255496 (3.5)	BDNF-AS1 (3.0)	BDNF (2.5)	COPZ2 (2.1)	RPGRIP1L (2.1)	ZNF668 (2.0)	PRKD1 (1.9)	SLC39A13 (1.9)	GNPDA2 (1.8)	ENSG00000255496 (3.5)	BDNF-AS1 (3.0)	BDNF (2.5)	KIRREL (2.1)	RPGRIP1L (2.1)	ENSG00000231365 (1.9)	ZFP64 (1.5)	MKRN2 (1.4)	HOXC6 (1.2)	HOXC5 (1.2)	FGF2 (2.6)	VASN (2.2)	SLC12A4 (2.1)	KIRREL (2.1)	B3GNT9 (2.1)	COL11A1 (2.1)	WNT2 (2.1)	CDC42EP3 (2.0)	ENSG00000231365 (1.9)	CITED2 (1.7)
A10.272.497	Epidermis	Tissues	Epithelium	0.99	>=0.20	0.22	>=0.20	0.18	>=0.20	SLC27A4 (3.6)	KCTD15 (3.5)	COQ4 (3.4)	SMARCD2 (3.3)	STXBP6 (3.1)	SMPD3 (3.1)	GDPD3 (2.9)	ENSG00000247735 (2.8)	PRSS8 (2.8)	ENSG00000254102 (2.6)	GRHL3 (3.4)	SMARCD2 (3.3)	HOXC13 (2.7)	TRIM66 (2.6)	HOXC4 (2.4)	RAF1 (2.4)	TFAP2B (2.2)	RPS17P5 (2.1)	ITPR2 (1.8)	PSMC5 (1.7)	CENPT (5.3)	WNT4 (5.2)	CES4A (4.8)	C16orf70 (4.0)	BAP1 (3.9)	GFOD2 (3.4)	GRHL3 (3.4)	ELMO3 (3.4)	EML3 (3.2)	HOXC13 (2.7)
A07.541.560	Heart Ventricles	Cardiovascular System	Heart	0.66	>=0.20	0.36	>=0.20	0.2	>=0.20	MYBPC3 (6.3)	PARK2 (5.2)	ART3 (4.1)	CTF1 (3.5)	RARB (3.2)	NEXN (3.1)	C19orf34 (3.0)	ENSG00000237435 (2.9)	NCAM1 (2.9)	NDUFS3 (2.7)	ENSG00000235725 (3.7)	CALCRL (2.1)	SSPN (2.1)	KTN1 (2.0)	VEGFA (1.9)	STK33 (1.8)	ENSG00000247225 (1.8)	MKRN2 (1.7)	TACO1 (1.6)	PPP3R2 (1.5)	TNNC1 (5.2)	ENSG00000235725 (3.7)	CRADD (3.6)	C14orf159 (2.9)	FAM65A (2.8)	TRPT1 (2.7)	VEGFB (2.7)	MACROD1 (2.5)	UQCC (2.4)	ENSG00000235601 (2.3)
A10.690	Muscles	Tissues	Muscles	0.86	>=0.20	0.26	>=0.20	0.2	>=0.20	ATP2A1 (5.1)	RAPSN (4.8)	PLCD4 (4.2)	ART3 (3.8)	GSTM4 (3.2)	ADCY9 (2.9)	NEXN (2.7)	LMOD1 (2.6)	C15orf61 (2.5)	ALDOA (2.4)	KCNJ12 (2.8)	KTN1 (2.3)	TACO1 (2.1)	RSPO3 (2.0)	HOXC9 (2.0)	HOXC8 (1.9)	SSPN (1.8)	ENSG00000235725 (1.6)	HOXC5 (1.5)	ENSG00000178863 (1.4)	MACROD1 (3.6)	TNNC1 (3.6)	TBX15 (3.1)	FHOD1 (2.9)	TRPT1 (2.8)	KCTD19 (2.5)	NOL3 (2.4)	PAM16 (2.3)	C16orf86 (2.3)	UQCC (2.2)
A03.556.249.124	Ileum	Digestive System	Gastrointestinal Tract	0.43	>=0.20	0.58	>=0.20	0.22	>=0.20	HNF4G (6.5)	VIL1 (4.5)	KCNH6 (4.2)	OLFM4 (3.7)	DHRS11 (3.5)	DNASE1 (3.4)	SULT1A2 (3.0)	SLC27A4 (2.9)	GIPC2 (2.8)	GSTM4 (2.8)	KCNH6 (4.2)	PEPD (1.9)	ST14 (1.7)	HOXC12 (1.5)	VEGFA (1.5)	PVRL2 (1.4)	HOXC6 (1.3)	RSPO3 (1.3)	PPARG (1.0)	HOXC4 (0.9)	PCK1 (3.0)	GLYCTK (2.8)	HSD11B2 (2.6)	ZBTB7B (2.2)	ELMO3 (2.1)	PEPD (1.9)	NUDT22 (1.8)	BMP2 (1.8)	HOXC12 (1.5)	LRRC29 (1.5)
A11.436.348	Hepatocytes	Cells	Epithelial Cells	0.44	>=0.20	0.06	>=0.20	0.22	>=0.20	VIL1 (3.6)	SULT1A2 (3.5)	HSD3B7 (3.4)	GIPC2 (3.2)	HSD17B12 (2.9)	CNNM2 (2.8)	ENSG00000233715 (2.6)	TACO1 (2.5)	KCNG3 (2.5)	MAN1A1 (2.5)	ONECUT1 (4.6)	APOC1 (3.2)	TFPI (2.7)	TACO1 (2.5)	APOE (2.4)	CCDC47 (2.2)	ITPR2 (2.1)	PEPD (2.0)	ENSG00000241544 (1.7)	COBLL1 (1.7)	ITIH3 (8.1)	FGFR4 (5.9)	ITIH1 (5.2)	ITIH4 (4.6)	GLYCTK (3.8)	LCAT (3.7)	APOC1 (3.2)	C16orf70 (3.0)	TFPI (2.7)	UQCC (2.7)
A05.360.490	Germ Cells	Urogenital System	Genitalia	0.61	>=0.20	0.41	>=0.20	0.22	>=0.20	PAX2 (3.5)	LINGO2 (2.3)	ENSG00000233569 (2.0)	STXBP6 (1.9)	GP2 (1.9)	KCNG3 (1.8)	BDNF-AS1 (1.7)	CBLN1 (1.7)	LGR4 (1.7)	SLC39A8 (1.6)	ENSG00000241544 (2.6)	PPP3R2 (2.3)	BDNF-AS1 (1.7)	ENSG00000253734 (1.5)	PIGC (1.2)	ZPBP (1.2)	RPGRIP1L (1.1)	TMCC1 (1.1)	ENSG00000247225 (1.1)	ADAMTS9-AS2 (1.1)	PEMT (2.8)	ENSG00000241544 (2.6)	HOXA11 (2.4)	CRADD (2.3)	ITGB8 (2.0)	HSD11B2 (1.8)	LRIG1 (1.8)	WNT2 (1.6)	HOXA11-AS1 (1.6)	MNS1 (1.5)
A15.145.846	Serum	Hemic and Immune Systems	Blood	0.85	>=0.20	0.35	>=0.20	0.22	>=0.20	C3orf21 (3.3)	SLC39A13 (2.5)	ZNF668 (2.4)	TAOK2 (2.3)	NCKAP5L (2.3)	RNF25 (2.2)	QPCTL (2.0)	DNAJB4 (2.0)	MFAP3 (1.9)	BDNF (1.9)	ENSG00000241544 (3.2)	KIRREL (2.2)	CALCRL (2.2)	PVRL2 (2.0)	PLXND1 (1.9)	BDNF (1.9)	ZFP64 (1.6)	TFPI (1.6)	FNDC3A (1.5)	MKRN2 (1.4)	ENSG00000241544 (3.2)	STAB1 (2.4)	HOXA11 (2.3)	KIRREL (2.2)	CALCRL (2.2)	HOXA11-AS1 (2.1)	PVRL2 (2.0)	PLXND1 (1.9)	NT5DC2 (1.9)	WNT2 (1.8)
A11.329.372.600	Macrophages Alveolar	Cells	Connective Tissue Cells	0.99	>=0.20	0.44	>=0.20	0.28	>=0.20	CYP27A1 (5.9)	PTPMT1 (4.3)	ENSG00000247735 (4.2)	PLA2G15 (4.1)	ENSG00000245538 (3.6)	HSD3B7 (3.4)	SPNS1 (3.0)	TTLL4 (2.8)	DMXL2 (2.8)	FTH1P5 (2.5)	ENSG00000256234 (8.4)	APOC1 (3.9)	PPARG (3.3)	DMXL2 (2.8)	FTH1P5 (2.5)	PPP3R2 (2.5)	ADPGK (2.1)	PEPD (2.0)	ITPR2 (2.0)	APOE (1.7)	ENSG00000256234 (8.4)	PLA2G15 (4.1)	APOC1 (3.9)	AGRP (3.6)	ITGB8 (3.4)	PPARG (3.3)	ALAS1 (2.9)	DPEP2 (2.9)	C16orf70 (2.8)	ATP6V0D1 (2.3)
A06.407.900	Thyroid Gland	Endocrine System	Endocrine Glands	0.16	>=0.20	0.49	>=0.20	0.29	>=0.20	C17orf57 (2.9)	COL4A4 (2.7)	ENSG00000248975 (2.6)	RAD52 (2.5)	ENSG00000227839 (2.3)	ZC3H4 (2.2)	C10orf26 (2.0)	ENSG00000247735 (1.8)	STK36 (1.8)	GRP (1.8)	ARHGAP12 (1.6)	VEGFA (1.5)	ADAMTS9-AS2 (1.5)	NIPAL3 (1.5)	STK33 (1.4)	ZPBP (1.4)	SSPN (1.3)	CALCRL (1.1)	ENSG00000233723 (1.1)	OCIAD2 (1.0)	KIAA1683 (2.8)	B3GNT9 (2.2)	C3orf78 (2.1)	ARHGAP12 (1.6)	SMAD6 (1.6)	VEGFA (1.5)	ADAMTS9-AS2 (1.5)	NIPAL3 (1.5)	ESRP2 (1.4)	SSPN (1.3)
A10.615.284	Extraembryonic Membranes	Tissues	Membranes	0.9	>=0.20	0.41	>=0.20	0.29	>=0.20	GNGT1 (3.6)	ENSG00000255496 (3.4)	GH2 (3.0)	BDNF (2.9)	RNF25 (2.5)	SLC39A13 (2.2)	CSH2 (1.9)	ENSG00000233715 (1.7)	SPNS1 (1.6)	ETV5 (1.6)	ENSG00000255496 (3.4)	GH2 (3.0)	BDNF (2.9)	TFPI (2.3)	FNDC3A (2.3)	CSH2 (1.9)	KIRREL (1.9)	HOXC9 (1.7)	MKRN2 (1.7)	BDNF-AS1 (1.6)	WNT2 (3.3)	SLC12A4 (2.8)	HOXA11 (2.8)	KCTD19 (2.4)	TFPI (2.3)	GLT8D1 (2.3)	FGF2 (2.2)	HOXA13 (2.0)	CDC42EP3 (2.0)	KIRREL (1.9)
A10.615.284.473	Chorion	Tissues	Membranes	0.9	>=0.20	0.41	>=0.20	0.29	>=0.20	GNGT1 (3.6)	ENSG00000255496 (3.4)	GH2 (3.0)	BDNF (2.9)	RNF25 (2.5)	SLC39A13 (2.2)	CSH2 (1.9)	ENSG00000233715 (1.7)	SPNS1 (1.6)	ETV5 (1.6)	ENSG00000255496 (3.4)	GH2 (3.0)	BDNF (2.9)	TFPI (2.3)	FNDC3A (2.3)	CSH2 (1.9)	KIRREL (1.9)	HOXC9 (1.7)	MKRN2 (1.7)	BDNF-AS1 (1.6)	WNT2 (3.3)	SLC12A4 (2.8)	HOXA11 (2.8)	KCTD19 (2.4)	TFPI (2.3)	GLT8D1 (2.3)	FGF2 (2.2)	HOXA13 (2.0)	CDC42EP3 (2.0)	KIRREL (1.9)
A10.690.552	Muscle Striated	Tissues	Muscles	0.76	>=0.20	0.37	>=0.20	0.3	>=0.20	ATP2A1 (7.2)	RAPSN (6.9)	PLCD4 (5.9)	ART3 (5.5)	GSTM4 (4.4)	ADCY9 (3.6)	C15orf61 (3.5)	PARK2 (3.3)	NDUFS3 (3.1)	ALDOA (3.1)	KCNJ12 (4.2)	KTN1 (3.2)	HOXC9 (2.9)	TACO1 (2.8)	HOXC8 (2.6)	RSPO3 (2.5)	SSPN (2.3)	TMCC1 (2.0)	C22orf31 (2.0)	ENSG00000235725 (1.9)	MACROD1 (5.4)	TNNC1 (5.1)	TBX15 (4.4)	FHOD1 (3.9)	TRPT1 (3.7)	NOL3 (3.3)	KCTD19 (3.2)	C16orf86 (3.1)	UQCC (3.1)	PAM16 (3.0)
A10.690.552.500	Muscle Skeletal	Tissues	Muscles	0.76	>=0.20	0.37	>=0.20	0.3	>=0.20	ATP2A1 (7.2)	RAPSN (6.9)	PLCD4 (5.9)	ART3 (5.5)	GSTM4 (4.4)	ADCY9 (3.6)	C15orf61 (3.5)	PARK2 (3.3)	NDUFS3 (3.1)	ALDOA (3.1)	KCNJ12 (4.2)	KTN1 (3.2)	HOXC9 (2.9)	TACO1 (2.8)	HOXC8 (2.6)	RSPO3 (2.5)	SSPN (2.3)	TMCC1 (2.0)	C22orf31 (2.0)	ENSG00000235725 (1.9)	MACROD1 (5.4)	TNNC1 (5.1)	TBX15 (4.4)	FHOD1 (3.9)	TRPT1 (3.7)	NOL3 (3.3)	KCTD19 (3.2)	C16orf86 (3.1)	UQCC (3.1)	PAM16 (3.0)
A02.835.232.834.151	Cervical Vertebrae	Musculoskeletal System	Skeleton	0.55	>=0.20	0.5	>=0.20	0.33	>=0.20	RPGRIP1L (1.9)	ZFP64 (1.8)	ZZZ3 (1.6)	CBX1 (1.5)	ZNF668 (1.5)	BBS4 (1.4)	PRMT7 (1.4)	KCNG3 (1.4)	C16orf88 (1.3)	BDNF (1.3)	RPGRIP1L (1.9)	ZFP64 (1.8)	ENSG00000253379 (1.6)	BBS4 (1.4)	KIRREL (1.3)	ENSG00000231365 (1.3)	BDNF (1.3)	ETAA1 (1.2)	DLEU1 (1.1)	FTSJ3 (1.0)	COL11A1 (1.8)	FGF2 (1.6)	ENSG00000253379 (1.6)	NT5DC2 (1.4)	KIRREL (1.3)	ENSG00000231365 (1.3)	ETAA1 (1.2)	RFX7 (1.2)	GLIS2 (1.1)	METTL12 (1.1)
A02.835.232.834	Spine	Musculoskeletal System	Skeleton	0.56	>=0.20	0.5	>=0.20	0.33	>=0.20	RPGRIP1L (1.8)	ZFP64 (1.8)	ZZZ3 (1.6)	CBX1 (1.5)	ZNF668 (1.5)	BBS4 (1.4)	PRMT7 (1.4)	KCNG3 (1.4)	C16orf88 (1.3)	BDNF (1.3)	RPGRIP1L (1.8)	ZFP64 (1.8)	ENSG00000253379 (1.6)	BBS4 (1.4)	KIRREL (1.3)	ENSG00000231365 (1.3)	BDNF (1.3)	ETAA1 (1.2)	DLEU1 (1.1)	FTSJ3 (1.1)	COL11A1 (1.8)	ENSG00000253379 (1.6)	FGF2 (1.6)	KIRREL (1.3)	NT5DC2 (1.3)	ENSG00000231365 (1.3)	ETAA1 (1.2)	RFX7 (1.1)	GLIS2 (1.1)	METTL12 (1.1)
A11.382.625	Enteroendocrine Cells	Cells	Endocrine Cells	0.83	>=0.20	0.01	>=0.20	0.33	>=0.20	MYO19 (2.5)	HNF4G (2.3)	TMPRSS3 (2.2)	PTRHD1 (2.1)	NUP160 (2.1)	PIGW (2.0)	ZNHIT3 (2.0)	GNGT1 (1.9)	MFAP3 (1.8)	ZFP64 (1.8)	ENSG00000241544 (2.4)	WARS2 (1.8)	ZFP64 (1.8)	PPARG (1.7)	RPS17P5 (1.7)	VEGFA (1.7)	DLEU1 (1.7)	ENSG00000217404 (1.6)	LIN7C (1.6)	ENSG00000231365 (1.5)	METTL12 (3.2)	ENSG00000241544 (2.4)	ELMO3 (2.2)	SFMBT1 (2.2)	UQCC (2.0)	C11orf48 (1.9)	WARS2 (1.8)	PPARG (1.7)	VEGFA (1.7)	DLEU1 (1.7)
A11.436.294.064	Glucagon Secreting Cells	Cells	Epithelial Cells	0.83	>=0.20	0.01	>=0.20	0.33	>=0.20	MYO19 (2.5)	HNF4G (2.3)	TMPRSS3 (2.2)	PTRHD1 (2.1)	NUP160 (2.1)	PIGW (2.0)	ZNHIT3 (2.0)	GNGT1 (1.9)	MFAP3 (1.8)	ZFP64 (1.8)	ENSG00000241544 (2.4)	WARS2 (1.8)	ZFP64 (1.8)	PPARG (1.7)	RPS17P5 (1.7)	VEGFA (1.7)	DLEU1 (1.7)	ENSG00000217404 (1.6)	LIN7C (1.6)	ENSG00000231365 (1.5)	METTL12 (3.2)	ENSG00000241544 (2.4)	ELMO3 (2.2)	SFMBT1 (2.2)	UQCC (2.0)	C11orf48 (1.9)	WARS2 (1.8)	PPARG (1.7)	VEGFA (1.7)	DLEU1 (1.7)
A10.165.450	Granulation Tissue	Tissues	Connective Tissue	0.97	>=0.20	0.16	>=0.20	0.33	>=0.20	ENSG00000255496 (3.7)	ENSG00000257056 (3.3)	EFR3B (3.2)	ENSG00000254300 (3.1)	NEGR1 (2.7)	COPZ2 (2.6)	NCKAP5L (2.5)	VKORC1 (2.5)	ZZZ3 (2.4)	PRKD1 (2.4)	ENSG00000255496 (3.7)	HOXC5 (3.1)	HOXC8 (2.5)	BDNF (2.2)	ENSG00000228536 (2.2)	RPS17P5 (2.0)	DNAH10 (1.9)	ENSG00000235725 (1.8)	HOXC4 (1.8)	HOXC9 (1.7)	VASN (3.3)	EFR3B (3.2)	HOXC5 (3.1)	FGF2 (3.1)	WNT2 (3.0)	CDC42EP3 (3.0)	TBX15 (2.7)	ENSG00000243224 (2.7)	HOXC8 (2.5)	CITED2 (2.5)
A10.165.450.300	Cicatrix	Tissues	Connective Tissue	0.97	>=0.20	0.16	>=0.20	0.33	>=0.20	ENSG00000255496 (3.7)	ENSG00000257056 (3.3)	EFR3B (3.2)	ENSG00000254300 (3.1)	NEGR1 (2.7)	COPZ2 (2.6)	NCKAP5L (2.5)	VKORC1 (2.5)	ZZZ3 (2.4)	PRKD1 (2.4)	ENSG00000255496 (3.7)	HOXC5 (3.1)	HOXC8 (2.5)	BDNF (2.2)	ENSG00000228536 (2.2)	RPS17P5 (2.0)	DNAH10 (1.9)	ENSG00000235725 (1.8)	HOXC4 (1.8)	HOXC9 (1.7)	VASN (3.3)	EFR3B (3.2)	HOXC5 (3.1)	FGF2 (3.1)	WNT2 (3.0)	CDC42EP3 (3.0)	TBX15 (2.7)	ENSG00000243224 (2.7)	HOXC8 (2.5)	CITED2 (2.5)
A03.556.500.760	Salivary Glands	Digestive System	Gastrointestinal Tract	0.37	>=0.20	0.39	>=0.20	0.34	>=0.20	ENSG00000238010 (4.9)	ZNF646 (3.8)	GIPR (3.4)	CALCR (3.3)	ENSG00000233569 (3.1)	RABEP2 (2.9)	LMX1B (2.9)	FAM57B (2.7)	SH2B1 (2.7)	RARB (2.7)	ENSG00000223561 (4.6)	C22orf31 (2.8)	ITPR2 (2.4)	TFAP2B (2.2)	KIRREL (2.0)	KCNH6 (1.7)	ENSG00000178863 (1.7)	HOXC13 (1.6)	ENSG00000247225 (1.6)	HOXC12 (1.5)	ENSG00000223561 (4.6)	TUT1 (3.3)	HSD11B2 (3.0)	ZBTB7B (3.0)	SEMA3G (2.8)	C22orf31 (2.8)	CORO7 (2.7)	GDF5 (2.4)	ITPR2 (2.4)	B3GNT9 (2.0)
A02.633.567.850	Quadriceps Muscle	Musculoskeletal System	Muscles	0.77	>=0.20	0.36	>=0.20	0.34	>=0.20	ATP2A1 (7.3)	RAPSN (7.0)	PLCD4 (6.0)	ART3 (5.5)	GSTM4 (4.6)	ADCY9 (3.6)	C15orf61 (3.5)	PARK2 (3.2)	ENSG00000237435 (3.2)	NDUFS3 (3.2)	KCNJ12 (4.2)	HOXC9 (3.2)	KTN1 (3.2)	TACO1 (2.9)	HOXC8 (2.7)	RSPO3 (2.5)	SSPN (2.2)	ENSG00000235725 (2.1)	TMCC1 (2.0)	C22orf31 (2.0)	MACROD1 (5.5)	TNNC1 (5.2)	TBX15 (4.4)	FHOD1 (4.0)	TRPT1 (3.8)	NOL3 (3.4)	C16orf86 (3.3)	KCTD19 (3.3)	HOXC9 (3.2)	UQCC (3.2)
A11.872.190.260	Embryoid Bodies	Cells	Stem Cells	0.81	>=0.20	0.21	>=0.20	0.34	>=0.20	SLC39A13 (2.6)	BDNF (2.5)	ZFP64 (2.2)	BDNF-AS1 (2.1)	NCKAP5L (2.1)	DNAJB4 (2.0)	BTBD2 (2.0)	VKORC1 (1.9)	RPS17P5 (1.9)	NAV1 (1.9)	BDNF (2.5)	PVRL2 (2.3)	ZFP64 (2.2)	BDNF-AS1 (2.1)	KIRREL (2.1)	RPS17P5 (1.9)	TFPI (1.8)	HOXC5 (1.7)	HOXC8 (1.7)	HOXC6 (1.6)	GDF5 (3.4)	SLC12A4 (3.2)	NT5DC2 (2.9)	COL11A1 (2.4)	PVRL2 (2.3)	HOXA11 (2.1)	KIRREL (2.1)	VASN (1.9)	TFPI (1.8)	GANAB (1.8)
A09.371.337	Eyelids	Sense Organs	Eye	0.82	>=0.20	0.67	>=0.20	0.34	>=0.20	TFAP2B (3.6)	USP37 (2.9)	CPNE4 (2.5)	OLFM4 (2.5)	PRSS8 (2.4)	TMEM116 (2.4)	TRAFD1 (2.1)	SNX11 (2.0)	GDPD3 (1.9)	NT5C2 (1.9)	TFAP2B (3.6)	GRHL3 (2.5)	TIFAB (2.0)	ST14 (1.9)	CAB39L (1.8)	FTH1P5 (1.7)	ETAA1 (1.6)	CCDC47 (1.5)	PSMC5 (1.5)	SMARCD2 (1.4)	WNT4 (2.9)	PSMB10 (2.6)	GRHL3 (2.5)	EYA2 (2.2)	TRADD (2.1)	CHRNA7 (2.1)	ESRP2 (2.0)	TIFAB (2.0)	C11orf83 (1.9)	SFMBT1 (1.8)
A09.371.337.168	Conjunctiva	Sense Organs	Eye	0.82	>=0.20	0.67	>=0.20	0.34	>=0.20	TFAP2B (3.6)	USP37 (2.9)	CPNE4 (2.5)	OLFM4 (2.5)	PRSS8 (2.4)	TMEM116 (2.4)	TRAFD1 (2.1)	SNX11 (2.0)	GDPD3 (1.9)	NT5C2 (1.9)	TFAP2B (3.6)	GRHL3 (2.5)	TIFAB (2.0)	ST14 (1.9)	CAB39L (1.8)	FTH1P5 (1.7)	ETAA1 (1.6)	CCDC47 (1.5)	PSMC5 (1.5)	SMARCD2 (1.4)	WNT4 (2.9)	PSMB10 (2.6)	GRHL3 (2.5)	EYA2 (2.2)	TRADD (2.1)	CHRNA7 (2.1)	ESRP2 (2.0)	TIFAB (2.0)	C11orf83 (1.9)	SFMBT1 (1.8)
A05.360.444.492	Penis	Urogenital System	Genitalia	0.99	>=0.20	0.34	>=0.20	0.34	>=0.20	ENSG00000247735 (2.8)	BDNF-AS1 (2.7)	NEXN-AS1 (2.1)	SMPD3 (1.9)	MFAP3 (1.7)	HSD17B12 (1.6)	ENSG00000227839 (1.5)	STXBP6 (1.5)	GNPDA2 (1.5)	KCTD15 (1.5)	BDNF-AS1 (2.7)	HOXC13 (2.6)	COBLL1 (1.5)	ENSG00000255496 (1.4)	BDNF (1.4)	GRHL3 (1.4)	LIN7C (1.2)	ETAA1 (1.0)	KIRREL (1.0)	ARHGAP12 (0.9)	HOXC13 (2.6)	CENPT (2.3)	HOXA13 (2.2)	VASN (2.0)	HOXA11 (1.6)	CITED2 (1.6)	COBLL1 (1.5)	GRHL3 (1.4)	RAB18 (1.3)	COL11A1 (1.2)
A03.556.500.760.464	Parotid Gland	Digestive System	Gastrointestinal Tract	0.34	>=0.20	0.44	>=0.20	0.35	>=0.20	ENSG00000238010 (5.2)	ZNF646 (3.8)	GIPR (3.6)	CALCR (3.4)	ENSG00000233569 (3.3)	LMX1B (3.0)	RABEP2 (2.9)	HS6ST3 (2.9)	FAM57B (2.7)	SLC39A8 (2.7)	ENSG00000223561 (4.6)	C22orf31 (3.1)	TFAP2B (2.2)	ITPR2 (2.2)	KIRREL (2.0)	HOXC12 (1.7)	KCNH6 (1.7)	HOXC13 (1.6)	ENSG00000247225 (1.5)	ENSG00000178863 (1.4)	ENSG00000223561 (4.6)	TUT1 (3.4)	C22orf31 (3.1)	ZBTB7B (3.0)	HSD11B2 (2.9)	CORO7 (2.9)	SEMA3G (2.9)	GDF5 (2.3)	ITPR2 (2.2)	ROM1 (2.1)
A10.549.400	Lymph Nodes	Tissues	Lymphoid Tissue	0.83	>=0.20	0.41	>=0.20	0.35	>=0.20	CD19 (3.2)	BANK1 (3.0)	ENSG00000247735 (2.8)	CD79B (2.7)	NLRC3 (2.5)	LIMD2 (2.2)	SKAP1 (2.0)	LAT (2.0)	NFATC2IP (1.9)	ENSG00000254102 (1.8)	TIFAB (2.9)	CD79B (2.7)	LIMD2 (2.2)	APOC1 (1.8)	APOE (1.5)	HOXC4 (1.5)	RPS17P5 (1.4)	ITPR2 (1.2)	GRIN3A (1.1)	TRIM66 (1.0)	TIFAB (2.9)	DLEU2 (2.6)	APOC1 (1.8)	LINC00339 (1.6)	APOE (1.5)	HOXC4 (1.5)	NFATC3 (1.5)	TOX (1.5)	TNFAIP8 (1.4)	CTCF (1.4)
A09.371.060	Anterior Eye Segment	Sense Organs	Eye	0.83	>=0.20	0.67	>=0.20	0.35	>=0.20	TFAP2B (3.5)	USP37 (2.9)	CPNE4 (2.4)	OLFM4 (2.4)	PRSS8 (2.4)	TMEM116 (2.3)	TRAFD1 (2.0)	SNX11 (1.9)	GDPD3 (1.9)	NT5C2 (1.8)	TFAP2B (3.5)	GRHL3 (2.4)	TIFAB (2.0)	ST14 (1.9)	CAB39L (1.7)	FTH1P5 (1.7)	ETAA1 (1.6)	CCDC47 (1.5)	PSMC5 (1.5)	ENSG00000203644 (1.3)	WNT4 (2.9)	PSMB10 (2.5)	GRHL3 (2.4)	EYA2 (2.2)	CHRNA7 (2.1)	TRADD (2.0)	ESRP2 (2.0)	TIFAB (2.0)	C11orf83 (1.9)	SFMBT1 (1.8)
A10.272	Epithelium	Tissues	Epithelium	0.83	>=0.20	0.49	>=0.20	0.36	>=0.20	OTX1 (4.1)	AGBL2 (3.9)	COQ4 (3.0)	IQCK (3.0)	PACRG (2.9)	C1orf173 (2.8)	IQCH (2.6)	SMPD3 (2.6)	STK33 (2.3)	TMEM116 (2.0)	DNAH10 (2.9)	STK33 (2.3)	SMARCD2 (1.4)	PVRL2 (1.4)	ST14 (1.4)	GRHL3 (1.4)	BBS4 (1.3)	DDX42 (1.3)	C1orf201 (1.1)	CAB39L (0.9)	DNAH10 (2.9)	TSNAXIP1 (2.6)	ZDHHC1 (2.5)	MNS1 (2.2)	EYA2 (2.0)	AHNAK (2.0)	TEX9 (1.9)	ESRP2 (1.7)	WNT4 (1.6)	LRRC36 (1.6)
A02.835.232.043	Bones of Lower Extremity	Musculoskeletal System	Skeleton	0.84	>=0.20	0.69	>=0.20	0.38	>=0.20	TFAP2B (3.3)	USP37 (2.6)	CPNE4 (2.2)	OLFM4 (2.2)	TMEM116 (2.1)	PRSS8 (2.1)	TRAFD1 (1.8)	SNX11 (1.8)	NLRC3 (1.7)	GDPD3 (1.7)	TFAP2B (3.3)	GRHL3 (2.2)	TIFAB (1.8)	ST14 (1.7)	FTH1P5 (1.7)	CAB39L (1.5)	ETAA1 (1.4)	PSMC5 (1.3)	SMARCD2 (1.3)	CCDC47 (1.2)	WNT4 (2.6)	PSMB10 (2.4)	GRHL3 (2.2)	TRADD (2.0)	EYA2 (2.0)	CHRNA7 (1.9)	TIFAB (1.8)	ESRP2 (1.8)	C11orf83 (1.7)	SFMBT1 (1.7)
A05.360.444.492.362	Foreskin	Urogenital System	Genitalia	0.98	>=0.20	0.36	>=0.20	0.38	>=0.20	ENSG00000247735 (2.9)	BDNF-AS1 (2.8)	NEXN-AS1 (2.2)	SMPD3 (1.9)	MFAP3 (1.8)	HSD17B12 (1.8)	STXBP6 (1.6)	ENSG00000255496 (1.5)	ENSG00000227839 (1.5)	GNPDA2 (1.5)	BDNF-AS1 (2.8)	HOXC13 (2.7)	COBLL1 (1.6)	ENSG00000255496 (1.5)	BDNF (1.4)	LIN7C (1.3)	GRHL3 (1.3)	ETAA1 (1.1)	KIRREL (1.0)	ENSG00000231365 (0.9)	HOXC13 (2.7)	CENPT (2.4)	HOXA13 (2.2)	VASN (2.0)	HOXA11 (1.7)	CITED2 (1.6)	COBLL1 (1.6)	RAB18 (1.3)	GRHL3 (1.3)	COL11A1 (1.3)
A02.835.232.043.300	Foot Bones	Musculoskeletal System	Skeleton	0.83	>=0.20	0.7	>=0.20	0.39	>=0.20	TFAP2B (3.4)	USP37 (2.7)	CPNE4 (2.3)	OLFM4 (2.3)	TMEM116 (2.2)	PRSS8 (2.2)	TRAFD1 (1.9)	SNX11 (1.9)	NLRC3 (1.8)	GDPD3 (1.8)	TFAP2B (3.4)	GRHL3 (2.3)	TIFAB (1.9)	ST14 (1.8)	FTH1P5 (1.7)	CAB39L (1.6)	ETAA1 (1.5)	PSMC5 (1.4)	SMARCD2 (1.3)	CCDC47 (1.3)	WNT4 (2.7)	PSMB10 (2.6)	GRHL3 (2.3)	TRADD (2.1)	EYA2 (2.0)	CHRNA7 (1.9)	TIFAB (1.9)	ESRP2 (1.9)	SFMBT1 (1.7)	C11orf83 (1.7)
A02.835.232.043.300.710	Tarsal Bones	Musculoskeletal System	Skeleton	0.83	>=0.20	0.7	>=0.20	0.39	>=0.20	TFAP2B (3.4)	USP37 (2.7)	CPNE4 (2.3)	OLFM4 (2.3)	TMEM116 (2.2)	PRSS8 (2.2)	TRAFD1 (1.9)	SNX11 (1.9)	NLRC3 (1.8)	GDPD3 (1.8)	TFAP2B (3.4)	GRHL3 (2.3)	TIFAB (1.9)	ST14 (1.8)	FTH1P5 (1.7)	CAB39L (1.6)	ETAA1 (1.5)	PSMC5 (1.4)	SMARCD2 (1.3)	CCDC47 (1.3)	WNT4 (2.7)	PSMB10 (2.6)	GRHL3 (2.3)	TRADD (2.1)	EYA2 (2.0)	CHRNA7 (1.9)	TIFAB (1.9)	ESRP2 (1.9)	SFMBT1 (1.7)	C11orf83 (1.7)
A10.165.450.300.425	Keloid	Tissues	Connective Tissue	0.97	>=0.20	0.17	>=0.20	0.39	>=0.20	ENSG00000254300 (3.9)	ENSG00000255496 (3.7)	ENSG00000257056 (3.2)	EFR3B (3.2)	NEGR1 (2.9)	NCKAP5L (2.8)	COPZ2 (2.7)	ZZZ3 (2.6)	VKORC1 (2.5)	NAV1 (2.4)	ENSG00000255496 (3.7)	ENSG00000253734 (2.3)	HOXC5 (2.2)	ENSG00000228536 (2.1)	BDNF (2.1)	RPS17P5 (2.0)	ENSG00000235725 (1.9)	VEGFA (1.7)	DNAH10 (1.7)	ONECUT1 (1.7)	WNT2 (3.5)	VASN (3.3)	EFR3B (3.2)	FGF2 (3.2)	TBX15 (3.1)	CDC42EP3 (3.0)	ENSG00000243224 (2.8)	CITED2 (2.6)	GDF5 (2.4)	HOXC5 (2.2)
A11.118.637.555.567.562.440	Precursor Cells B Lymphoid	Cells	Blood Cells	0.59	>=0.20	0.9	>=0.20	0.41	>=0.20	RPAIN (4.6)	GGNBP2 (4.4)	ENSG00000215099 (4.4)	CD79B (4.1)	FNBP4 (4.0)	CD19 (3.8)	BANK1 (3.6)	ZNF142 (3.3)	BRAP (3.1)	MCTP2 (3.0)	CD79B (4.1)	RAF1 (2.9)	ADPGK (1.9)	MAP3K3 (1.8)	ENSG00000203644 (1.8)	COBLL1 (1.7)	ETAA1 (1.5)	LIMD2 (1.4)	ENSG00000217404 (1.4)	SMARCD2 (1.4)	RANBP10 (4.3)	UBXN1 (4.1)	KIAA1683 (3.9)	EPC1 (3.8)	ABCA1 (3.6)	CDC42-IT1 (3.0)	RAF1 (2.9)	RFX7 (2.9)	CDC42 (2.6)	NFATC3 (2.6)
A11.872.378.294	Lymphoid Progenitor Cells	Cells	Stem Cells	0.59	>=0.20	0.9	>=0.20	0.41	>=0.20	RPAIN (4.6)	GGNBP2 (4.4)	ENSG00000215099 (4.4)	CD79B (4.1)	FNBP4 (4.0)	CD19 (3.8)	BANK1 (3.6)	ZNF142 (3.3)	BRAP (3.1)	MCTP2 (3.0)	CD79B (4.1)	RAF1 (2.9)	ADPGK (1.9)	MAP3K3 (1.8)	ENSG00000203644 (1.8)	COBLL1 (1.7)	ETAA1 (1.5)	LIMD2 (1.4)	ENSG00000217404 (1.4)	SMARCD2 (1.4)	RANBP10 (4.3)	UBXN1 (4.1)	KIAA1683 (3.9)	EPC1 (3.8)	ABCA1 (3.6)	CDC42-IT1 (3.0)	RAF1 (2.9)	RFX7 (2.9)	CDC42 (2.6)	NFATC3 (2.6)
A04.531.520	Nasal Mucosa	Respiratory System	Nose	0.63	>=0.20	0.68	>=0.20	0.44	>=0.20	OTX1 (6.7)	AGBL2 (6.4)	C1orf173 (4.8)	PACRG (4.5)	IQCH (4.4)	IQCK (4.4)	COQ4 (3.9)	STK33 (3.6)	SMPD3 (3.2)	TMEM116 (3.1)	DNAH10 (4.8)	STK33 (3.6)	DDX42 (2.1)	BBS4 (2.1)	ST14 (2.1)	PVRL2 (1.9)	DCAF7 (1.8)	C1orf201 (1.6)	CAB39L (1.5)	SMARCD2 (1.4)	DNAH10 (4.8)	TSNAXIP1 (4.3)	MNS1 (3.8)	ZDHHC1 (3.5)	EYA2 (3.1)	TEX9 (2.9)	LRRC36 (2.6)	AHNAK (2.3)	FOXP2 (2.2)	DNAH1 (2.1)
A09.531	Nose	Sense Organs	Nose	0.63	>=0.20	0.68	>=0.20	0.44	>=0.20	OTX1 (6.7)	AGBL2 (6.4)	C1orf173 (4.8)	PACRG (4.5)	IQCH (4.4)	IQCK (4.4)	COQ4 (3.9)	STK33 (3.6)	SMPD3 (3.2)	TMEM116 (3.1)	DNAH10 (4.8)	STK33 (3.6)	DDX42 (2.1)	BBS4 (2.1)	ST14 (2.1)	PVRL2 (1.9)	DCAF7 (1.8)	C1orf201 (1.6)	CAB39L (1.5)	SMARCD2 (1.4)	DNAH10 (4.8)	TSNAXIP1 (4.3)	MNS1 (3.8)	ZDHHC1 (3.5)	EYA2 (3.1)	TEX9 (2.9)	LRRC36 (2.6)	AHNAK (2.3)	FOXP2 (2.2)	DNAH1 (2.1)
A10.615.550.760	Respiratory Mucosa	Tissues	Membranes	0.63	>=0.20	0.68	>=0.20	0.44	>=0.20	OTX1 (6.7)	AGBL2 (6.4)	C1orf173 (4.8)	PACRG (4.5)	IQCH (4.4)	IQCK (4.4)	COQ4 (3.9)	STK33 (3.6)	SMPD3 (3.2)	TMEM116 (3.1)	DNAH10 (4.8)	STK33 (3.6)	DDX42 (2.1)	BBS4 (2.1)	ST14 (2.1)	PVRL2 (1.9)	DCAF7 (1.8)	C1orf201 (1.6)	CAB39L (1.5)	SMARCD2 (1.4)	DNAH10 (4.8)	TSNAXIP1 (4.3)	MNS1 (3.8)	ZDHHC1 (3.5)	EYA2 (3.1)	TEX9 (2.9)	LRRC36 (2.6)	AHNAK (2.3)	FOXP2 (2.2)	DNAH1 (2.1)
A15.382.812.522	Macrophages	Hemic and Immune Systems	Immune System	0.99	>=0.20	0.55	>=0.20	0.44	>=0.20	CYP27A1 (4.0)	PLA2G15 (2.9)	TTLL4 (2.9)	STX4 (2.7)	SPNS1 (2.6)	HSD3B7 (2.6)	DMXL2 (2.6)	APOBR (2.5)	ENSG00000249093 (2.5)	SPI1 (2.4)	ENSG00000256234 (3.7)	DMXL2 (2.6)	ADPGK (2.3)	APOC1 (2.3)	PPARG (2.0)	PEPD (1.7)	FTH1P5 (1.7)	PLXND1 (1.7)	ITPR2 (1.6)	FNDC3A (1.5)	ENSG00000256234 (3.7)	PLA2G15 (2.9)	ALAS1 (2.5)	APOC1 (2.3)	TMEM206 (2.1)	PPARG (2.0)	C16orf70 (2.0)	ATP6V0D1 (2.0)	FERMT3 (2.0)	PPM1M (2.0)
A03.556.124.369	Intestinal Mucosa	Digestive System	Gastrointestinal Tract	0.52	>=0.20	0.84	>=0.20	0.45	>=0.20	ENSG00000257194 (6.1)	DHRS11 (4.2)	VIL1 (4.1)	GIPC2 (3.8)	HNF4G (3.6)	OLFM4 (3.6)	PRR15L (3.3)	CNNM2 (3.0)	SULT1A2 (2.9)	CCDC47 (2.8)	CCDC47 (2.8)	ST14 (2.5)	PPARG (2.1)	FRYL (1.8)	LIN7C (1.3)	TACO1 (1.3)	KCNH6 (1.2)	OCIAD2 (1.2)	HOXC12 (1.1)	C22orf31 (1.1)	HOTTIP (5.0)	CES3 (4.9)	HSD11B2 (4.7)	HOXA13 (4.2)	PCK1 (3.3)	BMP2 (2.8)	ELMO3 (2.5)	HOXA11-AS1 (2.4)	PPARG (2.1)	ESRP2 (1.9)
A14.549.167.646	Periodontium	Stomatognathic System	Mouth	1	>=0.20	0.62	>=0.20	0.45	>=0.20	GDPD3 (3.3)	KCTD15 (2.5)	PSMC5 (2.3)	SLC27A4 (2.2)	CYP7B1 (2.1)	COQ4 (2.1)	SMARCD2 (2.0)	MYO19 (2.0)	C16orf92 (2.0)	ENSG00000238010 (1.7)	GRHL3 (4.4)	PSMC5 (2.3)	ST14 (2.0)	SMARCD2 (2.0)	MLNR (1.7)	TOMM40 (1.4)	ENSG00000178863 (1.4)	ENSG00000241544 (1.3)	ONECUT1 (1.2)	FTSJ3 (1.0)	GRHL3 (4.4)	MTA2 (3.4)	GFOD2 (3.2)	TRIM13 (3.1)	WNT4 (3.1)	ESRP2 (2.7)	RANBP10 (2.5)	DCST2 (2.3)	AHNAK (2.3)	C11orf83 (2.2)
A03.734.414	Islets of Langerhans	Digestive System	Pancreas	0.72	>=0.20	0.03	>=0.20	0.46	>=0.20	ZFP64 (1.8)	MFAP3 (1.7)	PIGW (1.7)	MYO19 (1.6)	HNF4G (1.6)	RPGRIP1L (1.6)	ZNHIT3 (1.5)	PTRHD1 (1.5)	TUFM (1.5)	NUP160 (1.5)	ZFP64 (1.8)	ENSG00000241544 (1.6)	RPGRIP1L (1.6)	WARS2 (1.4)	VEGFA (1.4)	LIN7C (1.4)	RPS17P5 (1.3)	TFPI (1.3)	DLEU1 (1.3)	ENSG00000217404 (1.2)	METTL12 (2.5)	C11orf48 (1.6)	ENSG00000241544 (1.6)	UQCC (1.5)	STIP1 (1.5)	WARS2 (1.4)	VEGFA (1.4)	ELMO3 (1.3)	TFPI (1.3)	DLEU1 (1.3)
A10.549	Lymphoid Tissue	Tissues	Lymphoid Tissue	0.83	>=0.20	0.59	>=0.20	0.46	>=0.20	CD19 (3.3)	BANK1 (3.0)	CD79B (2.8)	NLRC3 (2.4)	LIMD2 (2.3)	SKAP1 (2.1)	ENSG00000247735 (2.0)	LAT (1.9)	NFATC2IP (1.7)	RASA2 (1.7)	CD79B (2.8)	LIMD2 (2.3)	TIFAB (2.1)	HOXC4 (1.3)	APOC1 (1.2)	RPS17P5 (1.1)	ITPR2 (1.1)	APOE (1.0)	TRIM66 (0.9)	GRIN3A (0.9)	DLEU2 (2.4)	TIFAB (2.1)	TOX (1.6)	NFATC3 (1.5)	CTCF (1.5)	TNFAIP8 (1.4)	LINC00339 (1.3)	HOXC4 (1.3)	FERMT3 (1.3)	PSMB10 (1.3)
A15.382.520	Lymphatic System	Hemic and Immune Systems	Immune System	0.83	>=0.20	0.59	>=0.20	0.46	>=0.20	CD19 (3.3)	BANK1 (3.0)	CD79B (2.8)	NLRC3 (2.4)	LIMD2 (2.3)	SKAP1 (2.1)	ENSG00000247735 (2.0)	LAT (1.9)	NFATC2IP (1.7)	RASA2 (1.7)	CD79B (2.8)	LIMD2 (2.3)	TIFAB (2.1)	HOXC4 (1.3)	APOC1 (1.2)	RPS17P5 (1.1)	ITPR2 (1.1)	APOE (1.0)	TRIM66 (0.9)	GRIN3A (0.9)	DLEU2 (2.4)	TIFAB (2.1)	TOX (1.6)	NFATC3 (1.5)	CTCF (1.5)	TNFAIP8 (1.4)	LINC00339 (1.3)	HOXC4 (1.3)	FERMT3 (1.3)	PSMB10 (1.3)
A11.620	Muscle Cells	Cells	Muscle Cells	0.95	>=0.20	0.2	>=0.20	0.47	>=0.20	SLC39A13 (3.4)	DNAJB4 (2.9)	BDNF (2.8)	C3orf21 (2.7)	COPZ2 (2.4)	CTF1 (2.2)	ENSG00000257056 (2.1)	ZFP64 (2.1)	LMOD1 (2.1)	RNF25 (2.0)	HOXC5 (3.2)	ENSG00000241544 (3.0)	BDNF (2.8)	KIRREL (2.8)	PPP3R2 (2.1)	ZFP64 (2.1)	ENSG00000228536 (1.9)	TFPI (1.8)	RPGRIP1L (1.7)	PLXND1 (1.5)	GDF5 (3.5)	SLC12A4 (3.5)	MTA2 (3.4)	HOXC5 (3.2)	ENSG00000241544 (3.0)	VASN (2.8)	KIRREL (2.8)	B3GNT9 (2.4)	FGF2 (2.3)	B3GAT3 (2.3)
A11.620.520	Myocytes Smooth Muscle	Cells	Muscle Cells	0.95	>=0.20	0.2	>=0.20	0.47	>=0.20	SLC39A13 (3.4)	DNAJB4 (2.9)	BDNF (2.8)	C3orf21 (2.7)	COPZ2 (2.4)	CTF1 (2.2)	ENSG00000257056 (2.1)	ZFP64 (2.1)	LMOD1 (2.1)	RNF25 (2.0)	HOXC5 (3.2)	ENSG00000241544 (3.0)	BDNF (2.8)	KIRREL (2.8)	PPP3R2 (2.1)	ZFP64 (2.1)	ENSG00000228536 (1.9)	TFPI (1.8)	RPGRIP1L (1.7)	PLXND1 (1.5)	GDF5 (3.5)	SLC12A4 (3.5)	MTA2 (3.4)	HOXC5 (3.2)	ENSG00000241544 (3.0)	VASN (2.8)	KIRREL (2.8)	B3GNT9 (2.4)	FGF2 (2.3)	B3GAT3 (2.3)
A14.724.557	Nasopharynx	Stomatognathic System	Pharynx	0.99	>=0.20	0.03	>=0.20	0.48	>=0.20	ENSG00000257056 (5.3)	ENSG00000234942 (4.3)	ENSG00000245719 (4.0)	STRADA (2.9)	C16orf92 (2.7)	EFR3B (2.7)	GGNBP2 (2.6)	GPR61 (2.5)	ENSG00000237435 (2.5)	AGBL2 (2.4)	ENSG00000256234 (3.3)	ENSG00000247225 (3.3)	ENSG00000241544 (3.0)	DNAH10 (2.9)	STRADA (2.9)	ENSG00000235725 (2.6)	ENSG00000228536 (2.4)	STK33 (2.2)	ZNF664 (2.2)	PSMC5 (2.1)	ENSG00000235601 (4.1)	ENSG00000224286 (3.6)	ENSG00000256234 (3.3)	ENSG00000243224 (3.3)	ENSG00000247225 (3.3)	ENSG00000241544 (3.0)	TSNAXIP1 (2.9)	DNAH10 (2.9)	EFR3B (2.7)	ENSG00000235725 (2.6)
A11.627.624.249	Monocyte Macrophage Precursor Cells	Cells	Myeloid Cells	0.93	>=0.20	0.29	>=0.20	0.49	>=0.20	ENSG00000250616 (5.8)	NPC1 (3.2)	LAT (2.9)	ADCY3 (2.7)	QPCTL (2.7)	DMXL2 (2.7)	CCDC101 (2.5)	ADPGK (2.4)	STX4 (2.2)	APOBR (2.2)	FNDC3A (3.1)	DMXL2 (2.7)	MKRN2 (2.6)	ADPGK (2.4)	CAB39L (2.3)	CDADC1 (2.1)	ENSG00000228536 (2.1)	GRIN3A (1.9)	TOMM40 (1.8)	BBS4 (1.5)	C3orf78 (4.6)	HOXA11-AS1 (3.4)	TMEM206 (3.0)	HOXA13 (2.9)	HOXA11 (2.9)	MKRN2 (2.6)	CAB39L (2.3)	TWF2 (2.2)	ENSG00000228536 (2.1)	RFT1 (2.1)
A11.066	Antigen Presenting Cells	Cells	Antigen-Presenting Cells	0.98	>=0.20	0.72	>=0.20	0.5	>=0.20	TRAFD1 (3.0)	SNX11 (2.8)	APOBR (2.6)	SPI1 (2.5)	STX4 (2.5)	SLX4 (2.4)	ADPGK (2.1)	IL27 (1.9)	STRADA (1.9)	BCKDK (1.8)	TIFAB (4.8)	ADPGK (2.1)	STRADA (1.9)	MLNR (1.6)	PEPD (1.6)	GRIN3A (1.4)	DCAF7 (1.4)	PPARG (1.4)	FTH1P5 (1.4)	PLXND1 (1.2)	TIFAB (4.8)	PPM1M (2.7)	TMEM206 (2.6)	TWF2 (2.2)	ENSG00000256116 (1.9)	FERMT3 (1.9)	STAB1 (1.8)	MAP3K1 (1.6)	FHOD1 (1.6)	ALAS1 (1.6)
A15.382.812.260	Dendritic Cells	Hemic and Immune Systems	Immune System	0.98	>=0.20	0.72	>=0.20	0.5	>=0.20	TRAFD1 (3.0)	SNX11 (2.8)	APOBR (2.6)	SPI1 (2.5)	STX4 (2.5)	SLX4 (2.4)	ADPGK (2.1)	IL27 (1.9)	STRADA (1.9)	BCKDK (1.8)	TIFAB (4.8)	ADPGK (2.1)	STRADA (1.9)	MLNR (1.6)	PEPD (1.6)	GRIN3A (1.4)	DCAF7 (1.4)	PPARG (1.4)	FTH1P5 (1.4)	PLXND1 (1.2)	TIFAB (4.8)	PPM1M (2.7)	TMEM206 (2.6)	TWF2 (2.2)	ENSG00000256116 (1.9)	FERMT3 (1.9)	STAB1 (1.8)	MAP3K1 (1.6)	FHOD1 (1.6)	ALAS1 (1.6)
A11.872	Stem Cells	Cells	Stem Cells	0.78	>=0.20	0.53	>=0.20	0.52	>=0.20	CENPO (1.5)	ZZZ3 (1.4)	IPO9 (1.4)	ZNHIT3 (1.4)	RPGRIP1L (1.3)	RQCD1 (1.2)	PRMT7 (1.2)	BBS4 (1.2)	ZNF668 (1.2)	MAPKAPK5 (1.1)	ENSG00000231365 (1.4)	RPGRIP1L (1.3)	BBS4 (1.2)	CDADC1 (1.2)	DLEU1 (1.1)	MKRN2 (1.1)	ZFP64 (0.9)	WARS2 (0.9)	ENSG00000253379 (0.9)	PIGC (0.8)	ENSG00000231365 (1.4)	RFX7 (1.4)	TMEM206 (1.1)	DLEU1 (1.1)	MKRN2 (1.1)	C3orf78 (1.1)	NEK4 (1.1)	NT5DC2 (1.0)	COL11A1 (1.0)	WARS2 (0.9)
A11.436	Epithelial Cells	Cells	Epithelial Cells	0.8	>=0.20	0.15	>=0.20	0.53	>=0.20	IQCH (2.2)	AGBL2 (1.3)	PTPMT1 (1.3)	PACRG (1.0)	ZFP64 (1.0)	C1orf173 (1.0)	BCDIN3D (1.0)	MAPKAPK5 (0.9)	RQCD1 (0.9)	FTSJ3 (0.9)	DNAH10 (1.6)	HOXC13 (1.4)	ENSG00000231365 (1.0)	ZFP64 (1.0)	WARS2 (1.0)	HOXC12 (0.9)	FTSJ3 (0.9)	RPGRIP1L (0.9)	STK33 (0.9)	CCDC47 (0.9)	ENSG00000256116 (1.6)	DNAH10 (1.6)	LRRC36 (1.6)	HOXC13 (1.4)	TSNAXIP1 (1.4)	C16orf48 (1.4)	DNAH1 (1.2)	ENSG00000231365 (1.0)	WARS2 (1.0)	STIP1 (1.0)
A07.541.358	Heart Atria	Cardiovascular System	Heart	0.44	>=0.20	0.87	>=0.20	0.55	>=0.20	MYBPC3 (6.6)	ART3 (4.0)	NEXN (3.4)	TACO1 (3.3)	GALNTL1 (2.9)	GIPR (2.8)	COL4A4 (2.7)	ENSG00000120341 (2.5)	ERBB4 (2.3)	AS3MT (2.3)	TACO1 (3.3)	SSPN (2.9)	HOXC12 (2.4)	CSH2 (2.1)	MLNR (2.0)	ENSG00000223561 (1.8)	MKRN2 (1.8)	HOXC8 (1.4)	STK33 (1.4)	ENSG00000235725 (1.4)	TNNC1 (3.9)	SLC25A26 (3.4)	C14orf159 (3.1)	SSPN (2.9)	SFMBT1 (2.6)	CRADD (2.4)	HOXC12 (2.4)	WDR82 (2.3)	NUDT6 (2.2)	PTPDC1 (2.2)
A15.382.812	Mononuclear Phagocyte System	Hemic and Immune Systems	Immune System	0.98	>=0.20	0.76	>=0.20	0.55	>=0.20	SPI1 (2.7)	APOBR (2.7)	CYP27A1 (2.7)	STX4 (2.5)	TTLL4 (2.3)	ADPGK (2.3)	DMXL2 (2.2)	SPNS1 (2.2)	ENSG00000249093 (2.1)	SNX11 (2.0)	TIFAB (2.6)	ADPGK (2.3)	DMXL2 (2.2)	ENSG00000256234 (1.8)	FTH1P5 (1.7)	PPARG (1.6)	PEPD (1.4)	DCAF7 (1.4)	FNDC3A (1.4)	PLXND1 (1.3)	TIFAB (2.6)	PPM1M (2.4)	TMEM206 (2.1)	TWF2 (2.1)	FERMT3 (2.0)	DPEP2 (1.9)	ENSG00000256234 (1.8)	PLA2G15 (1.8)	ATP6V0D1 (1.7)	ALAS1 (1.7)
A15.145.229.637.555.567.562.725	Plasma Cells	Hemic and Immune Systems	Blood	0.3	>=0.20	0.55	>=0.20	0.56	>=0.20	MC4R (5.7)	RHBDD1 (4.1)	ZBTB38 (4.1)	QPCTL (4.1)	LMX1B (3.8)	HSD17B12 (3.1)	PDZRN4 (3.1)	ENSG00000253734 (3.1)	CD79B (2.6)	TBX6 (2.6)	MC4R (5.7)	C22orf31 (3.3)	ENSG00000253734 (3.1)	ENSG00000217404 (3.0)	CD79B (2.6)	HOXC12 (2.3)	ONECUT1 (2.2)	PIGC (2.2)	LIN7C (2.2)	ENSG00000203644 (1.7)	SPCS1 (4.0)	DNAJC4 (3.4)	NUDT22 (3.4)	C22orf31 (3.3)	INTS5 (3.2)	ENSG00000217404 (3.0)	RFT1 (2.9)	DCST2 (2.9)	TMEM208 (2.8)	TUT1 (2.6)
A07.231.908	Veins	Cardiovascular System	Blood Vessels	0.97	>=0.20	0.51	>=0.20	0.56	>=0.20	C3orf21 (3.4)	RARB (3.2)	TAOK2 (2.3)	DNAJB4 (2.3)	SLC39A13 (2.0)	MAP3K3 (2.0)	GIPC2 (2.0)	ENSG00000233715 (1.8)	MFAP3 (1.8)	ZFP64 (1.7)	CALCRL (4.4)	PLXND1 (3.0)	TFPI (2.3)	PVRL2 (2.3)	MAP3K3 (2.0)	ZFP64 (1.7)	ITPR2 (1.5)	KIRREL (1.5)	MKRN2 (1.3)	FTSJ3 (1.2)	STAB1 (4.6)	CALCRL (4.4)	PLXND1 (3.0)	ANKRD55 (2.3)	TFPI (2.3)	PVRL2 (2.3)	FAM65A (2.3)	SLC12A4 (2.2)	BMP2 (2.2)	NT5DC2 (1.9)
A15.145.693	Plasma	Hemic and Immune Systems	Blood	0.3	>=0.20	0.55	>=0.20	0.57	>=0.20	MC4R (5.7)	RHBDD1 (4.1)	ZBTB38 (4.1)	QPCTL (4.1)	LMX1B (3.8)	HSD17B12 (3.1)	PDZRN4 (3.1)	ENSG00000253734 (3.1)	CD79B (2.6)	TBX6 (2.6)	MC4R (5.7)	C22orf31 (3.3)	ENSG00000253734 (3.1)	ENSG00000217404 (3.0)	CD79B (2.6)	HOXC12 (2.3)	ONECUT1 (2.2)	PIGC (2.2)	LIN7C (2.2)	ENSG00000203644 (1.7)	SPCS1 (3.9)	DNAJC4 (3.4)	NUDT22 (3.4)	C22orf31 (3.3)	INTS5 (3.2)	ENSG00000217404 (3.0)	RFT1 (2.9)	DCST2 (2.9)	TMEM208 (2.8)	TUT1 (2.6)
A07.231.908.670	Portal System	Cardiovascular System	Blood Vessels	0.96	>=0.20	0.51	>=0.20	0.57	>=0.20	C3orf21 (3.7)	RARB (3.4)	DNAJB4 (2.4)	TAOK2 (2.4)	GIPC2 (2.1)	MFAP3 (2.1)	SLC39A13 (2.0)	ZFP64 (2.0)	ENSG00000233715 (1.9)	MAP3K3 (1.9)	CALCRL (4.7)	PLXND1 (3.0)	TFPI (2.4)	PVRL2 (2.4)	ZFP64 (2.0)	MAP3K3 (1.9)	ITPR2 (1.7)	MKRN2 (1.5)	KIRREL (1.4)	FTSJ3 (1.3)	STAB1 (4.7)	CALCRL (4.7)	PLXND1 (3.0)	ANKRD55 (2.5)	TFPI (2.4)	PVRL2 (2.4)	SLC12A4 (2.3)	BMP2 (2.3)	FAM65A (2.2)	NT5DC2 (2.1)
A07.231.908.670.874	Umbilical Veins	Cardiovascular System	Blood Vessels	0.96	>=0.20	0.51	>=0.20	0.57	>=0.20	C3orf21 (3.7)	RARB (3.4)	DNAJB4 (2.4)	TAOK2 (2.4)	GIPC2 (2.1)	MFAP3 (2.1)	SLC39A13 (2.0)	ZFP64 (2.0)	ENSG00000233715 (1.9)	MAP3K3 (1.9)	CALCRL (4.7)	PLXND1 (3.0)	TFPI (2.4)	PVRL2 (2.4)	ZFP64 (2.0)	MAP3K3 (1.9)	ITPR2 (1.7)	MKRN2 (1.5)	KIRREL (1.4)	FTSJ3 (1.3)	STAB1 (4.7)	CALCRL (4.7)	PLXND1 (3.0)	ANKRD55 (2.5)	TFPI (2.4)	PVRL2 (2.4)	SLC12A4 (2.3)	BMP2 (2.3)	FAM65A (2.2)	NT5DC2 (2.1)
A15.382.680	Phagocytes	Hemic and Immune Systems	Immune System	0.98	>=0.20	0.9	>=0.20	0.58	>=0.20	SPI1 (3.3)	APOBR (3.0)	TTLL4 (2.7)	ENSG00000249093 (2.5)	CYP27A1 (2.5)	DMXL2 (2.5)	STX4 (2.5)	ADPGK (2.2)	TRAFD1 (2.1)	SNX11 (2.1)	DMXL2 (2.5)	ADPGK (2.2)	FTH1P5 (1.8)	TIFAB (1.8)	LIMD2 (1.8)	ENSG00000256234 (1.7)	FNDC3A (1.6)	MAP3K3 (1.6)	RAF1 (1.6)	ENSG00000203644 (1.3)	DPEP2 (2.5)	PPM1M (2.5)	EXOC3L1 (2.3)	ATP6V0D1 (2.1)	FERMT3 (2.1)	TWF2 (2.0)	ABCA1 (1.9)	DPEP3 (1.9)	TIFAB (1.8)	ENSG00000235601 (1.8)
A11.872.378.590.635	Granulocyte Macrophage Progenitor Cells	Cells	Stem Cells	0.92	>=0.20	0.5	>=0.20	0.59	>=0.20	ENSG00000250616 (3.9)	DMXL2 (2.3)	ADPGK (2.2)	RQCD1 (2.1)	APOBR (2.0)	CCDC101 (2.0)	LAT (2.0)	QPCTL (1.9)	NPC1 (1.8)	CENPO (1.8)	CDADC1 (2.5)	DMXL2 (2.3)	ADPGK (2.2)	MKRN2 (2.1)	ENSG00000247225 (1.9)	FNDC3A (1.8)	TOMM40 (1.5)	DNAH10 (1.5)	ENSG00000231365 (1.5)	PIGC (1.5)	C3orf78 (3.4)	HOXA11-AS1 (2.5)	TMEM206 (2.4)	MKRN2 (2.1)	TWF2 (2.1)	RFT1 (2.1)	HOXA13 (2.1)	HOXA11 (2.0)	ALAS1 (1.9)	ENSG00000247225 (1.9)
A11.627	Myeloid Cells	Cells	Myeloid Cells	0.98	>=0.20	0.91	>=0.20	0.59	>=0.20	SPI1 (3.1)	APOBR (2.9)	TTLL4 (2.6)	ENSG00000249093 (2.4)	DMXL2 (2.4)	STX4 (2.3)	CYP27A1 (2.3)	ADPGK (2.1)	TRAFD1 (2.0)	SNX11 (2.0)	DMXL2 (2.4)	ADPGK (2.1)	TIFAB (1.7)	LIMD2 (1.7)	FTH1P5 (1.6)	ENSG00000256234 (1.6)	MAP3K3 (1.5)	FNDC3A (1.5)	RAF1 (1.5)	ENSG00000203644 (1.2)	DPEP2 (2.4)	PPM1M (2.3)	EXOC3L1 (2.1)	FERMT3 (2.0)	ATP6V0D1 (2.0)	TWF2 (1.9)	DPEP3 (1.8)	TIFAB (1.7)	ABCA1 (1.7)	ENSG00000235601 (1.6)
A07.541.358.100	Atrial Appendage	Cardiovascular System	Heart	0.43	>=0.20	0.91	>=0.20	0.6	>=0.20	MYBPC3 (6.5)	ART3 (4.2)	TACO1 (3.5)	NEXN (3.4)	GALNTL1 (3.0)	GIPR (2.9)	ENSG00000120341 (2.9)	COL4A4 (2.6)	ERBB4 (2.5)	AS3MT (2.4)	TACO1 (3.5)	SSPN (2.9)	HOXC12 (2.8)	CSH2 (2.3)	MKRN2 (2.2)	MLNR (1.9)	ENSG00000223561 (1.6)	HOXC8 (1.6)	CCDC47 (1.4)	STK33 (1.4)	TNNC1 (3.9)	SLC25A26 (3.6)	C14orf159 (2.9)	SFMBT1 (2.9)	SSPN (2.9)	HOXC12 (2.8)	CRADD (2.6)	NUDT6 (2.5)	SPRYD7 (2.5)	PTPDC1 (2.4)
A11.329.830	Stromal Cells	Cells	Connective Tissue Cells	0.6	>=0.20	0.51	>=0.20	0.6	>=0.20	NEXN-AS1 (6.9)	ENSG00000255496 (5.5)	BDNF-AS1 (4.6)	BDNF (3.3)	ENSG00000254300 (2.9)	ENSG00000247735 (2.8)	COPZ2 (2.8)	SLC39A13 (2.4)	RPGRIP1L (2.3)	PRKD1 (2.0)	ENSG00000255496 (5.5)	BDNF-AS1 (4.6)	BDNF (3.3)	RPGRIP1L (2.3)	HOXC4 (2.2)	HOXC5 (2.1)	KIRREL (2.0)	HOXC9 (1.8)	ENSG00000231365 (1.8)	ZFP64 (1.8)	WNT2 (3.3)	B3GNT9 (2.8)	FGF2 (2.6)	VASN (2.6)	SLC12A4 (2.2)	HOXC4 (2.2)	HOXC5 (2.1)	CENPT (2.0)	KIRREL (2.0)	CITED2 (1.9)
A11.118.637.555.567.569.200.700	T Lymphocytes Regulatory	Cells	Blood Cells	0.69	>=0.20	0.96	>=0.20	0.6	>=0.20	ENSG00000235300 (6.2)	FNBP4 (4.4)	LAT (4.0)	SLC7A6OS (3.9)	NLRC3 (3.9)	SKAP1 (3.3)	ENSG00000215099 (3.0)	DNASE1 (3.0)	GTF3A (3.0)	RAD52 (2.9)	ARHGAP12 (3.0)	TRIM66 (2.5)	PIGC (2.4)	MAP3K3 (2.2)	RAF1 (2.1)	CDADC1 (1.7)	FRYL (1.4)	ETAA1 (1.4)	LIMD2 (1.2)	OCIAD2 (1.2)	TOX (3.8)	EPC1 (3.5)	ANKRD55 (3.2)	RPS6KA5 (3.0)	ARHGAP12 (3.0)	CTCF (2.9)	UBXN1 (2.6)	ENSG00000228397 (2.5)	THAP11 (2.5)	SLC7A6 (2.4)
A02.835.583.443.800.800	Synovial Fluid	Musculoskeletal System	Skeleton	0.71	>=0.20	0.99	>=0.20	0.6	>=0.20	FLT3 (4.9)	LAT (3.6)	SKAP1 (3.4)	NLRC3 (3.3)	ENSG00000215099 (3.1)	CSNK1G2 (2.5)	APOBR (2.5)	ZNF142 (2.4)	SPI1 (2.2)	ENSG00000249093 (2.1)	TIFAB (2.7)	MLNR (2.2)	LIMD2 (1.9)	PIGC (1.8)	MAP3K3 (1.7)	CDADC1 (1.5)	ADPGK (1.5)	ENSG00000203644 (1.5)	PSMC5 (1.1)	CD79B (1.1)	EPC1 (3.2)	PPM1M (3.0)	MTA2 (2.8)	TIFAB (2.7)	UBXN1 (2.7)	CDC42 (2.5)	CTRL (2.5)	EML3 (2.5)	TWF2 (2.5)	TOX (2.5)
A15.382.490.315.583	Neutrophils	Hemic and Immune Systems	Immune System	0.91	>=0.20	0.98	>=0.20	0.62	>=0.20	ENSG00000250616 (5.8)	GNAT2 (4.6)	SPI1 (4.6)	APOBR (4.2)	LIMD2 (4.2)	MCTP2 (4.2)	CSNK1G2 (3.9)	YPEL3 (3.8)	ENSG00000249093 (3.7)	ACAP2 (3.7)	RAF1 (5.2)	LIMD2 (4.2)	TMCC1 (4.0)	MAP3K3 (3.6)	ENSG00000203644 (3.1)	DMXL2 (2.7)	FNDC3A (2.3)	FTH1P5 (2.1)	ADPGK (1.9)	ITPR2 (1.8)	DPEP3 (6.5)	CDC42-IT1 (5.3)	RAF1 (5.2)	CTRL (4.7)	DPEP2 (4.5)	TMCC1 (4.0)	EXOC3L1 (3.9)	ANKRD55 (3.6)	ABCA1 (3.2)	RPS6KA5 (3.1)
A07.231	Blood Vessels	Cardiovascular System	Blood Vessels	0.98	>=0.20	0.45	>=0.20	0.62	>=0.20	C3orf21 (2.8)	TAOK2 (2.4)	RARB (2.3)	SLC39A13 (2.2)	DNAJB4 (2.1)	RNF25 (1.9)	PLA2G15 (1.6)	MAP3K3 (1.5)	ZFP64 (1.4)	SH2B3 (1.4)	CALCRL (3.2)	PLXND1 (2.3)	TFPI (2.2)	PVRL2 (1.9)	KIRREL (1.8)	MAP3K3 (1.5)	ZFP64 (1.4)	MKRN2 (1.2)	FNDC3A (1.1)	BDNF (1.0)	STAB1 (3.4)	CALCRL (3.2)	SLC12A4 (2.7)	PLXND1 (2.3)	TFPI (2.2)	FAM65A (2.0)	BMP2 (2.0)	PVRL2 (1.9)	KIRREL (1.8)	ANKRD55 (1.6)
A11.627.635	Myeloid Progenitor Cells	Cells	Myeloid Cells	0.91	>=0.20	0.49	>=0.20	0.63	>=0.20	ENSG00000250616 (2.4)	ENSG00000240280 (2.2)	CENPO (2.1)	TUFM (1.9)	PMS2P3 (1.9)	NUP160 (1.7)	PRMT7 (1.7)	ZNHIT3 (1.7)	CWC22 (1.6)	CCDC101 (1.6)	CDADC1 (2.3)	MKRN2 (2.2)	ENSG00000240280 (2.2)	ENSG00000231365 (1.8)	DMXL2 (1.6)	DCAF7 (1.5)	PIGC (1.4)	ADPGK (1.4)	ENSG00000247225 (1.4)	TOMM40 (1.4)	C3orf78 (3.0)	MKRN2 (2.2)	TMEM206 (1.9)	ENSG00000231365 (1.8)	RFT1 (1.8)	SPATA5 (1.7)	CDCA7 (1.7)	MTA2 (1.7)	NEK4 (1.6)	CBFB (1.6)
A11.118.637.415	Granulocytes	Cells	Blood Cells	0.92	>=0.20	0.98	>=0.20	0.64	>=0.20	ENSG00000250616 (5.2)	SPI1 (4.3)	GNAT2 (4.2)	APOBR (4.0)	MCTP2 (3.9)	LIMD2 (3.8)	CSNK1G2 (3.6)	NT5C2 (3.6)	ACAP2 (3.5)	ENSG00000249093 (3.4)	RAF1 (4.8)	LIMD2 (3.8)	TMCC1 (3.5)	MAP3K3 (3.3)	ENSG00000203644 (2.8)	DMXL2 (2.6)	ENSG00000247225 (2.1)	FNDC3A (2.0)	CDADC1 (1.9)	ADPGK (1.9)	DPEP3 (6.0)	RAF1 (4.8)	CDC42-IT1 (4.8)	CTRL (4.4)	DPEP2 (4.1)	EXOC3L1 (3.6)	ANKRD55 (3.5)	TMCC1 (3.5)	RPS6KA5 (2.9)	ENSG00000203644 (2.8)
A15.378.316.580	Monocytes	Hemic and Immune Systems	Hematopoietic System	0.97	>=0.20	0.84	>=0.20	0.64	>=0.20	SPI1 (3.1)	APOBR (2.8)	ADPGK (2.4)	STX4 (2.4)	TTLL4 (2.4)	DMXL2 (2.3)	SPNS1 (2.2)	SNX11 (2.1)	SLX4 (2.1)	SH2B3 (2.1)	TIFAB (2.9)	ADPGK (2.4)	DMXL2 (2.3)	FNDC3A (1.6)	DCAF7 (1.6)	FTH1P5 (1.6)	MAP3K3 (1.5)	LIMD2 (1.5)	PEPD (1.2)	PPARG (1.2)	TIFAB (2.9)	PPM1M (2.5)	TWF2 (2.4)	FERMT3 (2.2)	TMEM206 (2.1)	EXOC3L1 (2.1)	CORO7 (2.0)	DPEP2 (1.9)	ATP6V0D1 (1.8)	FHOD1 (1.8)
A15.382.520.604.700	Spleen	Hemic and Immune Systems	Immune System	0.77	>=0.20	0.66	>=0.20	0.65	>=0.20	SKAP1 (2.7)	BANK1 (2.2)	NLRC3 (2.2)	LIMD2 (2.2)	CD19 (2.1)	DCAF7 (2.0)	CD79B (1.8)	LAT (1.8)	MCTP2 (1.8)	FUBP1 (1.7)	LRTM1 (2.2)	LIMD2 (2.2)	DCAF7 (2.0)	CD79B (1.8)	FRYL (1.3)	DDX42 (1.2)	ADPGK (0.9)	APOC1 (0.8)	STRADA (0.7)	KTN1 (0.7)	FHOD1 (1.9)	ITIH3 (1.6)	MAP3K1 (1.4)	DLEU2 (1.4)	RFX7 (1.4)	LINC00339 (1.4)	PSMB10 (1.4)	CBFB (1.4)	FERMT3 (1.3)	SPATA5 (1.1)
A11.872.378.590.817	Megakaryocyte Erythroid Progenitor Cells	Cells	Stem Cells	0.81	>=0.20	0.52	>=0.20	0.65	>=0.20	ENSG00000240280 (7.5)	ENSG00000245538 (3.6)	TRAP1 (3.5)	FUBP1 (3.1)	NUP160 (2.9)	TMEM116 (2.9)	TRUB2 (2.9)	NAA25 (2.9)	PRMT7 (2.8)	CENPO (2.8)	ENSG00000240280 (7.5)	ENSG00000233593 (4.1)	DLEU1 (2.6)	MKRN2 (2.5)	ENSG00000231365 (2.4)	SCG3 (2.4)	DCAF7 (2.3)	WARS2 (2.1)	BBS4 (2.0)	APOC1 (1.9)	SPATA5 (4.6)	C7orf58 (4.1)	CDCA7 (3.1)	NUDT6 (2.8)	DLEU1 (2.6)	MKRN2 (2.5)	ENSG00000231365 (2.4)	PAM16 (2.4)	CRADD (2.3)	C3orf78 (2.3)
A15.378.316.378.590.837.250	Erythroid Precursor Cells	Hemic and Immune Systems	Hematopoietic System	0.81	>=0.20	0.52	>=0.20	0.65	>=0.20	ENSG00000240280 (7.5)	ENSG00000245538 (3.6)	TRAP1 (3.5)	FUBP1 (3.1)	NUP160 (2.9)	TMEM116 (2.9)	TRUB2 (2.9)	NAA25 (2.9)	PRMT7 (2.8)	CENPO (2.8)	ENSG00000240280 (7.5)	ENSG00000233593 (4.1)	DLEU1 (2.6)	MKRN2 (2.5)	ENSG00000231365 (2.4)	SCG3 (2.4)	DCAF7 (2.3)	WARS2 (2.1)	BBS4 (2.0)	APOC1 (1.9)	SPATA5 (4.6)	C7orf58 (4.1)	CDCA7 (3.1)	NUDT6 (2.8)	DLEU1 (2.6)	MKRN2 (2.5)	ENSG00000231365 (2.4)	PAM16 (2.4)	CRADD (2.3)	C3orf78 (2.3)
A11.872.378	Hematopoietic Stem Cells	Cells	Stem Cells	0.89	>=0.20	0.55	>=0.20	0.65	>=0.20	ENSG00000250616 (2.0)	ENSG00000240280 (1.9)	TUFM (1.8)	CENPO (1.7)	PMS2P3 (1.7)	BRAP (1.7)	NUP160 (1.7)	CWC22 (1.6)	CCDC101 (1.5)	PRMT7 (1.5)	CDADC1 (2.3)	ENSG00000240280 (1.9)	MKRN2 (1.9)	ENSG00000231365 (1.5)	ADPGK (1.5)	PIGC (1.4)	DLEU1 (1.2)	DMXL2 (1.2)	DCAF7 (1.1)	ENSG00000247225 (1.1)	C3orf78 (2.3)	MKRN2 (1.9)	TMEM206 (1.7)	NFATC3 (1.6)	RFX7 (1.6)	ENSG00000231365 (1.5)	LINC00339 (1.5)	CDCA7 (1.5)	RFT1 (1.5)	MTA2 (1.4)
A15.378	Hematopoietic System	Hemic and Immune Systems	Hematopoietic System	0.97	>=0.20	0.96	>=0.20	0.65	>=0.20	SPI1 (3.3)	APOBR (2.9)	TTLL4 (2.3)	DMXL2 (2.2)	LIMD2 (2.2)	ENSG00000249093 (2.2)	ADPGK (2.1)	STX4 (2.0)	ACAP2 (2.0)	TRAFD1 (2.0)	DMXL2 (2.2)	LIMD2 (2.2)	ADPGK (2.1)	RAF1 (2.0)	MAP3K3 (1.9)	TIFAB (1.6)	FNDC3A (1.5)	ENSG00000203644 (1.4)	FTH1P5 (1.3)	MLNR (1.1)	DPEP2 (2.5)	EXOC3L1 (2.3)	PPM1M (2.2)	DPEP3 (2.2)	FERMT3 (2.0)	CORO7 (2.0)	CTRL (2.0)	RAF1 (2.0)	CDC42-IT1 (1.9)	ATP6V0D1 (1.8)
A15.378.316	Bone Marrow Cells	Hemic and Immune Systems	Hematopoietic System	0.97	>=0.20	0.96	>=0.20	0.65	>=0.20	SPI1 (3.3)	APOBR (2.9)	TTLL4 (2.3)	DMXL2 (2.2)	LIMD2 (2.2)	ENSG00000249093 (2.2)	ADPGK (2.1)	STX4 (2.0)	ACAP2 (2.0)	TRAFD1 (2.0)	DMXL2 (2.2)	LIMD2 (2.2)	ADPGK (2.1)	RAF1 (2.0)	MAP3K3 (1.9)	TIFAB (1.6)	FNDC3A (1.5)	ENSG00000203644 (1.4)	FTH1P5 (1.3)	MLNR (1.1)	DPEP2 (2.5)	EXOC3L1 (2.3)	PPM1M (2.2)	DPEP3 (2.2)	FERMT3 (2.0)	CORO7 (2.0)	CTRL (2.0)	RAF1 (2.0)	CDC42-IT1 (1.9)	ATP6V0D1 (1.8)
A11.872.653	Neural Stem Cells	Cells	Stem Cells	0.03	<0.20	0.81	>=0.20	0.67	>=0.20	MAP2K5 (4.0)	ETV5 (3.9)	IPO9 (3.6)	HIP1 (3.3)	INO80E (3.1)	BTBD2 (2.8)	C3orf21 (2.8)	KCTD13 (2.7)	CRB2 (2.7)	TUFM (2.6)	PEPD (2.6)	DCAF7 (2.6)	NRXN3 (2.5)	TFAP2B (2.3)	MKRN2 (2.1)	ZNF664 (1.9)	FRYL (1.8)	STK33 (1.7)	SCG3 (1.2)	STRADA (1.2)	VEGFB (3.7)	B3GAT3 (3.5)	MTA2 (3.2)	BAP1 (2.6)	PEPD (2.6)	CHRNA7 (2.4)	INTS5 (2.4)	CORO7 (2.4)	PSKH1 (2.3)	EDC4 (2.2)
A15.145.229.637.555.567.569.200	CD4 Positive T Lymphocytes	Hemic and Immune Systems	Blood	0.59	>=0.20	0.95	>=0.20	0.67	>=0.20	ENSG00000235300 (5.2)	LAT (4.3)	SLC7A6OS (4.3)	FNBP4 (4.1)	NLRC3 (3.9)	DNASE1 (3.6)	RAD52 (3.4)	SKAP1 (3.3)	NFATC2IP (3.1)	POC5 (3.0)	ARHGAP12 (2.7)	TRIM66 (2.5)	MAP3K3 (2.3)	RAF1 (2.2)	PIGC (2.1)	CDADC1 (1.4)	BBS4 (1.2)	OCIAD2 (1.2)	TACO1 (1.2)	CD79B (1.2)	ANKRD55 (3.9)	TOX (3.6)	EPC1 (3.2)	ENSG00000228397 (2.9)	UBXN1 (2.9)	ARHGAP12 (2.7)	RPS6KA5 (2.7)	THAP11 (2.7)	CTCF (2.4)	DPEP2 (2.4)
A14.724	Pharynx	Stomatognathic System	Pharynx	0.99	>=0.20	0.21	>=0.20	0.7	>=0.20	ENSG00000257056 (3.2)	CD19 (3.1)	ENSG00000234942 (2.6)	GGNBP2 (2.6)	BANK1 (2.5)	ENSG00000245719 (2.4)	C16orf92 (2.1)	STRADA (2.0)	SNX11 (1.9)	NLRC3 (1.9)	ENSG00000241544 (2.3)	ENSG00000247225 (2.1)	STRADA (2.0)	CD79B (1.8)	ENSG00000256234 (1.7)	ENSG00000228536 (1.6)	DNAH10 (1.6)	SMARCD2 (1.5)	ENSG00000235725 (1.5)	PSMC5 (1.4)	ENSG00000224286 (2.9)	ENSG00000235601 (2.4)	ENSG00000241544 (2.3)	ENSG00000243224 (2.2)	ENSG00000247225 (2.1)	DUS2L (1.8)	ENSG00000256234 (1.7)	EFR3B (1.7)	ENSG00000228536 (1.6)	TMEM206 (1.6)
A11.872.190	Embryonic Stem Cells	Cells	Stem Cells	0.51	>=0.20	0.82	>=0.20	0.75	>=0.20	KCNG3 (3.8)	C16orf88 (3.1)	ZNF608 (2.7)	PTBP2 (2.7)	FIGN (2.6)	CBX1 (2.6)	ZNHIT3 (2.2)	IPO9 (2.0)	LGR4 (2.0)	FUBP1 (2.0)	ZFP64 (1.6)	BBS4 (1.4)	RPGRIP1L (1.4)	PVRL2 (1.4)	ENSG00000217404 (1.3)	ETAA1 (1.2)	DDX42 (1.2)	RPS17P5 (1.2)	SCG3 (1.1)	DLEU1 (1.1)	DNMT3A (2.2)	NT5DC2 (2.1)	COL11A1 (1.8)	RFX7 (1.7)	C11orf48 (1.7)	CTCF (1.6)	GNL3 (1.6)	BMP2 (1.5)	FGF2 (1.5)	CDCA7 (1.5)
A11.627.340.360	Granulocyte Precursor Cells	Cells	Myeloid Cells	0.76	>=0.20	0.87	>=0.20	0.76	>=0.20	HIRIP3 (3.1)	HSD17B12 (2.8)	ZNF142 (2.7)	FLT3 (2.7)	CENPO (2.5)	NT5C2 (2.5)	ENSG00000245719 (2.3)	MRM1 (2.3)	PRMT7 (2.1)	DCAF7 (2.1)	ENSG00000247225 (4.6)	CDADC1 (3.5)	ENSG00000231365 (2.6)	MLNR (2.5)	DCAF7 (2.1)	PIGC (2.0)	DNAH10 (1.9)	ADPGK (1.7)	DMXL2 (1.6)	SMARCD2 (1.6)	ENSG00000247225 (4.6)	ANKRD55 (2.9)	ENSG00000231365 (2.6)	DDX28 (2.4)	CDCA7 (2.3)	DLEU2 (2.2)	EDC4 (2.2)	NEK4 (2.1)	PIGC (2.0)	RFT1 (2.0)
A11.063	Antibody Producing Cells	Cells	Antibody-Producing Cells	0.21	>=0.20	0.62	>=0.20	0.79	>=0.20	MC4R (4.0)	RHBDD1 (3.2)	QPCTL (3.1)	CD79B (3.1)	LMX1B (2.8)	ZBTB38 (2.7)	HSD17B12 (2.6)	ENSG00000253734 (2.6)	TBX6 (2.2)	PDZRN4 (2.0)	MC4R (4.0)	CD79B (3.1)	ENSG00000253734 (2.6)	C22orf31 (2.5)	ENSG00000217404 (2.3)	COBLL1 (1.8)	ONECUT1 (1.7)	PIGC (1.7)	HOXC12 (1.5)	ENSG00000203644 (1.4)	DNAJC4 (2.8)	SPCS1 (2.7)	C22orf31 (2.5)	DUS2L (2.4)	RFT1 (2.4)	NUDT22 (2.4)	INTS5 (2.3)	ENSG00000217404 (2.3)	DCST2 (2.2)	ENSG00000228397 (2.2)
A11.118.637.555.567.562	B Lymphocytes	Cells	Blood Cells	0.21	>=0.20	0.62	>=0.20	0.79	>=0.20	MC4R (4.0)	RHBDD1 (3.2)	QPCTL (3.1)	CD79B (3.1)	LMX1B (2.8)	ZBTB38 (2.7)	HSD17B12 (2.6)	ENSG00000253734 (2.6)	TBX6 (2.2)	PDZRN4 (2.0)	MC4R (4.0)	CD79B (3.1)	ENSG00000253734 (2.6)	C22orf31 (2.5)	ENSG00000217404 (2.3)	COBLL1 (1.8)	ONECUT1 (1.7)	PIGC (1.7)	HOXC12 (1.5)	ENSG00000203644 (1.4)	DNAJC4 (2.8)	SPCS1 (2.7)	C22orf31 (2.5)	DUS2L (2.4)	RFT1 (2.4)	NUDT22 (2.4)	INTS5 (2.3)	ENSG00000217404 (2.3)	DCST2 (2.2)	ENSG00000228397 (2.2)
A09.371	Eye	Sense Organs	Eye	0.34	>=0.20	0.52	>=0.20	0.79	>=0.20	PRMT7 (2.3)	MAP2K5 (2.1)	BBS4 (2.1)	TMEM18 (2.1)	TFAP2B (1.9)	USP37 (1.8)	GNGT1 (1.8)	ZZZ3 (1.6)	C16orf88 (1.5)	SLC7A6OS (1.4)	BBS4 (2.1)	TFAP2B (1.9)	PSMC5 (1.3)	PEPD (1.2)	ZNF664 (1.2)	ENSG00000233593 (1.2)	CDADC1 (1.1)	TRIM66 (1.0)	PIGC (1.0)	MAP3K3 (0.9)	UBXN1 (1.6)	WNT4 (1.5)	RANBP10 (1.3)	C11orf83 (1.3)	C16orf48 (1.2)	PEPD (1.2)	ZNF664 (1.2)	CPEB4 (1.2)	TRIM13 (1.2)	MACROD1 (1.1)
A14.549.885	Tongue	Stomatognathic System	Mouth	1	>=0.20	0.45	>=0.20	0.79	>=0.20	CYP7B1 (3.8)	ENSG00000233569 (3.7)	FTSJ3 (2.8)	TACO1 (2.8)	SETD1A (2.7)	GNGT1 (2.7)	ENSG00000247735 (2.5)	ENSG00000254102 (2.2)	SMARCD2 (2.1)	GRP (2.0)	PPP3R2 (4.1)	GRHL3 (2.8)	FTSJ3 (2.8)	TACO1 (2.8)	ENSG00000241544 (2.4)	HOXC13 (2.3)	SMARCD2 (2.1)	TIFAB (2.0)	ENSG00000253734 (1.9)	GRIN3A (1.9)	ENSG00000224286 (2.8)	GRHL3 (2.8)	ENSG00000241544 (2.4)	ESRP2 (2.3)	HOXC13 (2.3)	C11orf83 (2.3)	GFOD2 (2.2)	METTL12 (2.0)	TIFAB (2.0)	DNAJA3 (1.8)
A10.165	Connective Tissue	Tissues	Connective Tissue	0.77	>=0.20	0.58	>=0.20	0.8	>=0.20	FLT3 (3.9)	CD79B (1.7)	ENSG00000225942 (1.5)	MC4R (1.5)	RPS17P5 (1.5)	FHIT (1.4)	ENSG00000253734 (1.3)	LMX1B (1.3)	C16orf92 (1.2)	GTF3A (1.2)	ENSG00000217404 (1.9)	CD79B (1.7)	MC4R (1.5)	RPS17P5 (1.5)	ENSG00000247225 (1.3)	ENSG00000253734 (1.3)	C22orf31 (1.2)	HOXC8 (1.2)	STRADA (1.1)	LIMD2 (1.0)	ENSG00000217404 (1.9)	JUND (1.8)	ENSG00000224286 (1.6)	DNAJC4 (1.6)	ENSG00000228397 (1.5)	PHF7 (1.4)	RLTPR (1.4)	KIAA1683 (1.4)	ENSG00000247225 (1.3)	C16orf86 (1.3)
A04.623.603	Oropharynx	Respiratory System	Pharynx	0.89	>=0.20	0.91	>=0.20	0.8	>=0.20	CD19 (4.8)	CD79B (3.9)	BANK1 (3.5)	ENSG00000235300 (3.4)	LIMD2 (2.7)	GGNBP2 (2.5)	NLRC3 (2.5)	BCDIN3D (2.4)	ZC3H4 (2.4)	RPAIN (2.3)	CD79B (3.9)	LIMD2 (2.7)	SMARCD2 (1.8)	DCAF7 (1.5)	ENSG00000241544 (1.4)	FRYL (1.2)	ENSG00000217404 (1.2)	ITPR2 (1.1)	FTSJ3 (1.1)	PIGC (1.1)	DUS2L (3.5)	TOX (2.7)	THAP11 (2.2)	DLEU2 (2.2)	RLTPR (2.1)	UBXN1 (2.0)	SPATA5 (2.0)	CTCF (2.0)	EPC1 (1.9)	NFATC3 (1.9)
A15.382.520.604.800	Palatine Tonsil	Hemic and Immune Systems	Immune System	0.89	>=0.20	0.91	>=0.20	0.8	>=0.20	CD19 (4.8)	CD79B (3.9)	BANK1 (3.5)	ENSG00000235300 (3.4)	LIMD2 (2.7)	GGNBP2 (2.5)	NLRC3 (2.5)	BCDIN3D (2.4)	ZC3H4 (2.4)	RPAIN (2.3)	CD79B (3.9)	LIMD2 (2.7)	SMARCD2 (1.8)	DCAF7 (1.5)	ENSG00000241544 (1.4)	FRYL (1.2)	ENSG00000217404 (1.2)	ITPR2 (1.1)	FTSJ3 (1.1)	PIGC (1.1)	DUS2L (3.5)	TOX (2.7)	THAP11 (2.2)	DLEU2 (2.2)	RLTPR (2.1)	UBXN1 (2.0)	SPATA5 (2.0)	CTCF (2.0)	EPC1 (1.9)	NFATC3 (1.9)
A02.835	Skeleton	Musculoskeletal System	Skeleton	0.75	>=0.20	0.64	>=0.20	0.86	>=0.20	FLT3 (4.1)	CD79B (1.8)	ENSG00000225942 (1.5)	MC4R (1.5)	FHIT (1.5)	RPS17P5 (1.5)	ENSG00000253734 (1.4)	LMX1B (1.3)	ERP29 (1.3)	C16orf92 (1.3)	ENSG00000217404 (2.0)	CD79B (1.8)	MC4R (1.5)	RPS17P5 (1.5)	ENSG00000253734 (1.4)	C22orf31 (1.3)	ENSG00000247225 (1.3)	HOXC8 (1.2)	STRADA (1.1)	ENSG00000203644 (1.1)	ENSG00000217404 (2.0)	JUND (1.8)	ENSG00000224286 (1.7)	DNAJC4 (1.7)	ENSG00000228397 (1.6)	PHF7 (1.5)	RLTPR (1.5)	KIAA1683 (1.4)	CDC42 (1.4)	C16orf86 (1.3)
A15.145.300	Fetal Blood	Hemic and Immune Systems	Blood	0.85	>=0.20	0.99	>=0.20	0.86	>=0.20	MRM1 (3.3)	WNK1 (2.3)	ENSG00000257228 (2.2)	LIMD2 (2.2)	LAT (2.1)	YPEL3 (1.9)	ATXN2L (1.9)	SPI1 (1.9)	NLRC3 (1.9)	APOBR (1.8)	PIGC (2.7)	LIMD2 (2.2)	MLNR (2.1)	C22orf31 (2.0)	TOMM40 (1.8)	MAP3K3 (1.7)	HOXC12 (1.6)	RAF1 (1.4)	CD79B (1.3)	ENSG00000253734 (1.3)	RANBP10 (4.4)	PIGC (2.7)	ANKRD55 (2.4)	DPEP2 (2.2)	C22orf31 (2.0)	E2F4 (2.0)	ENSG00000228397 (1.8)	DPEP3 (1.8)	TOMM40 (1.8)	MTA2 (1.8)
A02.835.232	Bone and Bones	Musculoskeletal System	Skeleton	0.76	>=0.20	0.64	>=0.20	0.88	>=0.20	FLT3 (4.2)	CD79B (1.8)	ENSG00000225942 (1.6)	MC4R (1.6)	RPS17P5 (1.5)	FHIT (1.5)	ENSG00000253734 (1.4)	LMX1B (1.4)	C16orf92 (1.4)	ERP29 (1.3)	ENSG00000217404 (2.0)	CD79B (1.8)	MC4R (1.6)	RPS17P5 (1.5)	ENSG00000253734 (1.4)	ENSG00000247225 (1.4)	C22orf31 (1.4)	HOXC8 (1.2)	STRADA (1.1)	LIMD2 (1.1)	ENSG00000217404 (2.0)	JUND (1.9)	ENSG00000224286 (1.7)	DNAJC4 (1.7)	ENSG00000228397 (1.6)	RLTPR (1.6)	PHF7 (1.5)	KIAA1683 (1.5)	CDC42 (1.4)	ENSG00000247225 (1.4)
A15.382.216	Bone Marrow	Hemic and Immune Systems	Immune System	0.73	>=0.20	0.63	>=0.20	0.89	>=0.20	FLT3 (4.7)	CD79B (2.1)	ENSG00000225942 (1.9)	MC4R (1.8)	FHIT (1.8)	RPS17P5 (1.7)	ENSG00000253734 (1.7)	C16orf92 (1.6)	LMX1B (1.6)	MCTP2 (1.5)	ENSG00000217404 (2.1)	CD79B (2.1)	MC4R (1.8)	RPS17P5 (1.7)	ENSG00000253734 (1.7)	ENSG00000247225 (1.6)	C22orf31 (1.5)	HOXC8 (1.4)	STRADA (1.3)	LIMD2 (1.3)	JUND (2.2)	ENSG00000217404 (2.1)	ENSG00000224286 (2.0)	DNAJC4 (1.9)	ENSG00000228397 (1.9)	RLTPR (1.8)	PHF7 (1.7)	KIAA1683 (1.7)	ENSG00000247225 (1.6)	C16orf86 (1.6)
A15.382	Immune System	Hemic and Immune Systems	Immune System	0.79	>=0.20	0.85	>=0.20	0.89	>=0.20	FLT3 (2.7)	CD79B (1.6)	LIMD2 (1.5)	ENSG00000225942 (1.5)	MC4R (1.4)	LMX1B (1.4)	ADPGK (1.3)	MCTP2 (1.3)	ENSG00000253734 (1.2)	SPI1 (1.2)	CD79B (1.6)	LIMD2 (1.5)	MC4R (1.4)	ADPGK (1.3)	C22orf31 (1.3)	ENSG00000253734 (1.2)	ENSG00000217404 (1.2)	ENSG00000203644 (1.2)	STRADA (1.0)	RAF1 (0.9)	ENSG00000228397 (1.6)	FERMT3 (1.5)	JUND (1.4)	DPEP3 (1.4)	DNAJC4 (1.4)	CDC42-IT1 (1.4)	PHF7 (1.4)	RLTPR (1.4)	ENSG00000224286 (1.3)	EPC1 (1.3)
A15.145.229	Blood Cells	Hemic and Immune Systems	Blood	0.77	>=0.20	1	>=0.20	0.9	>=0.20	LIMD2 (2.3)	SPI1 (1.8)	APOBR (1.7)	LAT (1.7)	MAP3K3 (1.7)	RASA2 (1.6)	CSNK1G2 (1.4)	SKAP1 (1.4)	CD79B (1.4)	DNASE1 (1.4)	LIMD2 (2.3)	MAP3K3 (1.7)	CD79B (1.4)	ADPGK (1.3)	ENSG00000203644 (1.2)	RAF1 (1.2)	C22orf31 (0.8)	MLNR (0.8)	MC4R (0.8)	ENSG00000253734 (0.7)	DPEP2 (2.0)	MAP3K1 (1.8)	CDC42-IT1 (1.7)	PPM1M (1.7)	FERMT3 (1.7)	NFATC3 (1.6)	CORO7 (1.6)	CTRL (1.5)	EPC1 (1.5)	DNAH1 (1.5)
A11.436.275	Endothelial Cells	Cells	Epithelial Cells	0.99	>=0.20	0.64	>=0.20	0.9	>=0.20	TAOK2 (2.2)	C3orf21 (2.1)	MFAP3 (2.1)	DNAJB4 (2.0)	SLC39A13 (1.9)	ZFP64 (1.9)	SH2B3 (1.8)	RNF25 (1.8)	KCTD15 (1.7)	MAP3K3 (1.5)	CALCRL (3.8)	PLXND1 (2.6)	TFPI (2.2)	ZFP64 (1.9)	PVRL2 (1.9)	MKRN2 (1.5)	MAP3K3 (1.5)	ENSG00000231365 (1.3)	FNDC3A (1.2)	KIRREL (1.2)	STAB1 (3.9)	CALCRL (3.8)	PLXND1 (2.6)	ANKRD55 (2.4)	TFPI (2.2)	SLC12A4 (2.1)	FAM65A (2.0)	PVRL2 (1.9)	NT5DC2 (1.6)	GFOD2 (1.6)
A11.872.700	Pluripotent Stem Cells	Cells	Stem Cells	0.56	>=0.20	0.95	>=0.20	0.91	>=0.20	KCNG3 (6.4)	CALCR (5.3)	PTBP2 (3.8)	C16orf88 (3.4)	FIGN (2.7)	LGR4 (2.6)	NUP160 (2.6)	DDX42 (2.5)	SBK1 (2.4)	CBX1 (2.4)	DDX42 (2.5)	SCG3 (2.2)	PVRL2 (2.1)	FTSJ3 (1.8)	ZFP64 (1.6)	BBS4 (1.6)	ETAA1 (1.5)	TOMM40 (1.5)	APOE (1.4)	WARS2 (1.3)	DNMT3A (3.8)	FGFR4 (2.7)	NT5DC2 (2.4)	STIP1 (2.3)	C11orf48 (2.3)	RFX7 (2.3)	FGF2 (2.2)	PVRL2 (2.1)	DPEP3 (1.9)	CTCF (1.9)
A11.872.700.500	Induced Pluripotent Stem Cells	Cells	Stem Cells	0.56	>=0.20	0.95	>=0.20	0.91	>=0.20	KCNG3 (6.4)	CALCR (5.3)	PTBP2 (3.8)	C16orf88 (3.4)	FIGN (2.7)	LGR4 (2.6)	NUP160 (2.6)	DDX42 (2.5)	SBK1 (2.4)	CBX1 (2.4)	DDX42 (2.5)	SCG3 (2.2)	PVRL2 (2.1)	FTSJ3 (1.8)	ZFP64 (1.6)	BBS4 (1.6)	ETAA1 (1.5)	TOMM40 (1.5)	APOE (1.4)	WARS2 (1.3)	DNMT3A (3.8)	FGFR4 (2.7)	NT5DC2 (2.4)	STIP1 (2.3)	C11orf48 (2.3)	RFX7 (2.3)	FGF2 (2.2)	PVRL2 (2.1)	DPEP3 (1.9)	CTCF (1.9)
A11.118.637	Leukocytes	Cells	Blood Cells	0.75	>=0.20	0.98	>=0.20	0.91	>=0.20	LIMD2 (2.0)	SPI1 (1.6)	APOBR (1.6)	LMX1B (1.4)	RASA2 (1.4)	CSNK1G2 (1.4)	MAP3K3 (1.4)	DNASE1 (1.4)	MCTP2 (1.3)	ADPGK (1.3)	LIMD2 (2.0)	MAP3K3 (1.4)	ENSG00000203644 (1.3)	ADPGK (1.3)	C22orf31 (1.3)	RAF1 (1.3)	CD79B (1.3)	MC4R (1.2)	ENSG00000253734 (1.2)	HOXC12 (1.0)	DPEP2 (1.7)	DPEP3 (1.7)	FERMT3 (1.6)	CORO7 (1.6)	PPM1M (1.6)	EXOC3L1 (1.6)	ENSG00000228397 (1.6)	CDC42-IT1 (1.5)	CTRL (1.5)	DUS2L (1.5)
A15.145	Blood	Hemic and Immune Systems	Blood	0.8	>=0.20	1	>=0.20	0.91	>=0.20	LIMD2 (2.5)	MAP3K3 (2.1)	SPI1 (2.1)	FLT3 (1.9)	CD79B (1.8)	APOBR (1.7)	CSNK1G2 (1.7)	NLRC3 (1.6)	CD19 (1.6)	LAT (1.6)	LIMD2 (2.5)	MAP3K3 (2.1)	CD79B (1.8)	RAF1 (1.6)	ADPGK (1.3)	ENSG00000203644 (1.2)	MLNR (0.9)	DMXL2 (0.9)	FRYL (0.8)	STRADA (0.8)	DPEP2 (2.3)	CDC42-IT1 (2.2)	NFATC3 (1.8)	MAP3K1 (1.7)	EPC1 (1.7)	UBXN1 (1.7)	KIAA1683 (1.7)	CTRL (1.7)	PPM1M (1.6)	CORO7 (1.6)
A11.872.040	Adult Stem Cells	Cells	Stem Cells	0.65	>=0.20	0.92	>=0.20	0.92	>=0.20	CALCR (4.8)	KCNG3 (4.7)	PTBP2 (3.2)	C16orf88 (2.8)	ZNHIT3 (2.2)	RNF25 (2.1)	C1QBP (2.0)	FIGN (2.0)	PMAIP1 (2.0)	PSMC3 (1.9)	PVRL2 (1.8)	ZFP64 (1.7)	DDX42 (1.6)	OCIAD2 (1.6)	SCG3 (1.6)	BBS4 (1.5)	FTSJ3 (1.4)	TOMM40 (1.4)	DLEU1 (1.2)	STK33 (1.1)	DNMT3A (2.3)	C11orf48 (2.2)	STIP1 (2.2)	FGF2 (2.1)	FGFR4 (2.0)	BMP2 (1.9)	NT5DC2 (1.9)	PVRL2 (1.8)	RFX7 (1.7)	COL11A1 (1.7)
A15.145.229.637.555	Leukocytes Mononuclear	Hemic and Immune Systems	Blood	0.58	>=0.20	0.94	>=0.20	0.93	>=0.20	LIMD2 (1.5)	LAT (1.5)	SKAP1 (1.4)	CD79B (1.4)	ZNF142 (1.4)	MC4R (1.4)	SLC39A8 (1.4)	CCDC101 (1.4)	ENSG00000253734 (1.3)	LMX1B (1.3)	LIMD2 (1.5)	CD79B (1.4)	MC4R (1.4)	C22orf31 (1.4)	ENSG00000253734 (1.3)	ADPGK (1.2)	HOXC12 (1.1)	ENSG00000217404 (1.1)	MLNR (1.0)	ENSG00000203644 (1.0)	ENSG00000228397 (1.7)	DDX28 (1.6)	RLTPR (1.5)	FERMT3 (1.5)	PPM1M (1.5)	CORO7 (1.4)	DUS2L (1.4)	C22orf31 (1.4)	DNAJC4 (1.4)	ENSG00000256116 (1.3)
A15.382.490.555.567	Lymphocytes	Hemic and Immune Systems	Immune System	0.26	>=0.20	0.91	>=0.20	0.95	>=0.20	SKAP1 (2.2)	CD79B (2.1)	MC4R (2.1)	POC5 (2.0)	ZNF142 (2.0)	RASA2 (1.7)	RHBDD1 (1.7)	GTF3A (1.7)	QPCTL (1.6)	ENSG00000253734 (1.6)	CD79B (2.1)	MC4R (2.1)	ENSG00000217404 (1.6)	ENSG00000253734 (1.6)	C22orf31 (1.6)	LIMD2 (1.6)	PIGC (1.3)	HOXC12 (1.1)	ENSG00000203644 (1.1)	DLEU1 (0.9)	RLTPR (2.1)	ENSG00000228397 (2.0)	THAP11 (1.9)	DDX28 (1.7)	SPCS1 (1.6)	ENSG00000217404 (1.6)	DUS2L (1.6)	C22orf31 (1.6)	INTS5 (1.6)	DNAJC4 (1.6)
A06.407.312.782	Testis	Endocrine System	Endocrine Glands	0.64	>=0.20	0.69	>=0.20	0.95	>=0.20	ENSG00000247735 (6.8)	IQCH (4.8)	CYP17A1 (3.7)	AS3MT (3.2)	ZC3H4 (3.0)	ENSG00000235300 (3.0)	CENPO (3.0)	HSD17B12 (2.9)	C10orf26 (2.8)	USP37 (2.6)	ZPBP (8.3)	ENSG00000233593 (3.7)	HOXC4 (2.2)	ETAA1 (2.1)	SMARCD2 (2.0)	RPGRIP1L (2.0)	ENSG00000240280 (1.6)	DDX42 (1.6)	PIGC (1.6)	ENSG00000231365 (1.4)	CHRNA7 (2.5)	TEX9 (2.4)	TOX (2.2)	HOXC4 (2.2)	CTCF (2.1)	ETAA1 (2.1)	RFT1 (2.0)	NEK4 (1.8)	RFX7 (1.6)	SFMBT1 (1.6)
A11.118.637.555.567.569	T Lymphocytes	Cells	Blood Cells	0.6	>=0.20	1	>=0.20	0.96	>=0.20	LAT (4.0)	SKAP1 (3.1)	NLRC3 (3.1)	GTF3A (2.5)	SLC7A6OS (2.4)	NFATC2IP (2.4)	RASA2 (2.3)	ZNF142 (2.3)	POC5 (2.3)	SLC7A6 (2.2)	LIMD2 (1.9)	TRIM66 (1.5)	FRYL (1.3)	FTSJ3 (1.2)	RAF1 (1.2)	MAP3K3 (1.2)	ENSG00000217404 (1.0)	ENSG00000231365 (1.0)	PIGC (1.0)	OCIAD2 (0.9)	THAP11 (2.5)	NFATC3 (2.4)	RLTPR (2.4)	EDC4 (2.3)	SLC7A6 (2.2)	CTCF (2.2)	UBXN1 (2.2)	WDR82 (2.1)	ACD (2.0)	ENSG00000228397 (2.0)
A15.145.229.334	Erythrocytes	Hemic and Immune Systems	Blood	0.76	>=0.20	0.62	>=0.20	0.96	>=0.20	ENSG00000240280 (5.0)	C17orf57 (3.7)	SLX4 (2.8)	SWI5 (2.8)	C18orf8 (2.6)	TRUB2 (2.6)	RHBDD1 (2.5)	TMEM116 (2.4)	MRM1 (2.3)	ENSG00000238010 (2.2)	ENSG00000240280 (5.0)	DLEU1 (2.9)	ENSG00000233593 (2.4)	ONECUT1 (1.9)	TFPI (1.9)	PPP3R2 (1.8)	DNM3 (1.7)	LRTM1 (1.6)	HOXC13 (1.6)	ENSG00000231365 (1.4)	TEX9 (4.1)	DLEU1 (2.9)	SPATA5 (2.7)	C7orf58 (2.7)	NEK4 (2.6)	PPP2R5A (2.6)	ANKRD55 (2.3)	LRRC29 (2.1)	GLYCTK-AS1 (2.1)	TFPI (1.9)
A11.443	Erythroid Cells	Cells	Erythroid Cells	0.77	>=0.20	0.61	>=0.20	0.96	>=0.20	ENSG00000240280 (4.9)	C17orf57 (3.6)	SWI5 (2.8)	SLX4 (2.7)	TRUB2 (2.6)	C18orf8 (2.6)	RHBDD1 (2.5)	MRM1 (2.4)	TMEM116 (2.4)	CENPO (2.2)	ENSG00000240280 (4.9)	DLEU1 (3.0)	ENSG00000233593 (2.3)	ONECUT1 (1.9)	TFPI (1.8)	PPP3R2 (1.8)	DNM3 (1.6)	LRTM1 (1.6)	HOXC13 (1.5)	ENSG00000231365 (1.4)	TEX9 (4.1)	DLEU1 (3.0)	SPATA5 (2.6)	C7orf58 (2.6)	NEK4 (2.6)	PPP2R5A (2.5)	ANKRD55 (2.3)	LRRC29 (2.1)	GLYCTK-AS1 (2.1)	TFPI (1.8)
A11.436.397	Keratinocytes	Cells	Epithelial Cells	0.99	>=0.20	0.33	>=0.20	0.96	>=0.20	SLC27A4 (3.4)	SMPD3 (3.1)	ZFP64 (2.7)	GDPD3 (2.5)	PRSS8 (2.2)	ENSG00000238010 (1.9)	HSD17B12 (1.8)	KCTD15 (1.8)	AXIN1 (1.7)	ARNTL (1.7)	HOXC13 (3.7)	GRHL3 (2.8)	ZFP64 (2.7)	ST14 (1.2)	OCIAD2 (1.1)	RPS17P5 (1.0)	ENSG00000241544 (1.0)	KIRREL (0.9)	ENSG00000235725 (0.9)	TACO1 (0.8)	HOXC13 (3.7)	GRHL3 (2.8)	CENPT (2.7)	C16orf70 (2.0)	ELMO3 (1.9)	ESRP2 (1.8)	WNT4 (1.6)	INTS5 (1.5)	DNAJA3 (1.5)	VASN (1.4)
A08.186.211.730.317.357.352	Hypothalamus Middle	Nervous System	Central Nervous System	0.13	>=0.20	0.12	>=0.20	0.97	>=0.20	GH2 (6.4)	CSH2 (6.2)	GOLGA2 (3.5)	PACRG (3.5)	STK33 (3.4)	KCTD13 (3.0)	TAOK2 (3.0)	GPR61 (2.9)	PCSK1 (2.9)	SH2B1 (2.9)	GH2 (6.4)	CSH2 (6.2)	STK33 (3.4)	TRIM66 (2.6)	ENSG00000178863 (2.1)	KCNH6 (2.1)	FNDC3A (2.0)	SCG3 (2.0)	ENSG00000235725 (1.9)	OCIAD1 (1.6)	POMC (6.6)	B3GAT3 (2.8)	E2F4 (2.8)	NISCH (2.7)	TSNAXIP1 (2.5)	PARD6A (2.5)	HSF4 (2.3)	KIAA0895L (2.2)	PSKH1 (2.2)	LRRC29 (2.2)
A08.186.211.730.317.357.352.435	Hypothalamo Hypophyseal System	Nervous System	Central Nervous System	0.13	>=0.20	0.12	>=0.20	0.97	>=0.20	GH2 (6.4)	CSH2 (6.2)	GOLGA2 (3.5)	PACRG (3.5)	STK33 (3.4)	KCTD13 (3.0)	TAOK2 (3.0)	GPR61 (2.9)	PCSK1 (2.9)	SH2B1 (2.9)	GH2 (6.4)	CSH2 (6.2)	STK33 (3.4)	TRIM66 (2.6)	ENSG00000178863 (2.1)	KCNH6 (2.1)	FNDC3A (2.0)	SCG3 (2.0)	ENSG00000235725 (1.9)	OCIAD1 (1.6)	POMC (6.6)	B3GAT3 (2.8)	E2F4 (2.8)	NISCH (2.7)	TSNAXIP1 (2.5)	PARD6A (2.5)	HSF4 (2.3)	KIAA0895L (2.2)	PSKH1 (2.2)	LRRC29 (2.2)
A08.713	Neurosecretory Systems	Nervous System	Neurosecretory Systems	0.13	>=0.20	0.12	>=0.20	0.97	>=0.20	GH2 (6.4)	CSH2 (6.2)	GOLGA2 (3.5)	PACRG (3.5)	STK33 (3.4)	KCTD13 (3.0)	TAOK2 (3.0)	GPR61 (2.9)	PCSK1 (2.9)	SH2B1 (2.9)	GH2 (6.4)	CSH2 (6.2)	STK33 (3.4)	TRIM66 (2.6)	ENSG00000178863 (2.1)	KCNH6 (2.1)	FNDC3A (2.0)	SCG3 (2.0)	ENSG00000235725 (1.9)	OCIAD1 (1.6)	POMC (6.6)	B3GAT3 (2.8)	E2F4 (2.8)	NISCH (2.7)	TSNAXIP1 (2.5)	PARD6A (2.5)	HSF4 (2.3)	KIAA0895L (2.2)	PSKH1 (2.2)	LRRC29 (2.2)
A15.382.490.555.567.622	Lymphocytes Null	Hemic and Immune Systems	Immune System	0.46	>=0.20	0.8	>=0.20	0.97	>=0.20	HIRIP3 (3.3)	SKAP1 (3.0)	POC5 (2.9)	ZNF142 (2.7)	RQCD1 (2.5)	MYO19 (2.3)	ZC3H4 (2.3)	TRAP1 (2.2)	GTF3A (2.2)	CENPO (2.2)	ENSG00000228536 (3.0)	HOXC12 (2.5)	DCAF7 (1.9)	FTSJ3 (1.9)	TACO1 (1.8)	TOMM40 (1.7)	PPP3R2 (1.7)	LIMD2 (1.5)	MC4R (1.3)	DLEU1 (1.3)	RPS6KA5 (3.2)	CDCA7 (3.1)	ENSG00000228536 (3.0)	RLTPR (2.9)	C11orf48 (2.7)	ACD (2.7)	EDC4 (2.6)	HOXC12 (2.5)	NUDT6 (2.4)	MTA2 (2.3)
A15.382.490.555.567.537	Killer Cells Natural	Hemic and Immune Systems	Immune System	0.47	>=0.20	1	>=0.20	0.98	>=0.20	ZNF142 (3.4)	NLRC3 (3.2)	GGNBP2 (3.1)	MCTP2 (3.1)	RASA2 (3.0)	SKAP1 (3.0)	SLC7A6OS (2.6)	NFATC2IP (2.6)	LAT (2.4)	POC5 (2.3)	CDADC1 (1.8)	FRYL (1.7)	LIMD2 (1.5)	TRIM66 (1.5)	FTSJ3 (1.1)	DCAF7 (0.9)	ENSG00000203644 (0.8)	BBS4 (0.7)	ETAA1 (0.7)	PIGC (0.7)	NFATC3 (2.7)	TOX (2.7)	DLEU2 (2.6)	RPS6KA5 (2.5)	EDC4 (2.2)	EPC1 (2.0)	SLC7A6 (1.8)	ENSG00000228397 (1.8)	C11orf48 (1.8)	PSMB10 (1.7)
A08.186.211.730.885.287.249.487	Corpus Striatum	Nervous System	Central Nervous System	0.02	<0.20	0.98	>=0.20	0.99	>=0.20	MOCS1 (4.2)	CADM2 (4.2)	PTPN11 (4.1)	RAD52 (4.1)	ENSG00000215099 (4.0)	ENSG00000248975 (3.9)	GPRC5B (3.8)	ERBB4 (3.6)	GRID1 (3.5)	HS6ST3 (3.5)	FRYL (3.6)	MLNR (3.3)	DNM3 (3.2)	NIPAL3 (2.6)	TOMM40 (2.3)	CAB39L (2.3)	APOC1 (2.2)	ONECUT1 (1.8)	NRXN3 (1.7)	APOE (1.7)	SPATA5 (6.9)	ITGB8 (5.0)	LRIG1 (4.9)	DNM3 (3.2)	ROM1 (3.1)	FLRT1 (2.8)	NIPAL3 (2.6)	TOMM40 (2.3)	CAB39L (2.3)	PTPDC1 (2.3)
A08.186.211.730.317.357	Hypothalamus	Nervous System	Central Nervous System	0.13	>=0.20	0.2	>=0.20	0.99	>=0.20	GH2 (5.3)	CSH2 (5.2)	GOLGA2 (3.2)	STK33 (3.1)	PACRG (3.0)	SH2B1 (3.0)	GPR61 (3.0)	PCSK1 (2.9)	KCTD13 (2.8)	CNNM2 (2.8)	GH2 (5.3)	CSH2 (5.2)	STK33 (3.1)	TRIM66 (2.5)	ENSG00000178863 (2.2)	ENSG00000235725 (2.1)	KCNH6 (2.0)	OCIAD1 (1.9)	SCG3 (1.8)	C1orf201 (1.7)	POMC (5.3)	B3GAT3 (2.7)	E2F4 (2.7)	TSNAXIP1 (2.4)	NISCH (2.4)	PARD6A (2.4)	ENSG00000243224 (2.4)	HSF4 (2.2)	CES4A (2.2)	ENSG00000178863 (2.2)
A08.186.211.730.317	Diencephalon	Nervous System	Central Nervous System	0.15	>=0.20	0.29	>=0.20	0.99	>=0.20	CSH2 (3.5)	GH2 (3.5)	SH2B1 (3.0)	CNNM2 (2.8)	NCKAP5L (2.8)	GOLGA2 (2.7)	FAIM2 (2.6)	STK33 (2.5)	C16orf92 (2.5)	C19orf34 (2.5)	CSH2 (3.5)	GH2 (3.5)	STK33 (2.5)	ENSG00000235725 (2.4)	ENSG00000178863 (2.4)	C1orf201 (2.0)	TRIM66 (1.9)	OCIAD1 (1.9)	NIPAL3 (1.8)	KCNH6 (1.7)	POMC (3.2)	B3GAT3 (2.6)	E2F4 (2.5)	ENSG00000235725 (2.4)	FLRT1 (2.4)	ENSG00000243224 (2.4)	PARD6A (2.4)	ENSG00000178863 (2.4)	CES4A (2.2)	C16orf86 (2.2)
A08.186.211.653	Mesencephalon	Nervous System	Central Nervous System	0.17	>=0.20	0.52	>=0.20	0.99	>=0.20	GRID1 (3.6)	ZNF536 (3.4)	STX1B (3.0)	NCAM1 (3.0)	FAIM2 (2.9)	CRB2 (2.7)	CNNM2 (2.7)	NCKAP5L (2.6)	GPRC5B (2.6)	C16orf92 (2.6)	FRYL (2.9)	ENSG00000235725 (2.7)	NIPAL3 (2.6)	PPP3R2 (2.3)	APOE (2.0)	GRIN3A (2.0)	NRXN3 (1.9)	STRADA (1.9)	OCIAD1 (1.8)	ARHGAP12 (1.8)	FLRT1 (3.3)	RGMA (3.3)	ENSG00000235725 (2.7)	NIPAL3 (2.6)	EFR3B (2.5)	SLC9A5 (2.5)	NUTF2 (2.5)	KCTD19 (2.4)	B3GAT3 (2.4)	ENSG00000243224 (2.3)
A15.145.229.188	Blood Platelets	Hemic and Immune Systems	Blood	0.63	>=0.20	0.69	>=0.20	0.99	>=0.20	C17orf57 (8.6)	NEXN-AS1 (7.1)	SLX4 (6.3)	ENSG00000238010 (5.1)	RHBDD1 (4.6)	ENSG00000227839 (4.3)	BANK1 (4.3)	LAT (4.2)	C18orf8 (3.9)	SWI5 (3.6)	DNM3 (5.7)	HOXC13 (5.0)	LRTM1 (4.9)	PPP3R2 (3.4)	DLEU1 (3.4)	ONECUT1 (3.3)	KCNH6 (3.2)	ENSG00000178863 (3.0)	TIFAB (3.0)	ENSG00000253734 (3.0)	TEX9 (6.6)	DNM3 (5.7)	LRRC29 (5.1)	HOXC13 (5.0)	NEK4 (4.5)	THAP11 (3.8)	ANKRD55 (3.7)	DLEU1 (3.4)	GLYCTK-AS1 (3.3)	DNMT3A (3.3)
A08.186.211.730.885.287.249	Basal Ganglia	Nervous System	Central Nervous System	0.02	<0.20	0.98	>=0.20	1	>=0.20	GRID1 (3.7)	HS6ST3 (3.6)	CADM2 (3.6)	GPRC5B (3.3)	ERBB4 (3.1)	NCAM1 (3.0)	AK5 (2.9)	MOCS1 (2.8)	GIPR (2.8)	FAIM2 (2.7)	DNM3 (2.6)	FRYL (2.4)	NIPAL3 (2.4)	TOMM40 (2.1)	APOC1 (2.1)	NRXN3 (2.0)	APOE (2.0)	MLNR (1.9)	CAB39L (1.8)	SCG3 (1.8)	SPATA5 (4.4)	ITGB8 (3.5)	FLRT1 (3.3)	LRIG1 (3.1)	ROM1 (2.7)	DNM3 (2.6)	NUTF2 (2.4)	NIPAL3 (2.4)	PARD6A (2.3)	SLC9A5 (2.1)
A08.186.211.730.885.287.500.270	Frontal Lobe	Nervous System	Central Nervous System	0.03	>=0.20	0.79	>=0.20	1	>=0.20	STX1B (4.1)	GRID1 (3.8)	ENSG00000244967 (3.7)	PDIA2 (3.5)	ENSG00000233723 (3.4)	PCSK1 (3.3)	DOC2A (3.1)	GALNTL1 (3.1)	RALYL (3.1)	ELAVL4 (3.0)	GRIN3A (4.0)	ENSG00000233723 (3.4)	ENSG00000254377 (3.0)	C1orf201 (2.8)	PPP3R2 (2.7)	SCG3 (2.7)	ENSG00000235725 (2.5)	HOXC13 (2.5)	NRXN3 (2.3)	ENSG00000178863 (2.2)	TOX (3.3)	SLC9A5 (3.0)	CES4A (2.9)	C1orf201 (2.8)	NUTF2 (2.7)	B3GAT3 (2.5)	ENSG00000235725 (2.5)	ROM1 (2.5)	HOXC13 (2.5)	CDC42 (2.3)
