# Supplementary material for: A joint view on genetic variants for adiposity differentiates subtypes with distinct metabolic implications
Source: Nat Commun. 2018 May 16;9:1946. doi: 10.1038/s41467-018-04124-9 (PMC5956079; doi:10.1038/s41467-018-04124-9)
Supplement: Supplementary file 12 — Supplementary Data 9 [file 41467_2018_4124_MOESM12_ESM.xlsx]

## Sheet: SD9-Depict-ClassSpec-Tissues
Supplementary Data 9 Class-specific DEPICT analyses results. The table shows results from DEPICT tissues, cell type and physiological system enrichment analysis that were conducted separately for variants pertaining to the four classes BMI+WHR+, BMIonly+, WHRonly- and BMI+WHR- (using the same variants as in Supplementary Data 8, but applying our unsupervised classification). Tissues, cell types a…
				BMI+WHR+		BMIonly+		WHRonly-		BMI+WHR-		BMI+WHR+ gene scores:										BMIonly+ gene scores:										WHRonly- gene scores:										BMI+WHR- gene scores:
MeSH term	Name	MeSH first level term	MeSH second level term	Nominal P value	False discovery rate	Nominal P value	False discovery rate	Nominal P value	False discovery rate	Nominal P value	False discovery rate	Tissue-specific expression Z score gene 1	Tissue-specific expression Z score gene 2	Tissue-specific expression Z score gene 3	Tissue-specific expression Z score gene 4	Tissue-specific expression Z score gene 5	Tissue-specific expression Z score gene 6	Tissue-specific expression Z score gene 7	Tissue-specific expression Z score gene 8	Tissue-specific expression Z score gene 9	Tissue-specific expression Z score gene 10	Tissue-specific expression Z score gene 1	Tissue-specific expression Z score gene 2	Tissue-specific expression Z score gene 3	Tissue-specific expression Z score gene 4	Tissue-specific expression Z score gene 5	Tissue-specific expression Z score gene 6	Tissue-specific expression Z score gene 7	Tissue-specific expression Z score gene 8	Tissue-specific expression Z score gene 9	Tissue-specific expression Z score gene 10	Tissue-specific expression Z score gene 1	Tissue-specific expression Z score gene 2	Tissue-specific expression Z score gene 3	Tissue-specific expression Z score gene 4	Tissue-specific expression Z score gene 5	Tissue-specific expression Z score gene 6	Tissue-specific expression Z score gene 7	Tissue-specific expression Z score gene 8	Tissue-specific expression Z score gene 9	Tissue-specific expression Z score gene 10	Tissue-specific expression Z score gene 1	Tissue-specific expression Z score gene 2	Tissue-specific expression Z score gene 3	Tissue-specific expression Z score gene 4	Tissue-specific expression Z score gene 5	Tissue-specific expression Z score gene 6	Tissue-specific expression Z score gene 7	Tissue-specific expression Z score gene 8
A11.329.114	Adipocytes	Cells	Connective Tissue Cells	0.23	>=0.20	0.92	>=0.20	0.00012	<0.01	0.04	>=0.20	MOCS1 (4.3)	NEXN-AS1 (3.9)	SLC7A6 (2.9)	ENSG00000258057 (2.2)	ENSG00000245538 (2.0)	MTIF3 (1.8)	EHBP1 (1.7)	DHRS11 (1.7)	NUPR1 (1.7)	GNPDA2 (1.6)	COPZ2 (2.0)	PRKD1 (1.9)	GSTM4 (1.8)	LMOD1 (1.5)	FHIT (1.4)	CTF1 (1.4)	HSD3B7 (1.4)	ALDH2 (1.4)	NCKAP5L (1.4)	C10orf32 (1.2)	PCK1 (3.4)	LINC00339 (3.4)	SEMA3G (2.9)	HOXC9 (2.7)	PPARG (2.7)	PEMT (2.4)	HOXC5 (2.4)	HOXC6 (2.3)	KIRREL (2.2)	FAM13A (2.2)	ENSG00000228536 (4.4)	ENSG00000231365 (2.9)	SEMA3G (2.9)	VEGFB (2.2)	TBX15 (2.2)	NUDT6 (2.0)	SSPN (1.7)	FGF2 (1.5)
A05.360.319.679	Uterus	Urogenital System	Genitalia	0.71	>=0.20	0.25	>=0.20	0.0003	<0.01	0.07	>=0.20	PAX2 (1.9)	CLUAP1 (1.3)	STK33 (1.1)	IQCK (1.0)	DDX42 (1.0)	SNRPD2 (0.9)	FNBP4 (0.8)	NUPR1 (0.8)	RPS17P5 (0.8)	AGBL2 (0.7)	STK36 (2.0)	CCDC146 (1.8)	GRP (1.7)	STXBP6 (1.4)	TMPRSS3 (1.3)	ENSG00000248975 (1.1)	LMOD1 (1.1)	CBX1 (1.0)	PRSS8 (0.9)	CDK5RAP3 (0.8)	WNT2 (3.0)	HOXA11 (2.8)	ADAMTS9 (2.5)	ENSG00000258274 (1.6)	ITGB8 (1.5)	ENSG00000247225 (1.5)	ADAMTS9-AS2 (1.2)	GANAB (1.2)	LAMB1 (1.1)	HOXA11-AS1 (1.1)	EYA2 (2.0)	ADAMTS9-AS2 (1.2)	MNS1 (0.9)	VEGFA (0.8)	ZNF664 (0.8)	GLT8D1 (0.7)	RPS6KA5 (0.7)	WARS2 (0.7)
A10.165.114.830.500	Abdominal Fat	Tissues	Connective Tissue	0.55	>=0.20	0.97	>=0.20	0.000369	<0.01	0.03	>=0.20	MOCS1 (2.8)	SLC7A6 (2.5)	MTIF3 (2.5)	CALCRL (2.3)	DHRS11 (2.2)	FIGN (2.2)	USP33 (2.2)	SULT1A2 (2.1)	EHBP1 (1.9)	DDX42 (1.8)	LMOD1 (2.4)	ALDH2 (2.2)	COPZ2 (1.8)	PTPN11 (1.7)	NAV1 (1.6)	ATXN2 (1.5)	C10orf26 (1.5)	HSD3B7 (1.4)	NFE2L1 (1.3)	GSTM4 (1.3)	SEMA3G (4.7)	PEMT (3.8)	PCK1 (3.6)	PPARG (3.1)	EML3 (3.1)	AHNAK (2.8)	PLXND1 (2.4)	RSPO3 (2.4)	ADAMTS9-AS2 (2.3)	HOXC9 (2.3)	SEMA3G (4.7)	VEGFB (3.7)	COBLL1 (3.1)	ENSG00000228536 (2.4)	ADAMTS9-AS2 (2.3)	TBX15 (2.0)	FGF2 (1.8)	SSPN (1.3)
A10.165.114.830.500.750	Subcutaneous Fat Abdominal	Tissues	Connective Tissue	0.55	>=0.20	0.97	>=0.20	0.000369	<0.01	0.03	>=0.20	MOCS1 (2.8)	SLC7A6 (2.5)	MTIF3 (2.5)	CALCRL (2.3)	DHRS11 (2.2)	FIGN (2.2)	USP33 (2.2)	SULT1A2 (2.1)	EHBP1 (1.9)	DDX42 (1.8)	LMOD1 (2.4)	ALDH2 (2.2)	COPZ2 (1.8)	PTPN11 (1.7)	NAV1 (1.6)	ATXN2 (1.5)	C10orf26 (1.5)	HSD3B7 (1.4)	NFE2L1 (1.3)	GSTM4 (1.3)	SEMA3G (4.7)	PEMT (3.8)	PCK1 (3.6)	PPARG (3.1)	EML3 (3.1)	AHNAK (2.8)	PLXND1 (2.4)	RSPO3 (2.4)	ADAMTS9-AS2 (2.3)	HOXC9 (2.3)	SEMA3G (4.7)	VEGFB (3.7)	COBLL1 (3.1)	ENSG00000228536 (2.4)	ADAMTS9-AS2 (2.3)	TBX15 (2.0)	FGF2 (1.8)	SSPN (1.3)
A10.165.114.830	Adipose Tissue White	Tissues	Connective Tissue	0.56	>=0.20	0.97	>=0.20	0.000436	<0.01	0.03	>=0.20	MTIF3 (2.4)	MOCS1 (2.4)	SLC7A6 (2.3)	CALCRL (2.2)	USP33 (2.1)	FIGN (2.0)	EHBP1 (1.9)	SULT1A2 (1.9)	DHRS11 (1.7)	MAN1A1 (1.7)	LMOD1 (2.2)	ALDH2 (2.1)	COPZ2 (1.8)	NAV1 (1.8)	HSD3B7 (1.4)	PTPN11 (1.4)	ATXN2 (1.3)	C10orf26 (1.2)	NFE2L1 (1.1)	C10orf32 (1.1)	SEMA3G (4.3)	PEMT (3.4)	PCK1 (3.2)	PPARG (2.8)	EML3 (2.7)	ADAMTS9-AS2 (2.6)	AHNAK (2.5)	RSPO3 (2.3)	HOXC6 (2.3)	PLXND1 (2.2)	SEMA3G (4.3)	VEGFB (3.3)	COBLL1 (3.1)	ADAMTS9-AS2 (2.6)	ENSG00000228536 (2.2)	TBX15 (1.8)	FGF2 (1.6)	SSPN (1.5)
A10.165.114.830.750	Subcutaneous Fat	Tissues	Connective Tissue	0.56	>=0.20	0.97	>=0.20	0.000436	<0.01	0.03	>=0.20	MTIF3 (2.4)	MOCS1 (2.4)	SLC7A6 (2.3)	CALCRL (2.2)	USP33 (2.1)	FIGN (2.0)	EHBP1 (1.9)	SULT1A2 (1.9)	DHRS11 (1.7)	MAN1A1 (1.7)	LMOD1 (2.2)	ALDH2 (2.1)	COPZ2 (1.8)	NAV1 (1.8)	HSD3B7 (1.4)	PTPN11 (1.4)	ATXN2 (1.3)	C10orf26 (1.2)	NFE2L1 (1.1)	C10orf32 (1.1)	SEMA3G (4.3)	PEMT (3.4)	PCK1 (3.2)	PPARG (2.8)	EML3 (2.7)	ADAMTS9-AS2 (2.6)	AHNAK (2.5)	RSPO3 (2.3)	HOXC6 (2.3)	PLXND1 (2.2)	SEMA3G (4.3)	VEGFB (3.3)	COBLL1 (3.1)	ADAMTS9-AS2 (2.6)	ENSG00000228536 (2.2)	TBX15 (1.8)	FGF2 (1.6)	SSPN (1.5)
A10.165.114	Adipose Tissue	Tissues	Connective Tissue	0.56	>=0.20	0.97	>=0.20	0.00047	<0.01	0.04	>=0.20	MOCS1 (2.4)	MTIF3 (2.2)	SLC7A6 (2.1)	CALCRL (2.1)	USP33 (2.0)	FIGN (1.8)	EHBP1 (1.8)	SULT1A2 (1.7)	NUPR1 (1.6)	MAN1A1 (1.6)	LMOD1 (2.0)	ALDH2 (1.9)	COPZ2 (1.7)	NAV1 (1.7)	HSD3B7 (1.4)	ADCY3 (1.3)	C10orf26 (1.3)	ATXN2 (1.1)	PTPN11 (1.1)	HIP1 (1.0)	SEMA3G (4.0)	PCK1 (3.1)	PEMT (3.0)	PPARG (2.8)	EML3 (2.5)	ADAMTS9-AS2 (2.3)	AHNAK (2.3)	RSPO3 (2.3)	HOXC6 (2.2)	PLXND1 (2.2)	SEMA3G (4.0)	VEGFB (3.0)	COBLL1 (2.6)	ADAMTS9-AS2 (2.3)	ENSG00000228536 (2.1)	TBX15 (1.6)	FGF2 (1.5)	SSPN (1.4)
A05.360.319	Genitalia Female	Urogenital System	Genitalia	0.67	>=0.20	0.17	>=0.20	0.000816	<0.01	0.06	>=0.20	PAX2 (1.2)	CLUAP1 (0.9)	DDX42 (0.9)	IQCK (0.9)	SNRPD2 (0.9)	STK33 (0.9)	FNBP4 (0.9)	FUBP1 (0.8)	PVRL2 (0.7)	RPAIN (0.7)	TMPRSS3 (2.4)	STK36 (2.0)	CCDC146 (1.8)	ZNF608 (1.2)	GNGT1 (1.1)	UPK3B (1.1)	PRSS8 (1.0)	STXBP6 (1.0)	CBX1 (0.9)	ENSG00000248975 (0.8)	ITGB8 (1.9)	ADAMTS9 (1.4)	KIAA1683 (1.2)	WNT2 (1.1)	HOXC4 (1.1)	ENSG00000247225 (1.0)	GANAB (1.0)	ZNRF3 (1.0)	ARHGAP12 (1.0)	OCIAD1 (0.9)	EYA2 (1.7)	ENSG00000256234 (1.7)	ZNF664 (1.2)	MNS1 (1.1)	WARS2 (0.9)	VEGFA (0.9)	ADAMTS9-AS2 (0.7)	PIGC (0.7)
A05.360.319.679.690	Myometrium	Urogenital System	Genitalia	0.65	>=0.20	0.71	>=0.20	0.00114	<0.05	0.3	>=0.20	LINGO2 (3.0)	NEXN (2.0)	CALCRL (1.9)	PTBP2 (1.8)	NUPR1 (1.6)	CLUAP1 (1.6)	SLC39A13 (1.5)	CCDC101 (1.3)	NRXN3 (1.1)	PDZRN4 (1.1)	LMOD1 (5.6)	CTF1 (2.1)	GRP (2.0)	ADCY3 (2.0)	KCTD15 (1.6)	NFE2L1 (1.5)	PRKD1 (1.5)	COL4A4 (1.4)	COPZ2 (1.3)	C10orf26 (1.1)	ENSG00000258274 (10.8)	HOXA11 (4.2)	RSPO3 (3.8)	ADAMTS9-AS2 (3.6)	FOXP2 (3.1)	ENSG00000223561 (2.7)	HOXA11-AS1 (2.4)	ADAMTS9 (2.3)	CDC42EP3 (2.2)	KIAA1683 (1.8)	ADAMTS9-AS2 (3.6)	SSPN (1.7)	ITIH3 (1.2)	VEGFA (1.1)	VEGFB (1.0)	FGF2 (0.9)	STAB1 (0.9)	SEMA3G (0.9)
A03.556.875	Upper Gastrointestinal Tract	Digestive System	Gastrointestinal Tract	0.85	>=0.20	0.12	>=0.20	0.00154	<0.05	0.3	>=0.20	SH2B1 (1.3)	OLFM4 (1.3)	FNBP4 (1.3)	ENSG00000227839 (1.0)	RPS17P5 (1.0)	INO80E (0.9)	TOMM40 (0.9)	ENSG00000233569 (0.9)	NEXN (0.9)	TRIM66 (0.9)	GP2 (2.9)	LMOD1 (2.0)	GRP (2.0)	PRR15L (1.9)	PDIA2 (1.9)	TMPRSS3 (1.8)	CDK5RAP3 (1.7)	VIL1 (1.2)	UPK3B (1.2)	PMS2P3 (1.1)	BARX1 (2.3)	ARHGAP12 (1.9)	FOXP2 (1.4)	RSPO3 (1.3)	HOXC4 (1.3)	RGMA (1.2)	LAMB1 (0.9)	GANAB (0.8)	OCIAD1 (0.8)	ENSG00000178863 (0.8)	C14orf159 (1.3)	BMP2 (0.9)	VEGFA (0.8)	ADAMTS9-AS2 (0.8)	ZBTB7B (0.7)	NUDT22 (0.7)	SSPN (0.6)	STAB1 (0.6)
A03.556.875.500	Esophagus	Digestive System	Gastrointestinal Tract	0.86	>=0.20	0.37	>=0.20	0.00224	<0.05	0.22	>=0.20	ENSG00000233569 (1.7)	FNBP4 (1.3)	GDPD3 (1.2)	ENSG00000227839 (1.1)	WNK1 (1.1)	RPS17P5 (1.0)	ENSG00000225942 (1.0)	OLFM4 (1.0)	SLC27A4 (1.0)	TRIM66 (0.9)	UPK3B (3.2)	GRP (2.5)	LMOD1 (2.2)	PRR15L (1.7)	VIL1 (1.6)	ENSG00000248975 (1.6)	TMPRSS3 (1.5)	HNF4G (1.2)	PMS2P3 (1.1)	PRSS8 (1.1)	LRTM1 (3.0)	GRHL3 (1.9)	ARHGAP12 (1.7)	HOXC4 (1.4)	ENSG00000241544 (1.2)	RSPO3 (1.2)	VEGFA (1.2)	WNT2 (1.1)	FOXP2 (1.1)	RGMA (1.1)	VEGFA (1.2)	C14orf159 (0.9)	SSPN (0.9)	EYA2 (0.8)	TNNC1 (0.7)	BMP2 (0.7)	ADAMTS9-AS2 (0.4)	COBLL1 (0.4)
A05.360	Genitalia	Urogenital System	Genitalia	0.61	>=0.20	0.43	>=0.20	0.00273	<0.05	0.06	>=0.20	DDX42 (0.9)	NUPR1 (0.8)	RAD52 (0.8)	CLUAP1 (0.8)	ZC3H4 (0.8)	IQCH (0.7)	FUBP1 (0.7)	SNRPD2 (0.7)	FNBP4 (0.7)	RPGRIP1L (0.6)	STK36 (1.8)	TMPRSS3 (1.6)	CCDC146 (1.1)	STXBP6 (1.0)	PRSS8 (1.0)	PRKD1 (0.9)	ZNF608 (0.9)	GNGT1 (0.9)	GRP (0.8)	LMOD1 (0.8)	ITGB8 (1.3)	HOXA11-AS1 (1.1)	ENSG00000247225 (1.1)	KIAA1683 (1.1)	ZNRF3 (1.0)	ADAMTS9 (1.0)	WNT2 (1.0)	HOXC4 (1.0)	HOXA13 (0.9)	ARHGAP12 (0.9)	EYA2 (1.5)	ENSG00000256234 (1.1)	WARS2 (0.9)	MNS1 (0.8)	VEGFA (0.8)	GNL3 (0.7)	ZNF664 (0.7)	PIGC (0.7)
A05.360.319.679.490	Endometrium	Urogenital System	Genitalia	0.52	>=0.20	0.21	>=0.20	0.0033	<0.05	0.08	>=0.20	PAX2 (3.7)	CLUAP1 (1.7)	STK33 (1.3)	IQCK (1.3)	AGBL2 (1.3)	CACNA1D (1.1)	RPS17P5 (1.0)	SNRPD2 (1.0)	DDX42 (1.0)	PACRG (1.0)	CCDC146 (2.6)	STK36 (2.3)	STXBP6 (2.0)	GRP (1.5)	TMPRSS3 (1.4)	PRSS8 (1.1)	CADM1 (1.0)	CBX1 (0.9)	CTNNA2 (0.9)	PRR15L (0.8)	WNT2 (3.8)	HOXA11 (3.5)	ADAMTS9 (2.7)	ENSG00000247225 (2.2)	ITGB8 (2.2)	HOXA11-AS1 (1.4)	WDR82 (1.4)	CDCA7 (1.4)	GANAB (1.3)	KIAA1683 (1.3)	EYA2 (2.8)	MNS1 (1.2)	ADAMTS9-AS2 (1.1)	GLT8D1 (1.1)	ZNF664 (1.0)	RPS6KA5 (1.0)	WARS2 (0.8)	PIGC (0.7)
A03.556.875.875	Stomach	Digestive System	Gastrointestinal Tract	0.77	>=0.20	0.08	>=0.20	0.00348	<0.05	0.34	>=0.20	SH2B1 (1.6)	OLFM4 (1.4)	FNBP4 (1.3)	INO80E (1.3)	RABEP2 (1.0)	ENSG00000227839 (1.0)	TRIM66 (1.0)	TOMM40 (0.9)	RPS17P5 (0.9)	SMPD3 (0.9)	GP2 (3.3)	PDIA2 (2.7)	TMPRSS3 (2.2)	PRR15L (2.1)	CDK5RAP3 (2.0)	GRP (1.9)	LMOD1 (1.9)	HNF4G (1.2)	PMS2P3 (1.1)	VIL1 (1.1)	BARX1 (3.7)	ARHGAP12 (2.1)	FOXP2 (1.6)	RSPO3 (1.5)	RGMA (1.3)	HOXC4 (1.2)	GANAB (1.0)	ENSG00000178863 (1.0)	LAMB1 (1.0)	OCIAD1 (0.9)	C14orf159 (1.5)	BMP2 (1.1)	NUDT22 (1.0)	ADAMTS9-AS2 (0.8)	ZBTB7B (0.8)	STAB1 (0.8)	VEGFA (0.7)	FGFR4 (0.6)
A03.556.249.249.209	Cecum	Digestive System	Gastrointestinal Tract	0.19	>=0.20	0.73	>=0.20	0.00426	<0.05	0.3	>=0.20	OLFM4 (3.3)	GIPC2 (2.0)	ENSG00000233569 (1.8)	ZPBP (1.7)	ENSG00000227839 (1.7)	MTIF3 (1.6)	TRAP1 (1.5)	ENSG00000233715 (1.5)	ENSG00000257228 (1.3)	MYO19 (1.3)	VIL1 (4.2)	HNF4G (3.3)	PRR15L (2.7)	GRP (2.4)	PRSS8 (1.6)	TRAP1 (1.5)	CDK5RAP3 (1.4)	ADCY3 (1.4)	AXIN1 (1.3)	ENSG00000248975 (1.0)	HOTTIP (3.0)	CDCA7 (2.2)	WNT2 (2.1)	FRYL (1.9)	PCK1 (1.9)	HOXA13 (1.6)	VEGFA (1.5)	PPARG (1.4)	ENSG00000253379 (1.4)	COL11A1 (1.4)	FGFR4 (1.6)	VEGFA (1.5)	GNL3 (0.8)	NUDT22 (0.8)	WARS2 (0.5)	MACROD1 (0.5)	KCNJ2 (0.5)	ZNF664 (0.4)
A03.556.124.526.767	Rectum	Digestive System	Gastrointestinal Tract	0.3	>=0.20	0.77	>=0.20	0.00549	<0.05	0.35	>=0.20	OLFM4 (3.2)	ENSG00000227839 (2.4)	ENSG00000233715 (1.8)	GIPC2 (1.7)	ZPBP (1.5)	RABEP2 (1.4)	ENSG00000225942 (1.3)	ENSG00000257228 (1.3)	TRAP1 (1.2)	LGR4 (1.2)	VIL1 (3.7)	ENSG00000248975 (2.8)	PRR15L (2.3)	HNF4G (2.0)	PRSS8 (1.7)	ENSG00000225942 (1.3)	TRAP1 (1.2)	DNAJC27-AS1 (1.2)	GRP (1.1)	HSD3B7 (1.0)	HOTTIP (2.8)	PCK1 (2.6)	WNT2 (2.1)	HOXA13 (1.9)	CDCA7 (1.5)	PPARG (1.5)	HOXC12 (1.5)	ENSG00000178863 (1.4)	UQCC (1.4)	FRYL (1.2)	FGFR4 (1.7)	C14orf159 (1.1)	ZBTB7B (1.0)	BMP2 (1.0)	NUDT22 (1.0)	VEGFA (0.8)	STAB1 (0.6)	DCST1 (0.4)
A09.371.729	Retina	Sense Organs	Eye	0.000623	<0.20	0.05	>=0.20	0.37	>=0.20	0.75	>=0.20	TFAP2B (6.3)	ENSG00000254377 (5.0)	CLVS1 (4.8)	PTBP2 (4.1)	SBK1 (3.4)	KCNH6 (3.3)	LGR4 (3.2)	FUBP1 (3.0)	CRB2 (2.8)	ZPBP (2.8)	GNGT1 (7.5)	GNAT2 (7.2)	TFAP2D (5.4)	ZNF608 (5.3)	IPO9 (3.5)	CBX1 (3.3)	INA (2.8)	ARNTL (2.8)	KCTD15 (2.7)	CADM2 (2.6)	LRTM1 (8.3)	ROM1 (6.1)	GLYCTK-AS1 (5.2)	FOXP2 (5.1)	TRIM13 (3.0)	TOX (2.9)	EPC1 (2.5)	FRYL (2.4)	KIAA1683 (2.0)	WDR82 (1.8)	PBRM1 (3.4)	ZNF664 (2.6)	RFX7 (2.2)	NT5DC2 (2.1)	MNS1 (1.5)	TEX9 (1.4)	FLRT1 (1.3)	DNMT3A (1.2)
A08.186.211.464.710	Parahippocampal Gyrus	Nervous System	Central Nervous System	0.00399	>=0.20	0.00974	>=0.20	1	>=0.20	0.95	>=0.20	DOC2A (4.0)	GRIN3A (3.3)	ELAVL4 (3.3)	AK5 (3.2)	DNM1 (3.0)	ENSG00000254377 (2.9)	KCTD13 (2.9)	FAIM2 (2.9)	LRP1B (2.9)	C1QTNF4 (2.8)	AK5 (3.2)	CTNNA2 (3.0)	CADM2 (2.9)	GRID1 (2.9)	STX1B (2.8)	NCAM1 (2.8)	MAGI2 (2.8)	RALYL (2.7)	GALNTL1 (2.7)	ENSG00000244967 (2.7)	RGMA (2.5)	SPRYD7 (2.1)	PTPDC1 (2.1)	NISCH (2.1)	WDR82 (2.0)	CHRNA7 (2.0)	CDC42 (1.9)	BAP1 (1.9)	ZNRF3 (1.5)	ROM1 (1.5)	FLRT1 (3.1)	CCDC92 (2.4)	NISCH (2.1)	DNM3 (2.1)	CPEB4 (1.3)	KCNJ2 (1.2)	C14orf159 (0.6)	RPS6KA5 (0.6)
A08.186.211.464.710.225	Entorhinal Cortex	Nervous System	Central Nervous System	0.00399	>=0.20	0.00974	>=0.20	1	>=0.20	0.95	>=0.20	DOC2A (4.0)	GRIN3A (3.3)	ELAVL4 (3.3)	AK5 (3.2)	DNM1 (3.0)	ENSG00000254377 (2.9)	KCTD13 (2.9)	FAIM2 (2.9)	LRP1B (2.9)	C1QTNF4 (2.8)	AK5 (3.2)	CTNNA2 (3.0)	CADM2 (2.9)	GRID1 (2.9)	STX1B (2.8)	NCAM1 (2.8)	MAGI2 (2.8)	RALYL (2.7)	GALNTL1 (2.7)	ENSG00000244967 (2.7)	RGMA (2.5)	SPRYD7 (2.1)	PTPDC1 (2.1)	NISCH (2.1)	WDR82 (2.0)	CHRNA7 (2.0)	CDC42 (1.9)	BAP1 (1.9)	ZNRF3 (1.5)	ROM1 (1.5)	FLRT1 (3.1)	CCDC92 (2.4)	NISCH (2.1)	DNM3 (2.1)	CPEB4 (1.3)	KCNJ2 (1.2)	C14orf159 (0.6)	RPS6KA5 (0.6)
A08.186.211.464	Limbic System	Nervous System	Central Nervous System	0.00521	>=0.20	0.01	>=0.20	1	>=0.20	0.96	>=0.20	DOC2A (3.5)	AK5 (3.3)	ELAVL4 (3.0)	DNM1 (3.0)	LRP1B (2.9)	FAIM2 (2.8)	DGKG (2.8)	KCTD13 (2.8)	ENSG00000254377 (2.6)	C1QTNF4 (2.5)	AK5 (3.3)	CTNNA2 (3.0)	GRID1 (2.9)	NCAM1 (2.9)	CADM2 (2.8)	MAGI2 (2.7)	RALYL (2.7)	GALNTL1 (2.7)	STX1B (2.7)	ENSG00000244967 (2.6)	PTPDC1 (2.4)	RGMA (2.4)	NISCH (2.2)	BAP1 (1.9)	SPRYD7 (1.9)	WDR82 (1.9)	CDC42 (1.8)	CHRNA7 (1.7)	ROM1 (1.5)	FRYL (1.3)	FLRT1 (2.8)	CCDC92 (2.4)	NISCH (2.2)	DNM3 (2.0)	CPEB4 (1.3)	KCNJ2 (1.3)	RPS6KA5 (0.7)	ZNF664 (0.6)
A08.186.211.464.405	Hippocampus	Nervous System	Central Nervous System	0.00589	>=0.20	0.00858	>=0.20	1	>=0.20	0.96	>=0.20	AK5 (3.5)	DGKG (3.2)	DOC2A (3.1)	CPNE4 (3.1)	LRP1B (3.0)	DNM1 (3.0)	KCTD13 (2.9)	ELAVL4 (2.8)	FAIM2 (2.8)	GPRC5B (2.8)	GRP (3.6)	AK5 (3.5)	CTNNA2 (3.2)	NCAM1 (3.1)	GRID1 (2.9)	CADM2 (2.9)	ZNF536 (2.8)	GPRC5B (2.8)	RALYL (2.7)	GALNTL1 (2.7)	PTPDC1 (3.0)	BAP1 (2.3)	RGMA (2.3)	NISCH (2.2)	FRYL (2.2)	SPRYD7 (1.8)	CDC42 (1.7)	OCIAD1 (1.6)	WDR82 (1.6)	ROM1 (1.6)	CCDC92 (2.5)	FLRT1 (2.3)	NISCH (2.2)	DNM3 (2.1)	KCNJ2 (1.3)	CPEB4 (1.2)	ZNF664 (1.1)	RPS6KA5 (0.7)
A08.186.211.730.885.287.500.863	Temporal Lobe	Nervous System	Central Nervous System	0.00619	>=0.20	0.01	>=0.20	1	>=0.20	0.95	>=0.20	DOC2A (4.0)	GRIN3A (3.3)	ELAVL4 (3.2)	AK5 (3.2)	DNM1 (3.0)	FAIM2 (2.9)	ENSG00000254377 (2.9)	KCTD13 (2.9)	LRP1B (2.8)	C1QTNF4 (2.8)	AK5 (3.2)	GRID1 (3.1)	CTNNA2 (3.0)	CADM2 (2.9)	STX1B (2.9)	NCAM1 (2.8)	MAGI2 (2.8)	RALYL (2.8)	INA (2.6)	GALNTL1 (2.6)	RGMA (2.5)	SPRYD7 (2.1)	BAP1 (2.0)	NISCH (2.0)	PTPDC1 (2.0)	CDC42 (1.9)	CHRNA7 (1.9)	WDR82 (1.9)	ZNRF3 (1.4)	ROM1 (1.4)	FLRT1 (3.2)	CCDC92 (2.4)	DNM3 (2.0)	NISCH (2.0)	CPEB4 (1.3)	KCNJ2 (1.3)	C14orf159 (0.7)	RPS6KA5 (0.6)
A08.186.211.730.885.287.500	Cerebral Cortex	Nervous System	Central Nervous System	0.00622	>=0.20	0.01	>=0.20	1	>=0.20	0.95	>=0.20	DOC2A (3.3)	AK5 (3.1)	ELAVL4 (3.1)	ENSG00000254377 (3.0)	DNM1 (2.9)	LRP1B (2.9)	DGKG (2.7)	FAIM2 (2.7)	ENSG00000233723 (2.6)	CPNE4 (2.5)	AK5 (3.1)	ENSG00000244967 (3.1)	CTNNA2 (3.0)	GRID1 (2.9)	MAGI2 (2.7)	RALYL (2.7)	STX1B (2.7)	CADM2 (2.6)	NCAM1 (2.6)	GALNTL1 (2.6)	NISCH (2.2)	PTPDC1 (2.2)	RGMA (2.1)	WDR82 (1.9)	CHRNA7 (1.8)	CDC42 (1.8)	SPRYD7 (1.8)	BAP1 (1.6)	C1orf201 (1.5)	ROM1 (1.5)	FLRT1 (2.6)	CCDC92 (2.2)	NISCH (2.2)	DNM3 (1.9)	CPEB4 (1.4)	KCNJ2 (1.3)	RPS6KA5 (0.8)	C14orf159 (0.6)
A08.186.211.730.885.287.500.571.735	Visual Cortex	Nervous System	Central Nervous System	0.00638	>=0.20	0.1	>=0.20	1	>=0.20	0.68	>=0.20	ENSG00000233723 (5.8)	ENSG00000254377 (5.3)	AGBL4 (4.6)	DGKG (3.8)	CPNE4 (3.8)	ELAVL4 (3.5)	LINGO2 (3.4)	CACNA1D (3.3)	ERBB4 (3.3)	LRP1B (3.3)	ENSG00000244967 (6.1)	FBXL17 (3.8)	MAGI2 (3.4)	ADAM1 (3.2)	C12orf51 (2.8)	CTNNA2 (2.7)	INA (2.6)	RALYL (2.6)	PDIA2 (2.3)	GALNTL1 (2.3)	CHRNA7 (3.7)	C1orf201 (3.7)	WDR82 (3.4)	NISCH (3.3)	LRTM1 (3.2)	TOX (2.6)	CDC42 (2.2)	PTPDC1 (2.1)	ZNRF3 (1.8)	TMCC1 (1.6)	NISCH (3.3)	CPEB4 (2.4)	CCDC92 (1.8)	DNM3 (1.5)	FLRT1 (1.4)	RPS6KA5 (1.2)	KCNJ2 (1.1)	ZNF664 (1.0)
A08.186.211.730.885.287	Cerebrum	Nervous System	Central Nervous System	0.00672	>=0.20	0.01	>=0.20	1	>=0.20	0.95	>=0.20	DOC2A (3.1)	AK5 (3.1)	ELAVL4 (2.9)	ENSG00000254377 (2.8)	DNM1 (2.8)	LRP1B (2.7)	FAIM2 (2.7)	ENSG00000233723 (2.5)	DGKG (2.5)	C1QTNF4 (2.5)	AK5 (3.1)	CTNNA2 (3.0)	GRID1 (2.9)	ENSG00000244967 (2.9)	CADM2 (2.7)	NCAM1 (2.7)	MAGI2 (2.7)	RALYL (2.6)	STX1B (2.6)	GALNTL1 (2.5)	PTPDC1 (2.1)	RGMA (2.1)	NISCH (2.1)	CDC42 (1.7)	WDR82 (1.7)	CHRNA7 (1.7)	SPRYD7 (1.6)	ROM1 (1.6)	BAP1 (1.5)	NIPAL3 (1.4)	FLRT1 (2.6)	CCDC92 (2.2)	NISCH (2.1)	DNM3 (1.9)	CPEB4 (1.3)	KCNJ2 (1.3)	RPS6KA5 (0.7)	C14orf159 (0.5)
A08.186.211.730.885.287.500.571	Occipital Lobe	Nervous System	Central Nervous System	0.00727	>=0.20	0.07	>=0.20	1	>=0.20	0.73	>=0.20	ENSG00000233723 (5.4)	ENSG00000254377 (5.2)	AGBL4 (4.2)	CPNE4 (3.6)	DGKG (3.6)	ELAVL4 (3.5)	LINGO2 (3.2)	ERBB4 (3.2)	CACNA1D (3.2)	LRP1B (3.1)	ENSG00000244967 (5.6)	FBXL17 (3.6)	MAGI2 (3.3)	ADAM1 (2.8)	CTNNA2 (2.8)	C12orf51 (2.7)	INA (2.6)	RALYL (2.6)	PDIA2 (2.3)	AK5 (2.3)	C1orf201 (3.5)	CHRNA7 (3.4)	NISCH (3.1)	WDR82 (3.1)	LRTM1 (3.0)	TOX (2.4)	CDC42 (2.1)	PTPDC1 (2.1)	ZNRF3 (1.7)	TMCC1 (1.6)	NISCH (3.1)	CPEB4 (2.2)	CCDC92 (1.8)	FLRT1 (1.7)	DNM3 (1.5)	KCNJ2 (1.2)	RPS6KA5 (1.2)	C14orf159 (1.0)
A08.186.211.730.885	Telencephalon	Nervous System	Central Nervous System	0.00749	>=0.20	0.01	>=0.20	1	>=0.20	0.95	>=0.20	AK5 (3.1)	DOC2A (3.1)	ELAVL4 (2.9)	ENSG00000254377 (2.8)	DNM1 (2.8)	FAIM2 (2.7)	LRP1B (2.7)	ENSG00000233723 (2.5)	DGKG (2.5)	C1QTNF4 (2.4)	AK5 (3.1)	CTNNA2 (3.0)	GRID1 (3.0)	ENSG00000244967 (2.9)	CADM2 (2.7)	NCAM1 (2.7)	MAGI2 (2.7)	RALYL (2.6)	STX1B (2.5)	ZNF536 (2.5)	PTPDC1 (2.2)	RGMA (2.1)	NISCH (2.0)	CDC42 (1.7)	WDR82 (1.7)	ROM1 (1.6)	CHRNA7 (1.6)	SPRYD7 (1.6)	BAP1 (1.5)	NIPAL3 (1.4)	FLRT1 (2.7)	CCDC92 (2.2)	NISCH (2.0)	DNM3 (1.9)	KCNJ2 (1.3)	CPEB4 (1.3)	RPS6KA5 (0.8)	C14orf159 (0.6)
A08.186.211.730	Prosencephalon	Nervous System	Central Nervous System	0.01	>=0.20	0.01	>=0.20	1	>=0.20	0.95	>=0.20	AK5 (2.8)	DOC2A (2.7)	ELAVL4 (2.7)	FAIM2 (2.7)	DNM1 (2.6)	ENSG00000254377 (2.5)	LRP1B (2.5)	ENSG00000233723 (2.3)	KCTD13 (2.3)	C1QTNF4 (2.3)	GRID1 (2.8)	AK5 (2.8)	CTNNA2 (2.8)	NCAM1 (2.6)	CADM2 (2.6)	MAGI2 (2.6)	ENSG00000244967 (2.5)	ZNF536 (2.5)	RALYL (2.4)	STX1B (2.4)	PTPDC1 (2.1)	RGMA (2.0)	NISCH (2.0)	ROM1 (1.6)	CDC42 (1.5)	NIPAL3 (1.5)	C1orf201 (1.5)	SPRYD7 (1.5)	FRYL (1.4)	CHRNA7 (1.4)	FLRT1 (2.6)	CCDC92 (2.1)	NISCH (2.0)	DNM3 (1.9)	KCNJ2 (1.3)	CPEB4 (1.2)	RPS6KA5 (0.8)	C14orf159 (0.6)
A08.186.211.730.885.287.500.670	Parietal Lobe	Nervous System	Central Nervous System	0.04	>=0.20	0.01	>=0.20	1	>=0.20	0.94	>=0.20	SCG3 (3.0)	RPTOR (2.8)	DOC2A (2.8)	FAIM2 (2.8)	ASPHD1 (2.8)	ELAVL4 (2.7)	AK5 (2.6)	LRP1B (2.5)	C1QTNF4 (2.5)	GPRC5B (2.5)	CTNNA2 (3.6)	GRID1 (3.6)	STX1B (3.4)	CRTC1 (2.9)	CADM2 (2.7)	AK5 (2.6)	BTBD2 (2.6)	GPRC5B (2.5)	NCAM1 (2.5)	GALNTL1 (2.4)	ROM1 (2.8)	RGMA (2.3)	ZNRF3 (2.2)	C1orf201 (2.2)	BAP1 (2.2)	OCIAD1 (1.9)	TOX (1.8)	NIPAL3 (1.6)	B3GAT3 (1.6)	FRYL (1.4)	FLRT1 (2.4)	CCDC92 (1.9)	DNM3 (1.7)	NISCH (1.4)	SSPN (1.1)	C14orf159 (1.1)	KCNJ2 (1.1)	CPEB4 (1.1)
A08.186	Central Nervous System	Nervous System	Central Nervous System	0.05	>=0.20	0.02	>=0.20	1	>=0.20	0.86	>=0.20	LRP1B (2.3)	ELAVL4 (2.2)	CRB2 (2.1)	DOC2A (2.0)	FAIM2 (1.9)	SCG3 (1.9)	DNM1 (1.8)	PCSK1 (1.8)	DGKG (1.8)	GPRC5B (1.8)	CTNNA2 (2.2)	GRID1 (2.1)	CADM2 (2.0)	NCAM1 (2.0)	MAGI2 (1.9)	RALYL (1.8)	STX1B (1.8)	ZNF536 (1.8)	GPRC5B (1.8)	AK5 (1.7)	RGMA (2.2)	OCIAD1 (1.3)	BAP1 (1.3)	ZNRF3 (1.2)	WDR82 (1.2)	NISCH (1.1)	B3GAT3 (1.1)	PTPDC1 (0.9)	SPRYD7 (0.9)	ENSG00000235725 (0.9)	FLRT1 (2.0)	DNM3 (1.4)	CCDC92 (1.4)	NISCH (1.1)	KCNJ2 (0.9)	CPEB4 (0.8)	ZNF664 (0.8)	SSPN (0.5)
A08.186.211	Brain	Nervous System	Central Nervous System	0.05	>=0.20	0.03	>=0.20	1	>=0.20	0.86	>=0.20	LRP1B (2.3)	ELAVL4 (2.2)	CRB2 (2.1)	DOC2A (2.0)	FAIM2 (1.9)	SCG3 (1.9)	DNM1 (1.9)	PCSK1 (1.8)	DGKG (1.8)	ENSG00000254377 (1.8)	CTNNA2 (2.2)	GRID1 (2.1)	CADM2 (2.0)	NCAM1 (2.0)	MAGI2 (1.9)	RALYL (1.8)	STX1B (1.8)	ZNF536 (1.8)	GPRC5B (1.8)	AK5 (1.7)	RGMA (2.2)	OCIAD1 (1.3)	BAP1 (1.3)	ZNRF3 (1.2)	WDR82 (1.2)	NISCH (1.2)	B3GAT3 (1.1)	PTPDC1 (0.9)	SPRYD7 (0.9)	ENSG00000235725 (0.9)	FLRT1 (2.0)	CCDC92 (1.4)	DNM3 (1.4)	NISCH (1.2)	KCNJ2 (0.9)	CPEB4 (0.8)	ZNF664 (0.8)	SSPN (0.5)
A08.186.211.132.810.428.200	Cerebellum	Nervous System	Central Nervous System	0.07	>=0.20	0.06	>=0.20	0.97	>=0.20	0.88	>=0.20	KCNJ12 (6.0)	NRXN3 (4.5)	CELF1 (4.2)	LIN7C (4.1)	CLVS1 (3.9)	ASPHD1 (3.8)	DGKG (3.8)	C1QTNF4 (3.7)	USP33 (3.5)	SBK1 (3.0)	CBLN1 (7.3)	PDIA2 (4.7)	RALYL (3.8)	STX1B (3.7)	C12orf51 (3.7)	ZNF536 (3.5)	ADAM1 (3.2)	DNAJC27 (3.2)	GALNT9 (3.0)	EFR3B (2.8)	ENSG00000233593 (5.8)	NIPAL3 (3.7)	RAB18 (3.1)	OCIAD1 (3.0)	C1orf201 (2.7)	TMCC1 (2.6)	CDC42 (2.2)	NISCH (2.2)	SPRYD7 (2.2)	ARHGAP12 (2.1)	DNM3 (3.0)	RPS6KA5 (2.7)	CPEB4 (2.2)	NISCH (2.2)	ZNF664 (2.1)	FLRT1 (1.8)	MNS1 (1.8)	RFX7 (0.9)
A08.186.211.730.885.287.249.487	Corpus Striatum	Nervous System	Central Nervous System	0.07	>=0.20	0.07	>=0.20	1	>=0.20	0.58	>=0.20	MOCS1 (4.2)	RAD52 (4.1)	ENSG00000215099 (4.0)	GPRC5B (3.8)	ERBB4 (3.6)	HS6ST3 (3.5)	AGBL4 (3.4)	ENSG00000258057 (3.3)	GIPR (3.1)	RPAIN (2.9)	CADM2 (4.2)	PTPN11 (4.1)	ENSG00000248975 (3.9)	GPRC5B (3.8)	GRID1 (3.5)	NCAM1 (3.2)	FBXL17 (3.1)	ZNF536 (2.9)	AK5 (2.8)	HIP1 (2.8)	ITGB8 (5.0)	LRIG1 (4.9)	FRYL (3.6)	MLNR (3.3)	ROM1 (3.1)	NIPAL3 (2.6)	CAB39L (2.3)	PTPDC1 (2.3)	PAM16 (1.9)	TUT1 (1.7)	SPATA5 (6.9)	DNM3 (3.2)	FLRT1 (2.8)	KCNJ2 (2.1)	NUDT6 (2.1)	SEMA3G (1.6)	CPEB4 (1.3)	ITPR2 (1.3)
A08.186.211.865	Rhombencephalon	Nervous System	Central Nervous System	0.08	>=0.20	0.05	>=0.20	0.98	>=0.20	0.88	>=0.20	KCNJ12 (5.4)	NRXN3 (4.3)	CELF1 (3.7)	CLVS1 (3.6)	C1QTNF4 (3.5)	ASPHD1 (3.5)	DGKG (3.4)	LIN7C (3.4)	USP33 (3.4)	SBK1 (2.8)	CBLN1 (6.7)	PDIA2 (4.4)	RALYL (3.7)	STX1B (3.6)	ZNF536 (3.5)	C12orf51 (3.5)	DNAJC27 (3.2)	GALNT9 (2.9)	EFR3B (2.8)	INA (2.7)	ENSG00000233593 (5.0)	NIPAL3 (3.6)	OCIAD1 (3.0)	RAB18 (2.8)	C1orf201 (2.5)	TMCC1 (2.4)	CDC42 (2.2)	ARHGAP12 (2.1)	SPRYD7 (2.1)	NISCH (2.0)	DNM3 (2.8)	RPS6KA5 (2.6)	CPEB4 (2.1)	NISCH (2.0)	FLRT1 (2.0)	ZNF664 (1.9)	MNS1 (1.7)	CCDC92 (1.0)
A08.186.211.865.428	Metencephalon	Nervous System	Central Nervous System	0.08	>=0.20	0.05	>=0.20	0.98	>=0.20	0.88	>=0.20	KCNJ12 (5.4)	NRXN3 (4.3)	CELF1 (3.7)	CLVS1 (3.6)	C1QTNF4 (3.5)	ASPHD1 (3.5)	DGKG (3.4)	LIN7C (3.4)	USP33 (3.4)	SBK1 (2.8)	CBLN1 (6.7)	PDIA2 (4.4)	RALYL (3.7)	STX1B (3.6)	ZNF536 (3.5)	C12orf51 (3.5)	DNAJC27 (3.2)	GALNT9 (2.9)	EFR3B (2.8)	INA (2.7)	ENSG00000233593 (5.0)	NIPAL3 (3.6)	OCIAD1 (3.0)	RAB18 (2.8)	C1orf201 (2.5)	TMCC1 (2.4)	CDC42 (2.2)	ARHGAP12 (2.1)	SPRYD7 (2.1)	NISCH (2.0)	DNM3 (2.8)	RPS6KA5 (2.6)	CPEB4 (2.1)	NISCH (2.0)	FLRT1 (2.0)	ZNF664 (1.9)	MNS1 (1.7)	CCDC92 (1.0)
A08.186.211.730.885.287.249	Basal Ganglia	Nervous System	Central Nervous System	0.1	>=0.20	0.04	>=0.20	1	>=0.20	0.81	>=0.20	HS6ST3 (3.6)	GPRC5B (3.3)	ERBB4 (3.1)	AK5 (2.9)	MOCS1 (2.8)	GIPR (2.8)	FAIM2 (2.7)	ASPHD1 (2.6)	FAM57B (2.5)	RAD52 (2.5)	GRID1 (3.7)	CADM2 (3.6)	GPRC5B (3.3)	NCAM1 (3.0)	AK5 (2.9)	PTPN11 (2.7)	ZNF536 (2.7)	ENSG00000248975 (2.6)	CTNNA2 (2.5)	FBXL17 (2.5)	ITGB8 (3.5)	LRIG1 (3.1)	ROM1 (2.7)	FRYL (2.4)	NIPAL3 (2.4)	MLNR (1.9)	CAB39L (1.8)	PAM16 (1.8)	PTPDC1 (1.7)	RGMA (1.7)	SPATA5 (4.4)	FLRT1 (3.3)	DNM3 (2.6)	KCNJ2 (1.7)	SEMA3G (1.5)	CCDC92 (1.3)	CPEB4 (1.1)	ENSG00000256234 (0.9)
A15.382.490.555.567.622	Lymphocytes Null	Hemic and Immune Systems	Immune System	0.12	>=0.20	0.91	>=0.20	0.95	>=0.20	0.74	>=0.20	HIRIP3 (3.3)	POC5 (2.9)	MYO19 (2.3)	ZC3H4 (2.3)	TRAP1 (2.2)	GTF3A (2.2)	TUFM (2.1)	IQCH (2.1)	GGNBP2 (2.1)	PRMT7 (2.1)	SKAP1 (3.0)	ZNF142 (2.7)	RQCD1 (2.5)	TRAP1 (2.2)	CENPO (2.2)	BCS1L (2.2)	PMS2P3 (2.1)	IPO9 (1.9)	RNF25 (1.8)	PMAIP1 (1.8)	CDCA7 (3.1)	C11orf48 (2.7)	HOXC12 (2.5)	MTA2 (2.3)	ENSG00000228397 (2.2)	UQCC (1.8)	RFT1 (1.7)	TMEM206 (1.7)	INTS5 (1.6)	METTL12 (1.5)	RPS6KA5 (3.2)	ENSG00000228536 (3.0)	NUDT6 (2.4)	SPATA5 (2.2)	STIP1 (1.9)	PBRM1 (1.7)	FERMT3 (1.7)	GNL3 (1.4)
A11.063	Antibody Producing Cells	Cells	Antibody-Producing Cells	0.13	>=0.20	0.38	>=0.20	0.89	>=0.20	0.4	>=0.20	MC4R (4.0)	QPCTL (3.1)	CD79B (3.1)	LMX1B (2.8)	ZBTB38 (2.7)	HSD17B12 (2.6)	ENSG00000253734 (2.6)	TBX6 (2.2)	PDZRN4 (2.0)	POC5 (1.9)	MC4R (4.0)	RHBDD1 (3.2)	LMX1B (2.8)	BANK1 (2.0)	ZNF142 (1.7)	COL4A4 (1.7)	ACAD10 (1.6)	SKAP1 (1.6)	SLC39A8 (1.6)	ERP29 (1.6)	C22orf31 (2.5)	RFT1 (2.4)	INTS5 (2.3)	ENSG00000217404 (2.3)	ENSG00000228397 (2.2)	SLC25A26 (2.1)	TUT1 (2.0)	GLYCTK (1.8)	PHF7 (1.7)	KIAA1683 (1.7)	DNAJC4 (2.8)	SPCS1 (2.7)	NUDT22 (2.4)	DCST2 (2.2)	TEX9 (1.9)	COBLL1 (1.8)	PIGC (1.7)	ENSG00000256116 (1.6)
A11.118.637.555.567.562	B Lymphocytes	Cells	Blood Cells	0.13	>=0.20	0.38	>=0.20	0.89	>=0.20	0.4	>=0.20	MC4R (4.0)	QPCTL (3.1)	CD79B (3.1)	LMX1B (2.8)	ZBTB38 (2.7)	HSD17B12 (2.6)	ENSG00000253734 (2.6)	TBX6 (2.2)	PDZRN4 (2.0)	POC5 (1.9)	MC4R (4.0)	RHBDD1 (3.2)	LMX1B (2.8)	BANK1 (2.0)	ZNF142 (1.7)	COL4A4 (1.7)	ACAD10 (1.6)	SKAP1 (1.6)	SLC39A8 (1.6)	ERP29 (1.6)	C22orf31 (2.5)	RFT1 (2.4)	INTS5 (2.3)	ENSG00000217404 (2.3)	ENSG00000228397 (2.2)	SLC25A26 (2.1)	TUT1 (2.0)	GLYCTK (1.8)	PHF7 (1.7)	KIAA1683 (1.7)	DNAJC4 (2.8)	SPCS1 (2.7)	NUDT22 (2.4)	DCST2 (2.2)	TEX9 (1.9)	COBLL1 (1.8)	PIGC (1.7)	ENSG00000256116 (1.6)
A15.382.490.555.567	Lymphocytes	Hemic and Immune Systems	Immune System	0.13	>=0.20	0.53	>=0.20	0.93	>=0.20	0.74	>=0.20	CD79B (2.1)	MC4R (2.1)	POC5 (2.0)	RASA2 (1.7)	GTF3A (1.7)	QPCTL (1.6)	ENSG00000253734 (1.6)	LAT (1.6)	CCDC101 (1.6)	LIMD2 (1.6)	SKAP1 (2.2)	MC4R (2.1)	ZNF142 (2.0)	RHBDD1 (1.7)	DNASE1 (1.5)	FHIT (1.4)	LMX1B (1.4)	ENSG00000235300 (1.2)	SLC39A8 (1.2)	C18orf8 (1.2)	ENSG00000228397 (2.0)	ENSG00000217404 (1.6)	C22orf31 (1.6)	INTS5 (1.6)	UBXN1 (1.5)	RFT1 (1.5)	SLC25A26 (1.4)	GLYCTK (1.4)	PHF7 (1.3)	SFMBT1 (1.2)	SPCS1 (1.6)	DNAJC4 (1.6)	NUDT22 (1.3)	DCST2 (1.3)	PIGC (1.3)	FERMT3 (1.2)	ENSG00000256116 (1.2)	DNMT3A (1.1)
A11.436.348	Hepatocytes	Cells	Epithelial Cells	0.14	>=0.20	0.57	>=0.20	0.41	>=0.20	0.2	>=0.20	ONECUT1 (4.6)	SULT1A2 (3.5)	APOC1 (3.2)	GIPC2 (3.2)	HSD17B12 (2.9)	TFPI (2.7)	ENSG00000233715 (2.6)	TACO1 (2.5)	MAN1A1 (2.5)	APOE (2.4)	VIL1 (3.6)	HSD3B7 (3.4)	CNNM2 (2.8)	KCNG3 (2.5)	CYP27A1 (2.4)	TTLL4 (2.1)	HNF4G (2.0)	VKORC1 (1.9)	ADCY9 (1.9)	AS3MT (1.9)	GLYCTK (3.8)	UQCC (2.7)	PEPD (2.0)	DNAJA3 (2.0)	ENSG00000241544 (1.7)	C7orf58 (1.7)	PCK1 (1.5)	PAM16 (1.5)	ZNRF3 (1.3)	VEGFA (1.2)	ITIH3 (8.1)	FGFR4 (5.9)	ITIH1 (5.2)	ITIH4 (4.6)	ITPR2 (2.1)	COBLL1 (1.7)	C3orf78 (1.4)	VEGFA (1.2)
A09.371	Eye	Sense Organs	Eye	0.14	>=0.20	0.71	>=0.20	0.77	>=0.20	0.41	>=0.20	PRMT7 (2.3)	MAP2K5 (2.1)	BBS4 (2.1)	TMEM18 (2.1)	TFAP2B (1.9)	ZZZ3 (1.6)	C16orf88 (1.5)	SLC7A6OS (1.4)	IQCK (1.3)	PSMC5 (1.3)	USP37 (1.8)	GNGT1 (1.8)	NT5C2 (1.3)	STXBP6 (1.3)	KCTD15 (1.2)	C10orf32 (1.2)	NAA25 (1.2)	DNMT3A (1.1)	C12orf51 (1.0)	TMEM116 (1.0)	UBXN1 (1.6)	WNT4 (1.5)	C11orf83 (1.3)	PEPD (1.2)	ENSG00000233593 (1.2)	TRIM13 (1.2)	CDADC1 (1.1)	METTL12 (1.1)	PTPDC1 (1.0)	ANXA5 (0.9)	ZNF664 (1.2)	CPEB4 (1.2)	MACROD1 (1.1)	DNMT3A (1.1)	DNAJC4 (1.0)	PIGC (1.0)	DCST2 (0.8)	NUDT6 (0.8)
A08.186.211.132	Brain Stem	Nervous System	Central Nervous System	0.14	>=0.20	0.03	>=0.20	1	>=0.20	0.91	>=0.20	KCNJ12 (3.8)	NRXN3 (3.6)	ASPHD1 (3.0)	C1QTNF4 (3.0)	FAIM2 (2.7)	USP33 (2.7)	DGKG (2.7)	CLVS1 (2.6)	DNM1 (2.4)	SBK1 (2.4)	CBLN1 (4.9)	PDIA2 (3.7)	ZNF536 (3.5)	STX1B (3.4)	RALYL (3.1)	DNAJC27 (2.8)	EFR3B (2.7)	C12orf51 (2.7)	INA (2.6)	CADM2 (2.5)	ENSG00000233593 (3.4)	NIPAL3 (3.3)	OCIAD1 (2.6)	C1orf201 (2.2)	TMCC1 (2.1)	ARHGAP12 (2.0)	CDC42 (2.0)	RGMA (1.7)	NISCH (1.6)	SPRYD7 (1.6)	FLRT1 (2.4)	DNM3 (2.4)	RPS6KA5 (2.0)	NISCH (1.6)	CPEB4 (1.6)	ZNF664 (1.4)	CCDC92 (1.2)	MNS1 (0.9)
A05.810.453	Kidney	Urogenital System	Urinary Tract	0.15	>=0.20	0.57	>=0.20	0.07	>=0.20	0.02	>=0.20	PAX2 (5.4)	GIPC2 (2.6)	ENSG00000233715 (1.9)	ENSG00000227839 (1.7)	C16orf62 (1.6)	ENSG00000247735 (1.5)	TFAP2B (1.3)	APOE (1.3)	ERBB4 (1.3)	FIGN (1.2)	COL4A4 (3.0)	HNF4G (1.7)	ENSG00000235300 (1.6)	AS3MT (1.6)	CCDC146 (1.6)	HSD3B7 (1.6)	GNGT1 (1.5)	ENSG00000248975 (1.5)	CALCR (1.5)	FHIT (1.3)	ENSG00000247225 (4.0)	ADAMTS9-AS2 (3.1)	PCK1 (2.8)	HOXC4 (2.4)	PEPD (2.1)	HOXC9 (1.9)	OCIAD2 (1.7)	VEGFA (1.7)	HOXC6 (1.7)	FAM13A (1.6)	ADAMTS9-AS2 (3.1)	COBLL1 (1.9)	VEGFA (1.7)	NUDT6 (1.0)	MNS1 (1.0)	C14orf159 (0.9)	TEX9 (0.6)	FGFR4 (0.6)
A06.407.312.782	Testis	Endocrine System	Endocrine Glands	0.15	>=0.20	0.94	>=0.20	0.86	>=0.20	0.75	>=0.20	ZPBP (8.3)	ENSG00000247735 (6.8)	IQCH (4.8)	ZC3H4 (3.0)	HSD17B12 (2.9)	RAD52 (2.5)	ERBB4 (2.5)	ENSG00000215099 (2.4)	PACRG (2.1)	GIPC2 (2.1)	CYP17A1 (3.7)	AS3MT (3.2)	ENSG00000235300 (3.0)	CENPO (3.0)	C10orf26 (2.8)	USP37 (2.6)	C3orf21 (2.1)	CBX1 (2.1)	RPGRIP1L (2.0)	PRKD1 (2.0)	ENSG00000233593 (3.7)	CHRNA7 (2.5)	TOX (2.2)	HOXC4 (2.2)	ETAA1 (2.1)	RFT1 (2.0)	SFMBT1 (1.6)	SLC25A26 (1.5)	C22orf31 (1.4)	COL11A1 (1.4)	TEX9 (2.4)	NEK4 (1.8)	RFX7 (1.6)	PIGC (1.6)	ENSG00000231365 (1.4)	NUDT6 (1.4)	PBRM1 (1.2)	DNMT3A (1.2)
A08.186.211.730.317.357.352	Hypothalamus Middle	Nervous System	Central Nervous System	0.15	>=0.20	0.2	>=0.20	0.95	>=0.20	0.95	>=0.20	GH2 (6.4)	CSH2 (6.2)	GOLGA2 (3.5)	PACRG (3.5)	STK33 (3.4)	KCTD13 (3.0)	TAOK2 (3.0)	PCSK1 (2.9)	SH2B1 (2.9)	INO80E (2.7)	POMC (6.6)	GPR61 (2.9)	SETD1A (2.8)	AMPD2 (2.7)	CNNM2 (2.6)	INA (2.5)	ERP29 (2.5)	STK36 (2.3)	CRTC1 (2.3)	CDK5RAP3 (2.2)	B3GAT3 (2.8)	NISCH (2.7)	ENSG00000178863 (2.1)	ENSG00000243224 (2.1)	FNDC3A (2.0)	JUND (2.0)	ENSG00000235601 (1.9)	ENSG00000235725 (1.9)	GANAB (1.9)	OCIAD1 (1.6)	NISCH (2.7)	GLT8D1 (1.8)	ZBTB7B (1.6)	VEGFB (1.6)	DNM3 (1.2)	CCDC92 (1.2)	ENSG00000256116 (1.0)	TRPT1 (1.0)
A08.186.211.730.317.357.352.435	Hypothalamo Hypophyseal System	Nervous System	Central Nervous System	0.15	>=0.20	0.2	>=0.20	0.95	>=0.20	0.95	>=0.20	GH2 (6.4)	CSH2 (6.2)	GOLGA2 (3.5)	PACRG (3.5)	STK33 (3.4)	KCTD13 (3.0)	TAOK2 (3.0)	PCSK1 (2.9)	SH2B1 (2.9)	INO80E (2.7)	POMC (6.6)	GPR61 (2.9)	SETD1A (2.8)	AMPD2 (2.7)	CNNM2 (2.6)	INA (2.5)	ERP29 (2.5)	STK36 (2.3)	CRTC1 (2.3)	CDK5RAP3 (2.2)	B3GAT3 (2.8)	NISCH (2.7)	ENSG00000178863 (2.1)	ENSG00000243224 (2.1)	FNDC3A (2.0)	JUND (2.0)	ENSG00000235601 (1.9)	ENSG00000235725 (1.9)	GANAB (1.9)	OCIAD1 (1.6)	NISCH (2.7)	GLT8D1 (1.8)	ZBTB7B (1.6)	VEGFB (1.6)	DNM3 (1.2)	CCDC92 (1.2)	ENSG00000256116 (1.0)	TRPT1 (1.0)
A08.713	Neurosecretory Systems	Nervous System	Neurosecretory Systems	0.15	>=0.20	0.2	>=0.20	0.95	>=0.20	0.95	>=0.20	GH2 (6.4)	CSH2 (6.2)	GOLGA2 (3.5)	PACRG (3.5)	STK33 (3.4)	KCTD13 (3.0)	TAOK2 (3.0)	PCSK1 (2.9)	SH2B1 (2.9)	INO80E (2.7)	POMC (6.6)	GPR61 (2.9)	SETD1A (2.8)	AMPD2 (2.7)	CNNM2 (2.6)	INA (2.5)	ERP29 (2.5)	STK36 (2.3)	CRTC1 (2.3)	CDK5RAP3 (2.2)	B3GAT3 (2.8)	NISCH (2.7)	ENSG00000178863 (2.1)	ENSG00000243224 (2.1)	FNDC3A (2.0)	JUND (2.0)	ENSG00000235601 (1.9)	ENSG00000235725 (1.9)	GANAB (1.9)	OCIAD1 (1.6)	NISCH (2.7)	GLT8D1 (1.8)	ZBTB7B (1.6)	VEGFB (1.6)	DNM3 (1.2)	CCDC92 (1.2)	ENSG00000256116 (1.0)	TRPT1 (1.0)
A05.810	Urinary Tract	Urogenital System	Urinary Tract	0.16	>=0.20	0.6	>=0.20	0.06	>=0.20	0.02	>=0.20	PAX2 (4.9)	GIPC2 (2.3)	ENSG00000233715 (1.8)	ENSG00000227839 (1.6)	C16orf62 (1.5)	ENSG00000247735 (1.4)	APOE (1.2)	TFAP2B (1.2)	FIGN (1.1)	ERBB4 (1.1)	COL4A4 (2.7)	HNF4G (1.6)	ENSG00000248975 (1.6)	ENSG00000235300 (1.5)	GNGT1 (1.5)	AS3MT (1.4)	HSD3B7 (1.4)	CCDC146 (1.4)	CALCR (1.3)	ORAI3 (1.2)	ENSG00000247225 (3.6)	ADAMTS9-AS2 (2.9)	PCK1 (2.5)	HOXC4 (2.2)	PEPD (1.9)	HOXC9 (1.7)	VEGFA (1.7)	OCIAD2 (1.6)	HOXC6 (1.6)	FAM13A (1.5)	ADAMTS9-AS2 (2.9)	COBLL1 (1.7)	VEGFA (1.7)	MNS1 (0.9)	C14orf159 (0.8)	NUDT6 (0.8)	BMP2 (0.5)	WARS2 (0.5)
A15.145.229.637.555.567.562.725	Plasma Cells	Hemic and Immune Systems	Blood	0.17	>=0.20	0.4	>=0.20	0.8	>=0.20	0.26	>=0.20	MC4R (5.7)	ZBTB38 (4.1)	QPCTL (4.1)	LMX1B (3.8)	HSD17B12 (3.1)	PDZRN4 (3.1)	ENSG00000253734 (3.1)	CD79B (2.6)	TBX6 (2.6)	PTPMT1 (2.4)	MC4R (5.7)	RHBDD1 (4.1)	LMX1B (3.8)	ENSG00000225942 (2.3)	CNNM2 (2.1)	ENSG00000230472 (2.0)	SLC39A8 (2.0)	COL4A4 (1.9)	ACAD10 (1.9)	FHIT (1.9)	C22orf31 (3.3)	INTS5 (3.2)	ENSG00000217404 (3.0)	RFT1 (2.9)	TUT1 (2.6)	SLC25A26 (2.4)	HOXC12 (2.3)	GLYCTK (2.2)	ENSG00000224286 (2.1)	ENSG00000228397 (2.1)	SPCS1 (4.0)	DNAJC4 (3.4)	NUDT22 (3.4)	DCST2 (2.9)	TRPT1 (2.3)	DCST1 (2.2)	PIGC (2.2)	TEX9 (2.1)
A15.145.693	Plasma	Hemic and Immune Systems	Blood	0.17	>=0.20	0.39	>=0.20	0.8	>=0.20	0.26	>=0.20	MC4R (5.7)	ZBTB38 (4.1)	QPCTL (4.1)	LMX1B (3.8)	HSD17B12 (3.1)	PDZRN4 (3.1)	ENSG00000253734 (3.1)	CD79B (2.6)	TBX6 (2.6)	PTPMT1 (2.4)	MC4R (5.7)	RHBDD1 (4.1)	LMX1B (3.8)	ENSG00000225942 (2.3)	ENSG00000230472 (2.0)	CNNM2 (2.0)	SLC39A8 (2.0)	COL4A4 (1.9)	ACAD10 (1.9)	ERP29 (1.9)	C22orf31 (3.3)	INTS5 (3.2)	ENSG00000217404 (3.0)	RFT1 (2.9)	TUT1 (2.6)	SLC25A26 (2.4)	HOXC12 (2.3)	GLYCTK (2.2)	ENSG00000224286 (2.1)	ENSG00000228397 (2.1)	SPCS1 (3.9)	DNAJC4 (3.4)	NUDT22 (3.4)	DCST2 (2.9)	TRPT1 (2.3)	DCST1 (2.2)	PIGC (2.2)	TEX9 (2.1)
A11.872.653	Neural Stem Cells	Cells	Stem Cells	0.18	>=0.20	0.02	>=0.20	0.52	>=0.20	0.78	>=0.20	MAP2K5 (4.0)	ETV5 (3.9)	INO80E (3.1)	KCTD13 (2.7)	CRB2 (2.7)	TUFM (2.6)	DCAF7 (2.6)	NRXN3 (2.5)	TFAP2B (2.3)	RABEP1 (2.3)	ETV5 (3.9)	IPO9 (3.6)	HIP1 (3.3)	BTBD2 (2.8)	C3orf21 (2.8)	AXIN1 (2.5)	ZNF668 (2.3)	KCTD15 (1.9)	RQCD1 (1.8)	ARNTL (1.8)	B3GAT3 (3.5)	MTA2 (3.2)	BAP1 (2.6)	PEPD (2.6)	CHRNA7 (2.4)	INTS5 (2.4)	CORO7 (2.4)	MKRN2 (2.1)	RGMA (2.1)	TMEM206 (2.0)	VEGFB (3.7)	NT5DC2 (2.2)	ZNF664 (1.9)	RFX7 (1.8)	FLRT1 (1.7)	NEK4 (1.1)	TRPT1 (1.0)	STIP1 (0.9)
A06.407.071	Adrenal Glands	Endocrine System	Endocrine Glands	0.2	>=0.20	0.05	>=0.20	0.1	>=0.20	0.03	>=0.20	APOC1 (2.6)	GIPC2 (2.5)	CACNA1D (2.4)	APOE (2.3)	ETV5 (2.1)	TAOK2 (1.9)	RPTOR (1.7)	RABEP2 (1.5)	COQ4 (1.5)	TMEM219 (1.4)	CYP17A1 (8.6)	AS3MT (5.3)	FHIT (2.5)	CNNM2 (2.3)	C10orf32 (2.2)	COL4A4 (2.2)	ETV5 (2.1)	ATXN2 (2.0)	NPC1 (1.8)	RALYL (1.6)	ALAS1 (3.6)	ADAMTS9-AS2 (2.2)	ABCA1 (1.9)	JUND (1.8)	PAM16 (1.8)	VEGFA (1.8)	WNT4 (1.7)	RAB18 (1.7)	ZNRF3 (1.5)	DNAJA3 (1.4)	C3orf78 (3.1)	ADAMTS9-AS2 (2.2)	CPEB4 (2.1)	DNM3 (2.0)	COBLL1 (2.0)	VEGFA (1.8)	DNAJC4 (1.5)	STAB1 (1.2)
A08.186.211.730.885.287.500.270	Frontal Lobe	Nervous System	Central Nervous System	0.2	>=0.20	0.09	>=0.20	1	>=0.20	1	>=0.20	GRIN3A (4.0)	ENSG00000233723 (3.4)	PCSK1 (3.3)	DOC2A (3.1)	ELAVL4 (3.0)	C1QTNF4 (3.0)	FAIM2 (3.0)	ENSG00000254377 (3.0)	DNM1 (2.9)	ASPHD1 (2.9)	STX1B (4.1)	GRID1 (3.8)	ENSG00000244967 (3.7)	PDIA2 (3.5)	GALNTL1 (3.1)	RALYL (3.1)	CTNNA2 (2.9)	AK5 (2.8)	INA (2.7)	FBXL19 (2.7)	TOX (3.3)	C1orf201 (2.8)	B3GAT3 (2.5)	ENSG00000235725 (2.5)	ROM1 (2.5)	HOXC13 (2.5)	CDC42 (2.3)	ENSG00000178863 (2.2)	NISCH (2.0)	CHRNA7 (1.9)	FLRT1 (2.2)	NISCH (2.0)	CCDC92 (1.7)	DNM3 (1.6)	C14orf159 (1.1)	KCNJ2 (1.0)	RPS6KA5 (0.8)	SEMA3G (0.6)
A05.810.453.324	Kidney Cortex	Urogenital System	Urinary Tract	0.21	>=0.20	0.67	>=0.20	0.01	<0.20	0.17	>=0.20	BDNF-AS1 (6.7)	PAX2 (5.2)	ENSG00000255496 (2.8)	KCNH6 (2.7)	ZNHIT3 (2.1)	BDNF (1.9)	FIGN (1.6)	RPS17P5 (1.5)	SWI5 (1.5)	ETV5 (1.4)	ENSG00000254300 (4.0)	IPO9 (2.2)	DNAJC27-AS1 (2.0)	ORAI3 (2.0)	ENSG00000235300 (1.9)	CCDC146 (1.9)	COL4A4 (1.8)	ZNF608 (1.8)	PRKD1 (1.7)	RNF25 (1.6)	HOXC13 (3.2)	HOXC8 (2.9)	ENSG00000247225 (2.3)	GDF5 (2.2)	OCIAD2 (2.1)	PEPD (1.9)	ITGB8 (1.8)	HOXC9 (1.8)	GLIS2 (1.7)	ENSG00000228397 (1.6)	TBX15 (2.6)	COBLL1 (2.5)	WARS2 (1.5)	DCST2 (1.4)	ITPR2 (1.1)	FGFR4 (1.0)	ZNF664 (1.0)	TRPT1 (0.9)
A11.329.830	Stromal Cells	Cells	Connective Tissue Cells	0.22	>=0.20	0.62	>=0.20	0.35	>=0.20	0.91	>=0.20	NEXN-AS1 (6.9)	ENSG00000255496 (5.5)	BDNF-AS1 (4.6)	BDNF (3.3)	ENSG00000247735 (2.8)	SLC39A13 (2.4)	RPGRIP1L (2.3)	SWI5 (2.0)	GNPDA2 (1.9)	ETV5 (1.8)	ENSG00000254300 (2.9)	COPZ2 (2.8)	RPGRIP1L (2.3)	PRKD1 (2.0)	NAV1 (2.0)	CTF1 (1.9)	HSD3B7 (1.9)	C3orf21 (1.9)	ZNF668 (1.9)	ETV5 (1.8)	WNT2 (3.3)	VASN (2.6)	HOXC4 (2.2)	HOXC5 (2.1)	KIRREL (2.0)	CITED2 (1.9)	HOXC9 (1.8)	CDC42EP3 (1.8)	GDF5 (1.8)	C7orf58 (1.6)	FGF2 (2.6)	ENSG00000231365 (1.8)	NT5DC2 (1.8)	VEGFA (1.2)	STIP1 (1.1)	ENSG00000256116 (1.1)	GLT8D1 (1.0)	VEGFB (1.0)
A08.186.211.730.317.357	Hypothalamus	Nervous System	Central Nervous System	0.22	>=0.20	0.13	>=0.20	0.98	>=0.20	0.95	>=0.20	GH2 (5.3)	CSH2 (5.2)	GOLGA2 (3.2)	STK33 (3.1)	PACRG (3.0)	SH2B1 (3.0)	PCSK1 (2.9)	KCTD13 (2.8)	TAOK2 (2.6)	TRIM66 (2.5)	POMC (5.3)	GPR61 (3.0)	CNNM2 (2.8)	INA (2.6)	AMPD2 (2.5)	SETD1A (2.4)	CRTC1 (2.3)	NCKAP5L (2.2)	STK36 (2.2)	BTBD2 (2.1)	B3GAT3 (2.7)	NISCH (2.4)	ENSG00000243224 (2.4)	ENSG00000178863 (2.2)	ENSG00000235601 (2.1)	ENSG00000235725 (2.1)	OCIAD1 (1.9)	JUND (1.8)	C1orf201 (1.7)	GANAB (1.6)	NISCH (2.4)	ZBTB7B (1.6)	VEGFB (1.5)	CCDC92 (1.3)	DNM3 (1.2)	GLT8D1 (1.2)	FLRT1 (1.1)	TRPT1 (1.0)
A11.443	Erythroid Cells	Cells	Erythroid Cells	0.24	>=0.20	0.73	>=0.20	0.98	>=0.20	0.6	>=0.20	ENSG00000240280 (4.9)	SWI5 (2.8)	SLX4 (2.7)	TRUB2 (2.6)	MRM1 (2.4)	ANKRD55 (2.3)	FUBP1 (2.1)	ENSG00000245538 (2.1)	ONECUT1 (1.9)	TFPI (1.8)	C17orf57 (3.6)	SLX4 (2.7)	C18orf8 (2.6)	RHBDD1 (2.5)	TMEM116 (2.4)	CENPO (2.2)	ENSG00000238010 (2.1)	GNGT1 (1.8)	BRAP (1.6)	TFAP2D (1.6)	DLEU1 (3.0)	C7orf58 (2.6)	PPP2R5A (2.5)	ENSG00000233593 (2.3)	GLYCTK-AS1 (2.1)	CDCA7 (1.6)	LRTM1 (1.6)	HOXC13 (1.5)	CRADD (1.5)	MLNR (1.4)	TEX9 (4.1)	SPATA5 (2.6)	NEK4 (2.6)	FGFR4 (1.8)	FERMT3 (1.6)	DNM3 (1.6)	DNMT3A (1.5)	ENSG00000231365 (1.4)
A06.407.071.140	Adrenal Cortex	Endocrine System	Endocrine Glands	0.25	>=0.20	0.07	>=0.20	0.08	>=0.20	0.03	>=0.20	GIPC2 (3.1)	APOC1 (2.9)	CACNA1D (2.7)	APOE (2.7)	ETV5 (2.3)	TAOK2 (2.2)	RABEP2 (1.8)	RPTOR (1.8)	COQ4 (1.8)	ENSG00000233715 (1.7)	CYP17A1 (10.3)	AS3MT (5.7)	FHIT (3.2)	C10orf32 (2.7)	COL4A4 (2.5)	CNNM2 (2.5)	ETV5 (2.3)	NPC1 (2.2)	ATXN2 (2.1)	RALYL (2.0)	ALAS1 (4.3)	ABCA1 (2.7)	RAB18 (2.6)	ADAMTS9-AS2 (2.5)	WNT4 (2.0)	PAM16 (1.9)	VEGFA (1.8)	DLEU2 (1.7)	JUND (1.7)	ARHGAP12 (1.7)	C3orf78 (3.7)	COBLL1 (2.6)	CPEB4 (2.6)	DNM3 (2.5)	ADAMTS9-AS2 (2.5)	VEGFA (1.8)	ITPR2 (1.8)	DNAJC4 (1.7)
A10.336	Exocrine Glands	Tissues	Exocrine Glands	0.25	>=0.20	0.8	>=0.20	0.16	>=0.20	0.12	>=0.20	CPNE4 (3.2)	PDZRN4 (2.8)	ENSG00000258057 (2.2)	SMARCD2 (2.1)	CACNA1D (2.1)	ENSG00000215099 (2.1)	OLFM4 (2.0)	KCNH6 (1.9)	ZC3H4 (1.8)	NUPR1 (1.7)	DNAJC27-AS1 (3.1)	GP2 (2.8)	PRKD1 (2.6)	LMOD1 (2.5)	C10orf26 (2.0)	ORAI3 (1.9)	COL4A4 (1.6)	DNAJC27 (1.4)	STK36 (1.3)	PRR15L (1.3)	HOXA11-AS1 (4.5)	HOXA13 (4.1)	HOTTIP (3.1)	ENSG00000253379 (2.8)	NIPAL3 (2.6)	CAB39L (2.5)	ENSG00000258274 (2.1)	ENSG00000247225 (1.6)	ENSG00000233593 (1.5)	C11orf83 (1.3)	ENSG00000256116 (2.9)	DCST2 (2.0)	COBLL1 (1.6)	EYA2 (1.5)	GNL3 (1.2)	NUDT6 (0.9)	ENSG00000231365 (0.8)	PBRM1 (0.8)
A10.336.707	Prostate	Tissues	Exocrine Glands	0.25	>=0.20	0.81	>=0.20	0.18	>=0.20	0.12	>=0.20	CPNE4 (3.5)	PDZRN4 (3.1)	ENSG00000215099 (2.3)	ENSG00000258057 (2.3)	CACNA1D (2.2)	SMARCD2 (2.2)	OLFM4 (2.1)	KCNH6 (2.0)	ZC3H4 (1.8)	BBS4 (1.8)	DNAJC27-AS1 (3.4)	GP2 (3.0)	PRKD1 (2.8)	LMOD1 (2.6)	C10orf26 (2.2)	ORAI3 (1.9)	COL4A4 (1.8)	DNAJC27 (1.6)	STK36 (1.5)	USP37 (1.4)	HOXA11-AS1 (4.9)	HOXA13 (4.5)	HOTTIP (3.5)	ENSG00000253379 (3.0)	NIPAL3 (2.7)	CAB39L (2.6)	ENSG00000258274 (2.3)	ENSG00000247225 (1.7)	ENSG00000233593 (1.6)	C11orf83 (1.3)	ENSG00000256116 (3.1)	DCST2 (2.2)	COBLL1 (1.7)	EYA2 (1.5)	GNL3 (1.3)	PBRM1 (1.0)	NUDT6 (1.0)	ENSG00000231365 (0.9)
A15.145.229.334	Erythrocytes	Hemic and Immune Systems	Blood	0.25	>=0.20	0.71	>=0.20	0.98	>=0.20	0.61	>=0.20	ENSG00000240280 (5.0)	SLX4 (2.8)	SWI5 (2.8)	TRUB2 (2.6)	MRM1 (2.3)	ANKRD55 (2.3)	FUBP1 (2.1)	ENSG00000245538 (2.1)	ONECUT1 (1.9)	NEXN-AS1 (1.9)	C17orf57 (3.7)	SLX4 (2.8)	C18orf8 (2.6)	RHBDD1 (2.5)	TMEM116 (2.4)	ENSG00000238010 (2.2)	CENPO (2.1)	GNGT1 (1.8)	TFAP2D (1.6)	BRAP (1.5)	DLEU1 (2.9)	C7orf58 (2.7)	PPP2R5A (2.6)	ENSG00000233593 (2.4)	GLYCTK-AS1 (2.1)	CDCA7 (1.6)	LRTM1 (1.6)	HOXC13 (1.6)	CRADD (1.4)	MLNR (1.4)	TEX9 (4.1)	SPATA5 (2.7)	NEK4 (2.6)	FGFR4 (1.8)	DNM3 (1.7)	FERMT3 (1.6)	DNMT3A (1.4)	ENSG00000231365 (1.4)
A03.734	Pancreas	Digestive System	Pancreas	0.26	>=0.20	0.01	>=0.20	0.00858	<0.20	0.04	>=0.20	OLFM4 (1.9)	ONECUT1 (1.9)	DNASE1 (1.6)	GIPC2 (1.6)	PCSK1 (1.2)	TFPI (0.8)	NUPR1 (0.8)	CCDC47 (0.8)	DDX42 (0.8)	LGR4 (0.7)	GP2 (9.0)	PDIA2 (2.9)	TMPRSS3 (1.7)	DNASE1 (1.6)	HNF4G (1.5)	GRP (1.5)	PRR15L (1.3)	STXBP6 (0.9)	VIL1 (0.8)	COL4A4 (0.7)	VEGFA (1.3)	ARHGAP12 (1.2)	ADAMTS9-AS2 (1.2)	FNDC3A (1.1)	OCIAD1 (1.0)	LAMB1 (1.0)	OCIAD2 (0.9)	GLIS2 (0.9)	GANAB (0.9)	ADAMTS9 (0.9)	VEGFA (1.3)	ADAMTS9-AS2 (1.2)	BMP2 (1.1)	ENSG00000228536 (0.8)	COBLL1 (0.7)	WARS2 (0.6)	GLT8D1 (0.6)	DNAJC4 (0.6)
A03.556.249.249	Intestine Large	Digestive System	Gastrointestinal Tract	0.26	>=0.20	0.7	>=0.20	0.01	<0.20	0.29	>=0.20	OLFM4 (3.0)	GIPC2 (2.1)	MTIF3 (1.4)	DHRS11 (1.4)	ENSG00000233569 (1.4)	TRAP1 (1.4)	ENSG00000227839 (1.1)	ENSG00000233715 (1.1)	ENSG00000120341 (1.1)	SULT1A2 (1.1)	VIL1 (3.6)	HNF4G (2.7)	PRR15L (2.5)	PRSS8 (1.8)	TRAP1 (1.4)	GRP (1.3)	ENSG00000248975 (1.2)	STXBP6 (1.0)	AXIN1 (0.9)	HSD3B7 (0.9)	HOTTIP (2.9)	HOXA13 (2.4)	PCK1 (1.9)	CDCA7 (1.8)	PPARG (1.5)	FRYL (1.3)	WNT2 (1.3)	OCIAD2 (1.3)	HOXA11-AS1 (1.2)	ZNRF3 (1.1)	FGFR4 (1.7)	NUDT22 (1.1)	VEGFA (0.9)	BMP2 (0.9)	GNL3 (0.7)	ZNF664 (0.7)	MACROD1 (0.7)	WARS2 (0.5)
A11.872.378.590.817	Megakaryocyte Erythroid Progenitor Cells	Cells	Stem Cells	0.26	>=0.20	0.9	>=0.20	0.66	>=0.20	0.51	>=0.20	ENSG00000240280 (7.5)	ENSG00000245538 (3.6)	TRAP1 (3.5)	FUBP1 (3.1)	NUP160 (2.9)	TRUB2 (2.9)	PRMT7 (2.8)	ZNHIT3 (2.7)	DHRS11 (2.6)	TUFM (2.6)	TRAP1 (3.5)	TMEM116 (2.9)	NAA25 (2.9)	CENPO (2.8)	PMS2P3 (2.6)	BRAP (2.3)	DNASE1 (2.3)	ADAM1 (2.3)	PTPN11 (2.0)	ACAD10 (1.9)	ENSG00000233593 (4.1)	C7orf58 (4.1)	CDCA7 (3.1)	DLEU1 (2.6)	MKRN2 (2.5)	PAM16 (2.4)	CRADD (2.3)	UQCC (2.2)	PPP2R5A (2.2)	SPRYD7 (2.2)	SPATA5 (4.6)	NUDT6 (2.8)	ENSG00000231365 (2.4)	C3orf78 (2.3)	WARS2 (2.1)	STIP1 (1.9)	TEX9 (1.9)	FGFR4 (1.8)
A15.378.316.378.590.837.250	Erythroid Precursor Cells	Hemic and Immune Systems	Hematopoietic System	0.26	>=0.20	0.9	>=0.20	0.66	>=0.20	0.51	>=0.20	ENSG00000240280 (7.5)	ENSG00000245538 (3.6)	TRAP1 (3.5)	FUBP1 (3.1)	NUP160 (2.9)	TRUB2 (2.9)	PRMT7 (2.8)	ZNHIT3 (2.7)	DHRS11 (2.6)	TUFM (2.6)	TRAP1 (3.5)	TMEM116 (2.9)	NAA25 (2.9)	CENPO (2.8)	PMS2P3 (2.6)	BRAP (2.3)	DNASE1 (2.3)	ADAM1 (2.3)	PTPN11 (2.0)	ACAD10 (1.9)	ENSG00000233593 (4.1)	C7orf58 (4.1)	CDCA7 (3.1)	DLEU1 (2.6)	MKRN2 (2.5)	PAM16 (2.4)	CRADD (2.3)	UQCC (2.2)	PPP2R5A (2.2)	SPRYD7 (2.2)	SPATA5 (4.6)	NUDT6 (2.8)	ENSG00000231365 (2.4)	C3orf78 (2.3)	WARS2 (2.1)	STIP1 (1.9)	TEX9 (1.9)	FGFR4 (1.8)
A03.556.249.249.356	Colon	Digestive System	Gastrointestinal Tract	0.27	>=0.20	0.69	>=0.20	0.01	<0.20	0.29	>=0.20	OLFM4 (3.0)	GIPC2 (2.1)	DHRS11 (1.5)	MTIF3 (1.4)	ENSG00000233569 (1.4)	TRAP1 (1.4)	SULT1A2 (1.1)	ENSG00000120341 (1.0)	CLN3 (1.0)	ENSG00000233715 (1.0)	VIL1 (3.5)	HNF4G (2.7)	PRR15L (2.5)	PRSS8 (1.8)	TRAP1 (1.4)	GRP (1.3)	ENSG00000248975 (1.1)	STXBP6 (1.0)	TMPRSS3 (0.9)	AXIN1 (0.9)	HOTTIP (2.9)	HOXA13 (2.5)	PCK1 (1.9)	CDCA7 (1.8)	PPARG (1.5)	FRYL (1.3)	OCIAD2 (1.3)	HOXA11-AS1 (1.3)	WNT2 (1.2)	ZNRF3 (1.1)	FGFR4 (1.7)	NUDT22 (1.1)	VEGFA (0.9)	BMP2 (0.9)	GNL3 (0.7)	ZNF664 (0.7)	MACROD1 (0.7)	WARS2 (0.5)
A03.556.249	Lower Gastrointestinal Tract	Digestive System	Gastrointestinal Tract	0.28	>=0.20	0.67	>=0.20	0.01	<0.20	0.29	>=0.20	OLFM4 (3.0)	GIPC2 (2.1)	DHRS11 (1.5)	MTIF3 (1.4)	ENSG00000233569 (1.3)	TRAP1 (1.3)	SULT1A2 (1.1)	ENSG00000227839 (1.1)	ENSG00000233715 (1.1)	CLN3 (1.0)	VIL1 (3.6)	HNF4G (2.8)	PRR15L (2.5)	PRSS8 (1.8)	TRAP1 (1.3)	GRP (1.3)	ENSG00000248975 (1.2)	STXBP6 (1.0)	HSD3B7 (0.9)	AXIN1 (0.9)	HOTTIP (2.8)	HOXA13 (2.3)	PCK1 (2.0)	CDCA7 (1.8)	PPARG (1.5)	FRYL (1.3)	OCIAD2 (1.3)	WNT2 (1.2)	HOXA11-AS1 (1.2)	ZNRF3 (1.0)	FGFR4 (1.7)	NUDT22 (1.1)	VEGFA (0.9)	BMP2 (0.9)	GNL3 (0.7)	ZNF664 (0.6)	MACROD1 (0.6)	ZBTB7B (0.5)
A15.382.490.555.567.537	Killer Cells Natural	Hemic and Immune Systems	Immune System	0.28	>=0.20	0.89	>=0.20	0.88	>=0.20	0.86	>=0.20	NLRC3 (3.2)	GGNBP2 (3.1)	MCTP2 (3.1)	RASA2 (3.0)	SLC7A6OS (2.6)	NFATC2IP (2.6)	LAT (2.4)	POC5 (2.3)	DNASE1 (2.1)	APOBR (2.1)	ZNF142 (3.4)	SKAP1 (3.0)	DNASE1 (2.1)	ARNTL (1.9)	CSNK1G2 (1.7)	C18orf8 (1.6)	PMAIP1 (1.5)	CWC22 (1.5)	NCOA1 (1.4)	DNMT3A (1.4)	TOX (2.7)	DLEU2 (2.6)	EPC1 (2.0)	CDADC1 (1.8)	ENSG00000228397 (1.8)	C11orf48 (1.8)	FRYL (1.7)	CDC42-IT1 (1.6)	UBXN1 (1.5)	SFMBT1 (1.3)	RPS6KA5 (2.5)	SPATA5 (1.5)	FERMT3 (1.5)	DNMT3A (1.4)	PBRM1 (1.4)	RFX7 (1.3)	NEK4 (0.8)	PIGC (0.7)
A05.360.444	Genitalia Male	Urogenital System	Genitalia	0.29	>=0.20	0.9	>=0.20	0.22	>=0.20	0.18	>=0.20	CPNE4 (2.5)	PDZRN4 (2.5)	ENSG00000215099 (2.0)	ENSG00000258057 (1.9)	SMARCD2 (1.8)	HSD17B12 (1.7)	ZC3H4 (1.7)	IQCH (1.7)	CACNA1D (1.5)	RAD52 (1.5)	DNAJC27-AS1 (2.3)	PRKD1 (2.3)	C10orf26 (2.0)	GP2 (2.0)	LMOD1 (1.9)	ORAI3 (1.6)	DNAJC27 (1.4)	AS3MT (1.4)	COL4A4 (1.3)	ENSG00000235300 (1.3)	HOXA13 (3.7)	HOXA11-AS1 (3.7)	HOTTIP (2.5)	NIPAL3 (2.1)	ENSG00000253379 (2.1)	CAB39L (2.0)	ENSG00000233593 (1.5)	ENSG00000258274 (1.5)	ENSG00000247225 (1.3)	ZNRF3 (1.1)	ENSG00000256116 (2.6)	COBLL1 (1.5)	DCST2 (1.5)	GNL3 (1.1)	PBRM1 (1.0)	EYA2 (1.0)	ENSG00000231365 (1.0)	NUDT6 (0.9)
A11.627.340.360	Granulocyte Precursor Cells	Cells	Myeloid Cells	0.29	>=0.20	0.97	>=0.20	0.68	>=0.20	0.94	>=0.20	HIRIP3 (3.1)	ANKRD55 (2.9)	HSD17B12 (2.8)	ENSG00000245719 (2.3)	MRM1 (2.3)	PRMT7 (2.1)	DCAF7 (2.1)	ENSG00000257228 (2.1)	SPI1 (2.0)	OLFM4 (1.9)	ZNF142 (2.7)	FLT3 (2.7)	CENPO (2.5)	NT5C2 (2.5)	RQCD1 (2.0)	USP37 (2.0)	CWC22 (1.9)	ERP29 (1.8)	ADAM1 (1.8)	BCS1L (1.7)	ENSG00000247225 (4.6)	CDADC1 (3.5)	MLNR (2.5)	CDCA7 (2.3)	DLEU2 (2.2)	RFT1 (2.0)	TWF2 (1.9)	CORO7 (1.8)	MTA2 (1.8)	ALAS1 (1.7)	ENSG00000231365 (2.6)	NEK4 (2.1)	PIGC (2.0)	DNAH10 (1.9)	FERMT3 (1.7)	SPCS1 (1.5)	NUDT6 (1.2)	MNS1 (1.1)
A03.620	Liver	Digestive System	Liver	0.3	>=0.20	0.9	>=0.20	0.2	>=0.20	0.09	>=0.20	ONECUT1 (6.4)	ENSG00000233715 (6.2)	APOC1 (4.3)	SULT1A2 (2.9)	APOE (2.6)	TACO1 (2.3)	GIPC2 (2.2)	ENSG00000233569 (2.1)	MTCH2 (2.1)	TFPI (1.9)	CYP27A1 (3.8)	AS3MT (2.8)	HSD3B7 (2.3)	HNF4G (2.1)	ALDH2 (1.9)	ACAD10 (1.7)	SKAP1 (1.6)	C10orf32 (1.5)	VKORC1 (1.3)	ORAI3 (1.3)	GLYCTK (5.8)	PCK1 (4.0)	PEMT (2.1)	PEPD (2.0)	ALAS1 (2.0)	ABCA1 (1.9)	CRADD (1.5)	DNAJA3 (1.5)	ENSG00000247225 (1.2)	C7orf58 (1.1)	ITIH1 (12.4)	ITIH3 (10.1)	ITIH4 (6.0)	ITPR2 (2.8)	FGFR4 (2.5)	NUDT6 (2.3)	COBLL1 (1.9)	TBX15 (1.3)
A11.436	Epithelial Cells	Cells	Epithelial Cells	0.31	>=0.20	0.78	>=0.20	0.54	>=0.20	0.62	>=0.20	IQCH (2.2)	AGBL2 (1.3)	PTPMT1 (1.3)	PACRG (1.0)	ZFP64 (1.0)	C1orf173 (1.0)	BCDIN3D (1.0)	FTSJ3 (0.9)	SPNS1 (0.9)	RPGRIP1L (0.9)	MAPKAPK5 (0.9)	RQCD1 (0.9)	RPGRIP1L (0.9)	MFAP3 (0.8)	ADCY9 (0.7)	TRAP1 (0.7)	CAST (0.6)	RNF25 (0.6)	ARNTL (0.6)	TMPRSS3 (0.6)	HOXC13 (1.4)	DNAH1 (1.2)	MTA2 (0.9)	HOXC12 (0.9)	FOXP2 (0.8)	MLNR (0.8)	C1orf201 (0.7)	C11orf48 (0.7)	ENSG00000241544 (0.7)	TES (0.7)	ENSG00000256116 (1.6)	DNAH10 (1.6)	ENSG00000231365 (1.0)	WARS2 (1.0)	STIP1 (1.0)	TEX9 (0.9)	MNS1 (0.8)	FGFR4 (0.6)
A02.835.232.834.151	Cervical Vertebrae	Musculoskeletal System	Skeleton	0.33	>=0.20	0.68	>=0.20	0.19	>=0.20	0.69	>=0.20	RPGRIP1L (1.9)	ZFP64 (1.8)	ZZZ3 (1.6)	BBS4 (1.4)	PRMT7 (1.4)	C16orf88 (1.3)	BDNF (1.3)	ZNHIT3 (1.3)	PIGW (1.1)	C1QBP (1.1)	RPGRIP1L (1.9)	CBX1 (1.5)	ZNF668 (1.5)	KCNG3 (1.4)	CENPO (1.3)	ENSG00000254300 (1.2)	IPO9 (1.2)	C3orf21 (1.2)	KCTD15 (1.1)	NUP54 (1.1)	COL11A1 (1.8)	ENSG00000253379 (1.6)	KIRREL (1.3)	ETAA1 (1.2)	GLIS2 (1.1)	METTL12 (1.1)	DLEU1 (1.1)	GDF5 (1.1)	TOX (1.0)	VASN (1.0)	FGF2 (1.6)	NT5DC2 (1.4)	ENSG00000231365 (1.3)	RFX7 (1.2)	MNS1 (1.1)	GLT8D1 (1.0)	DCST2 (0.9)	NEK4 (0.9)
A02.835.232.834	Spine	Musculoskeletal System	Skeleton	0.33	>=0.20	0.68	>=0.20	0.2	>=0.20	0.7	>=0.20	RPGRIP1L (1.8)	ZFP64 (1.8)	ZZZ3 (1.6)	BBS4 (1.4)	PRMT7 (1.4)	C16orf88 (1.3)	BDNF (1.3)	ZNHIT3 (1.3)	PIGW (1.1)	C1QBP (1.1)	RPGRIP1L (1.8)	CBX1 (1.5)	ZNF668 (1.5)	KCNG3 (1.4)	CENPO (1.3)	ENSG00000254300 (1.2)	IPO9 (1.2)	C3orf21 (1.2)	KCTD15 (1.1)	NUP54 (1.1)	COL11A1 (1.8)	ENSG00000253379 (1.6)	KIRREL (1.3)	ETAA1 (1.2)	GLIS2 (1.1)	METTL12 (1.1)	GDF5 (1.1)	DLEU1 (1.1)	TOX (1.0)	VASN (1.0)	FGF2 (1.6)	NT5DC2 (1.3)	ENSG00000231365 (1.3)	RFX7 (1.1)	MNS1 (1.1)	GLT8D1 (1.0)	DCST2 (0.9)	NEK4 (0.9)
A03.556.124	Intestines	Digestive System	Gastrointestinal Tract	0.34	>=0.20	0.66	>=0.20	0.02	<0.20	0.3	>=0.20	OLFM4 (3.1)	GIPC2 (2.3)	DHRS11 (1.8)	SULT1A2 (1.4)	ENSG00000233569 (1.3)	MTIF3 (1.2)	TRAP1 (1.1)	LGR4 (1.1)	GDPD3 (1.1)	CLN3 (1.1)	VIL1 (3.6)	HNF4G (2.8)	PRR15L (2.6)	PRSS8 (1.9)	ENSG00000257194 (1.2)	TRAP1 (1.1)	STXBP6 (1.0)	GRP (0.9)	ENSG00000248975 (0.9)	HSD3B7 (0.8)	HOTTIP (3.1)	HOXA13 (2.5)	PCK1 (2.1)	CDCA7 (1.6)	PPARG (1.5)	HOXA11-AS1 (1.3)	FRYL (1.3)	OCIAD2 (1.2)	GLYCTK (1.1)	ZNRF3 (0.9)	FGFR4 (1.6)	BMP2 (1.1)	NUDT22 (1.1)	GNL3 (0.7)	MACROD1 (0.6)	VEGFA (0.6)	ZNF664 (0.6)	WARS2 (0.5)
A03.556.249.249.356.668	Colon Sigmoid	Digestive System	Gastrointestinal Tract	0.35	>=0.20	0.79	>=0.20	0.01	<0.20	0.3	>=0.20	ENSG00000227839 (2.7)	OLFM4 (2.7)	ENSG00000233569 (2.5)	SULT1A2 (2.2)	MTIF3 (2.1)	GIPC2 (2.0)	GDPD3 (1.8)	ENSG00000233715 (1.8)	DHRS11 (1.6)	ENSG00000120341 (1.5)	VIL1 (3.5)	PRR15L (2.5)	PRSS8 (2.2)	ENSG00000257194 (2.2)	HNF4G (1.8)	ENSG00000248975 (1.5)	AXIN1 (1.3)	GRP (1.1)	TRAP1 (1.1)	HSD3B7 (1.0)	HOTTIP (3.5)	HOXA13 (3.2)	PCK1 (2.5)	PPARG (2.0)	CDCA7 (1.8)	HOXA11-AS1 (1.8)	FRYL (1.5)	KTN1 (1.2)	OCIAD2 (1.1)	ADAMTS9 (1.1)	FGFR4 (1.3)	BMP2 (1.3)	NUDT22 (1.2)	C14orf159 (1.0)	VEGFA (0.9)	DCST1 (0.7)	ZBTB7B (0.7)	GNL3 (0.6)
A11.118.637.555.567.569	T Lymphocytes	Cells	Blood Cells	0.36	>=0.20	0.77	>=0.20	0.86	>=0.20	0.94	>=0.20	LAT (4.0)	NLRC3 (3.1)	GTF3A (2.5)	SLC7A6OS (2.4)	NFATC2IP (2.4)	RASA2 (2.3)	POC5 (2.3)	SLC7A6 (2.2)	CCDC101 (2.2)	FNBP4 (2.1)	SKAP1 (3.1)	ZNF142 (2.3)	FHIT (2.0)	DNASE1 (1.9)	ARNTL (1.7)	DNMT3A (1.6)	CSNK1G2 (1.5)	C18orf8 (1.5)	ADAM1 (1.5)	USP37 (1.4)	UBXN1 (2.2)	WDR82 (2.1)	ENSG00000228397 (2.0)	CDC42-IT1 (1.9)	EPC1 (1.9)	CORO7 (1.7)	TOX (1.7)	PPM1M (1.5)	SFMBT1 (1.4)	EML3 (1.4)	RPS6KA5 (1.7)	DNMT3A (1.6)	RFX7 (1.5)	FERMT3 (1.3)	PBRM1 (1.3)	SPATA5 (1.2)	ENSG00000231365 (1.0)	PIGC (1.0)
A15.145.229.637.555.567.569.200	CD4 Positive T Lymphocytes	Hemic and Immune Systems	Blood	0.37	>=0.20	0.6	>=0.20	0.52	>=0.20	0.87	>=0.20	LAT (4.3)	SLC7A6OS (4.3)	FNBP4 (4.1)	NLRC3 (3.9)	ANKRD55 (3.9)	DNASE1 (3.6)	RAD52 (3.4)	NFATC2IP (3.1)	POC5 (3.0)	GTF3A (3.0)	ENSG00000235300 (5.2)	DNASE1 (3.6)	SKAP1 (3.3)	SETD1A (2.6)	ENSG00000254300 (2.4)	ADAM1 (2.3)	C18orf8 (2.3)	ENSG00000248975 (2.3)	DNMT3A (2.1)	ZNF142 (2.1)	TOX (3.6)	EPC1 (3.2)	ENSG00000228397 (2.9)	UBXN1 (2.9)	ARHGAP12 (2.7)	SFMBT1 (2.3)	NISCH (2.2)	RAF1 (2.2)	CORO7 (1.9)	MAP3K1 (1.9)	RPS6KA5 (2.7)	NISCH (2.2)	DNMT3A (2.1)	PIGC (2.1)	ITIH4 (1.8)	RFX7 (1.5)	ENSG00000256116 (1.3)	FERMT3 (1.1)
A06.407.900	Thyroid Gland	Endocrine System	Endocrine Glands	0.38	>=0.20	0.16	>=0.20	0.26	>=0.20	0.1	>=0.20	RAD52 (2.5)	ENSG00000227839 (2.3)	ZC3H4 (2.2)	ENSG00000247735 (1.8)	C16orf62 (1.7)	FNBP4 (1.6)	IQCH (1.4)	STK33 (1.4)	ZPBP (1.4)	ADCY9 (1.2)	C17orf57 (2.9)	COL4A4 (2.7)	ENSG00000248975 (2.6)	C10orf26 (2.0)	STK36 (1.8)	GRP (1.8)	STXBP6 (1.7)	ORAI3 (1.7)	CADM1 (1.6)	GRID1 (1.5)	KIAA1683 (2.8)	ADAMTS9 (1.9)	ARHGAP12 (1.6)	SMAD6 (1.6)	VEGFA (1.5)	ADAMTS9-AS2 (1.5)	NIPAL3 (1.5)	FAM13A (1.1)	OCIAD2 (1.0)	CHRNA7 (1.0)	C3orf78 (2.1)	VEGFA (1.5)	ADAMTS9-AS2 (1.5)	SSPN (1.3)	GLT8D1 (1.2)	ZNF664 (1.0)	BMP2 (1.0)	KCNJ2 (0.9)
A10.690.552	Muscle Striated	Tissues	Muscles	0.38	>=0.20	0.58	>=0.20	0.42	>=0.20	0.05	>=0.20	ATP2A1 (7.2)	RAPSN (6.9)	KCNJ12 (4.2)	ADCY9 (3.6)	C15orf61 (3.5)	PARK2 (3.3)	NDUFS3 (3.1)	ALDOA (3.1)	NEXN (3.1)	TACO1 (2.8)	PLCD4 (5.9)	ART3 (5.5)	GSTM4 (4.4)	ADCY9 (3.6)	ENSG00000237435 (3.1)	NFE2L1 (3.0)	KAT8 (2.4)	LMOD1 (2.4)	ENSG00000225942 (2.2)	COL4A4 (2.2)	TNNC1 (5.1)	KTN1 (3.2)	UQCC (3.1)	PAM16 (3.0)	HOXC9 (2.9)	RGMA (2.8)	TWF2 (2.6)	HOXC8 (2.6)	DNAJA3 (2.5)	SLC25A26 (2.5)	MACROD1 (5.4)	TNNC1 (5.1)	TBX15 (4.4)	TRPT1 (3.7)	C14orf159 (2.8)	SSPN (2.3)	ITIH4 (2.2)	C3orf78 (2.1)
A10.690.552.500	Muscle Skeletal	Tissues	Muscles	0.38	>=0.20	0.58	>=0.20	0.42	>=0.20	0.05	>=0.20	ATP2A1 (7.2)	RAPSN (6.9)	KCNJ12 (4.2)	ADCY9 (3.6)	C15orf61 (3.5)	PARK2 (3.3)	NDUFS3 (3.1)	ALDOA (3.1)	NEXN (3.1)	TACO1 (2.8)	PLCD4 (5.9)	ART3 (5.5)	GSTM4 (4.4)	ADCY9 (3.6)	ENSG00000237435 (3.1)	NFE2L1 (3.0)	KAT8 (2.4)	LMOD1 (2.4)	ENSG00000225942 (2.2)	COL4A4 (2.2)	TNNC1 (5.1)	KTN1 (3.2)	UQCC (3.1)	PAM16 (3.0)	HOXC9 (2.9)	RGMA (2.8)	TWF2 (2.6)	HOXC8 (2.6)	DNAJA3 (2.5)	SLC25A26 (2.5)	MACROD1 (5.4)	TNNC1 (5.1)	TBX15 (4.4)	TRPT1 (3.7)	C14orf159 (2.8)	SSPN (2.3)	ITIH4 (2.2)	C3orf78 (2.1)
A02.633.567.850	Quadriceps Muscle	Musculoskeletal System	Muscles	0.38	>=0.20	0.6	>=0.20	0.46	>=0.20	0.06	>=0.20	ATP2A1 (7.3)	RAPSN (7.0)	KCNJ12 (4.2)	ADCY9 (3.6)	C15orf61 (3.5)	PARK2 (3.2)	NDUFS3 (3.2)	ALDOA (3.1)	NEXN (3.1)	TACO1 (2.9)	PLCD4 (6.0)	ART3 (5.5)	GSTM4 (4.6)	ADCY9 (3.6)	ENSG00000237435 (3.2)	NFE2L1 (3.0)	KAT8 (2.6)	ENSG00000225942 (2.5)	LMOD1 (2.5)	C19orf34 (2.2)	TNNC1 (5.2)	HOXC9 (3.2)	KTN1 (3.2)	UQCC (3.2)	PAM16 (3.1)	RGMA (2.8)	HOXC8 (2.7)	SLC25A26 (2.6)	DNAJA3 (2.6)	TWF2 (2.6)	MACROD1 (5.5)	TNNC1 (5.2)	TBX15 (4.4)	TRPT1 (3.8)	C14orf159 (3.0)	SSPN (2.2)	C3orf78 (2.1)	KCNJ2 (2.0)
A08.186.211.730.317	Diencephalon	Nervous System	Central Nervous System	0.38	>=0.20	0.06	>=0.20	0.98	>=0.20	0.92	>=0.20	CSH2 (3.5)	GH2 (3.5)	SH2B1 (3.0)	NCKAP5L (2.8)	GOLGA2 (2.7)	FAIM2 (2.6)	STK33 (2.5)	C16orf92 (2.5)	KCTD13 (2.3)	FAM57B (2.2)	POMC (3.2)	CNNM2 (2.8)	NCKAP5L (2.8)	C19orf34 (2.5)	INA (2.4)	CRTC1 (2.2)	ZNF536 (2.1)	SETD1A (2.1)	GPR61 (2.0)	AMPD2 (2.0)	B3GAT3 (2.6)	ENSG00000235725 (2.4)	ENSG00000243224 (2.4)	ENSG00000178863 (2.4)	ENSG00000235601 (2.0)	NISCH (2.0)	C1orf201 (2.0)	OCIAD1 (1.9)	NIPAL3 (1.8)	ROM1 (1.7)	FLRT1 (2.4)	NISCH (2.0)	ZBTB7B (1.6)	CCDC92 (1.4)	DNM3 (1.3)	DNAH10 (1.3)	TRPT1 (1.1)	C14orf159 (1.0)
A11.872.190	Embryonic Stem Cells	Cells	Stem Cells	0.39	>=0.20	0.49	>=0.20	0.51	>=0.20	0.75	>=0.20	C16orf88 (3.1)	PTBP2 (2.7)	FIGN (2.6)	ZNHIT3 (2.2)	LGR4 (2.0)	FUBP1 (2.0)	SBK1 (2.0)	ZFP64 (1.6)	C1QBP (1.6)	CLVS1 (1.6)	KCNG3 (3.8)	ZNF608 (2.7)	CBX1 (2.6)	DNMT3A (2.2)	IPO9 (2.0)	NUP54 (2.0)	CENPO (2.0)	CALCR (1.9)	MTA3 (1.7)	AS3MT (1.7)	COL11A1 (1.8)	C11orf48 (1.7)	CDCA7 (1.5)	ENSG00000217404 (1.3)	GLYCTK-AS1 (1.3)	ETAA1 (1.2)	DLEU1 (1.1)	TMEM206 (1.1)	RSPO3 (1.1)	RGMA (1.1)	DNMT3A (2.2)	NT5DC2 (2.1)	RFX7 (1.7)	GNL3 (1.6)	BMP2 (1.5)	FGF2 (1.5)	FGFR4 (1.5)	PBRM1 (1.3)
A15.145.229.637.555	Leukocytes Mononuclear	Hemic and Immune Systems	Blood	0.39	>=0.20	0.53	>=0.20	0.89	>=0.20	0.85	>=0.20	LIMD2 (1.5)	LAT (1.5)	CD79B (1.4)	MC4R (1.4)	CCDC101 (1.4)	ENSG00000253734 (1.3)	LMX1B (1.3)	DNASE1 (1.3)	ADPGK (1.2)	QPCTL (1.2)	SKAP1 (1.4)	ZNF142 (1.4)	MC4R (1.4)	SLC39A8 (1.4)	LMX1B (1.3)	DNASE1 (1.3)	RHBDD1 (1.3)	C18orf8 (1.2)	SNX11 (1.1)	ACAD10 (1.1)	ENSG00000228397 (1.7)	PPM1M (1.5)	CORO7 (1.4)	C22orf31 (1.4)	UBXN1 (1.3)	INTS5 (1.3)	MAP3K1 (1.3)	TNFAIP8 (1.2)	DNAH1 (1.2)	PHF7 (1.2)	FERMT3 (1.5)	DNAJC4 (1.4)	ENSG00000256116 (1.3)	DCST1 (1.1)	DCST2 (1.0)	SPCS1 (1.0)	NUDT22 (0.9)	DNMT3A (0.9)
A11.872	Stem Cells	Cells	Stem Cells	0.4	>=0.20	0.84	>=0.20	0.31	>=0.20	0.79	>=0.20	ZZZ3 (1.4)	ZNHIT3 (1.4)	RPGRIP1L (1.3)	PRMT7 (1.2)	BBS4 (1.2)	NUP160 (1.1)	TUFM (1.1)	PIGW (1.1)	C1QBP (1.1)	ZFP64 (0.9)	CENPO (1.5)	IPO9 (1.4)	RPGRIP1L (1.3)	RQCD1 (1.2)	ZNF668 (1.2)	MAPKAPK5 (1.1)	NUP54 (1.1)	C3orf21 (1.0)	CWC22 (1.0)	BRAP (1.0)	CDADC1 (1.2)	TMEM206 (1.1)	DLEU1 (1.1)	MKRN2 (1.1)	COL11A1 (1.0)	GLYCTK-AS1 (0.9)	RFT1 (0.9)	CDCA7 (0.9)	ENSG00000253379 (0.9)	LINC00339 (0.8)	ENSG00000231365 (1.4)	RFX7 (1.4)	C3orf78 (1.1)	NEK4 (1.1)	NT5DC2 (1.0)	WARS2 (0.9)	GNL3 (0.9)	NUDT6 (0.8)
A03.556.500.760.464	Parotid Gland	Digestive System	Gastrointestinal Tract	0.41	>=0.20	0.39	>=0.20	0.21	>=0.20	0.71	>=0.20	GIPR (3.6)	ENSG00000233569 (3.3)	LMX1B (3.0)	RABEP2 (2.9)	HS6ST3 (2.9)	FAM57B (2.7)	SH2B1 (2.5)	TFAP2B (2.2)	MTIF3 (2.1)	ENSG00000225942 (2.1)	ENSG00000238010 (5.2)	ZNF646 (3.8)	CALCR (3.4)	ENSG00000230472 (3.4)	LMX1B (3.0)	SLC39A8 (2.7)	RARB (2.7)	FBXL19 (2.6)	BCKDK (2.2)	ENSG00000225942 (2.1)	ENSG00000223561 (4.6)	TUT1 (3.4)	C22orf31 (3.1)	CORO7 (2.9)	SEMA3G (2.9)	GDF5 (2.3)	ROM1 (2.1)	KIRREL (2.0)	TWF2 (2.0)	C11orf83 (1.7)	ZBTB7B (3.0)	SEMA3G (2.9)	ITPR2 (2.2)	EYA2 (1.7)	MACROD1 (1.4)	FGFR4 (1.3)	ENSG00000256116 (1.2)	ITIH1 (1.2)
A06.407	Endocrine Glands	Endocrine System	Endocrine Glands	0.44	>=0.20	0.13	>=0.20	0.02	<0.20	0.05	>=0.20	RAD52 (1.0)	FUBP1 (0.9)	STK33 (0.9)	SNRPD2 (0.9)	FNBP4 (0.8)	APOC1 (0.8)	DDX42 (0.8)	IQCK (0.8)	RPGRIP1L (0.8)	PVRL2 (0.8)	TMPRSS3 (2.6)	STK36 (1.9)	UPK3B (1.7)	GNGT1 (1.5)	ZNF608 (1.4)	CCDC146 (1.3)	AS3MT (0.9)	CYP17A1 (0.9)	ADAM1 (0.8)	CADM1 (0.8)	ITGB8 (1.7)	HOXC4 (1.5)	KIAA1683 (1.3)	ARHGAP12 (1.0)	UQCC (1.0)	VEGFA (1.0)	ZNRF3 (1.0)	GLIS2 (0.9)	HOXC6 (0.9)	GANAB (0.8)	ENSG00000256234 (2.1)	ZNF664 (1.2)	EYA2 (1.1)	MNS1 (1.0)	VEGFA (1.0)	WARS2 (0.9)	C3orf78 (0.6)	SSPN (0.6)
A15.145.229.188	Blood Platelets	Hemic and Immune Systems	Blood	0.45	>=0.20	0.44	>=0.20	1	>=0.20	0.62	>=0.20	NEXN-AS1 (7.1)	SLX4 (6.3)	ENSG00000227839 (4.3)	LAT (4.2)	ANKRD55 (3.7)	SWI5 (3.6)	PPP3R2 (3.4)	ONECUT1 (3.3)	TBX6 (3.3)	KCNH6 (3.2)	C17orf57 (8.6)	SLX4 (6.3)	ENSG00000238010 (5.1)	RHBDD1 (4.6)	BANK1 (4.3)	TFAP2D (4.3)	ENSG00000230472 (4.1)	C18orf8 (3.9)	ZNF646 (3.5)	DNMT3A (3.3)	HOXC13 (5.0)	LRTM1 (4.9)	DLEU1 (3.4)	GLYCTK-AS1 (3.3)	ENSG00000224286 (3.2)	PPP2R5A (3.1)	TRIM13 (3.1)	PHF7 (3.0)	ENSG00000178863 (3.0)	TIFAB (3.0)	TEX9 (6.6)	DNM3 (5.7)	NEK4 (4.5)	DNMT3A (3.3)	CCDC92 (3.0)	ITPR2 (2.9)	ZBTB7B (2.6)	FERMT3 (2.6)
A11.872.580	Mesenchymal Stem Cells	Cells	Stem Cells	0.46	>=0.20	0.8	>=0.20	0.06	>=0.20	0.54	>=0.20	RPGRIP1L (2.9)	BDNF (2.7)	ZFP64 (2.4)	SLC39A13 (2.0)	NEXN-AS1 (2.0)	GNPDA2 (1.9)	BDNF-AS1 (1.8)	PLA2G15 (1.7)	NEGR1 (1.7)	NEXN (1.6)	ENSG00000254300 (3.0)	RPGRIP1L (2.9)	COPZ2 (2.6)	ZNF668 (2.2)	PRKD1 (2.2)	NAV1 (1.7)	RNF25 (1.6)	VKORC1 (1.6)	CTF1 (1.5)	LMOD1 (1.4)	ENSG00000253379 (3.9)	GDF5 (2.9)	COL11A1 (2.6)	KIRREL (2.5)	VASN (2.5)	HOXC9 (2.4)	HOXC5 (2.0)	CDC42EP3 (2.0)	GLIS2 (1.9)	HOXC8 (1.9)	ENSG00000231365 (3.0)	FGF2 (2.2)	EYA2 (1.9)	MNS1 (1.8)	GLT8D1 (1.8)	TBX15 (1.6)	NT5DC2 (1.5)	DCST2 (1.5)
A03.556.500.760	Salivary Glands	Digestive System	Gastrointestinal Tract	0.46	>=0.20	0.35	>=0.20	0.21	>=0.20	0.69	>=0.20	GIPR (3.4)	ENSG00000233569 (3.1)	RABEP2 (2.9)	LMX1B (2.9)	FAM57B (2.7)	SH2B1 (2.7)	HS6ST3 (2.6)	MTIF3 (2.3)	TFAP2B (2.2)	ENSG00000225942 (2.2)	ENSG00000238010 (4.9)	ZNF646 (3.8)	CALCR (3.3)	ENSG00000230472 (3.1)	LMX1B (2.9)	RARB (2.7)	SLC39A8 (2.6)	FBXL19 (2.5)	BCKDK (2.2)	ENSG00000225942 (2.2)	ENSG00000223561 (4.6)	TUT1 (3.3)	SEMA3G (2.8)	C22orf31 (2.8)	CORO7 (2.7)	GDF5 (2.4)	KIRREL (2.0)	TWF2 (1.9)	ROM1 (1.9)	ENSG00000178863 (1.7)	ZBTB7B (3.0)	SEMA3G (2.8)	ITPR2 (2.4)	EYA2 (1.7)	MACROD1 (1.6)	FGFR4 (1.2)	DNAJC4 (1.2)	ENSG00000256116 (1.1)
A15.145.846	Serum	Hemic and Immune Systems	Blood	0.46	>=0.20	0.48	>=0.20	0.25	>=0.20	0.48	>=0.20	SLC39A13 (2.5)	TAOK2 (2.3)	NCKAP5L (2.3)	CALCRL (2.2)	QPCTL (2.0)	PVRL2 (2.0)	DNAJB4 (2.0)	BDNF (1.9)	RPTOR (1.8)	HSD17B12 (1.7)	C3orf21 (3.3)	ZNF668 (2.4)	NCKAP5L (2.3)	RNF25 (2.2)	MFAP3 (1.9)	KCTD15 (1.8)	BTBD2 (1.8)	BCL7C (1.6)	SH2B3 (1.6)	HIP1 (1.5)	ENSG00000241544 (3.2)	STAB1 (2.4)	HOXA11 (2.3)	KIRREL (2.2)	HOXA11-AS1 (2.1)	PLXND1 (1.9)	WNT2 (1.8)	FNDC3A (1.5)	ANXA5 (1.5)	GANAB (1.5)	STAB1 (2.4)	NT5DC2 (1.9)	STIP1 (1.7)	BMP2 (1.5)	FGF2 (1.5)	DCST1 (1.0)	NUDT6 (0.9)	VEGFB (0.8)
A05.360.319.114.630.535	Ovarian Follicle	Urogenital System	Genitalia	0.48	>=0.20	0.9	>=0.20	0.06	>=0.20	0.33	>=0.20	LINGO2 (3.9)	BDNF-AS1 (3.4)	ENSG00000233569 (2.5)	QPCTL (2.4)	BDNF (2.4)	ZBTB38 (2.0)	APOC1 (2.0)	GIPR (1.9)	ENSG00000257228 (1.7)	TFPI (1.5)	NAA25 (2.7)	NPC1 (1.9)	BCKDK (1.7)	PRKD1 (1.6)	C10orf32 (1.5)	USP37 (1.4)	ORAI3 (1.4)	COL4A4 (1.2)	ENSG00000249093 (1.2)	CBLN1 (1.1)	CHRNA7 (3.0)	PEMT (2.8)	CRADD (2.3)	PPARG (2.3)	ADAMTS9 (2.1)	ADAMTS9-AS2 (1.9)	PTPDC1 (1.7)	HOXC12 (1.7)	TES (1.5)	SLC25A26 (1.5)	ADAMTS9-AS2 (1.9)	CPEB4 (1.6)	PIGC (1.2)	ZNF664 (1.0)	ITPR2 (0.8)	COBLL1 (0.8)	MNS1 (0.6)	GLT8D1 (0.6)
A06.407.312.497.535.300.500	Cumulus Cells	Endocrine System	Endocrine Glands	0.48	>=0.20	0.9	>=0.20	0.06	>=0.20	0.33	>=0.20	LINGO2 (3.9)	BDNF-AS1 (3.4)	ENSG00000233569 (2.5)	QPCTL (2.4)	BDNF (2.4)	ZBTB38 (2.0)	APOC1 (2.0)	GIPR (1.9)	ENSG00000257228 (1.7)	TFPI (1.5)	NAA25 (2.7)	NPC1 (1.9)	BCKDK (1.7)	PRKD1 (1.6)	C10orf32 (1.5)	USP37 (1.4)	ORAI3 (1.4)	COL4A4 (1.2)	ENSG00000249093 (1.2)	CBLN1 (1.1)	CHRNA7 (3.0)	PEMT (2.8)	CRADD (2.3)	PPARG (2.3)	ADAMTS9 (2.1)	ADAMTS9-AS2 (1.9)	PTPDC1 (1.7)	HOXC12 (1.7)	TES (1.5)	SLC25A26 (1.5)	ADAMTS9-AS2 (1.9)	CPEB4 (1.6)	PIGC (1.2)	ZNF664 (1.0)	ITPR2 (0.8)	COBLL1 (0.8)	MNS1 (0.6)	GLT8D1 (0.6)
A11.436.329	Granulosa Cells	Cells	Epithelial Cells	0.48	>=0.20	0.9	>=0.20	0.06	>=0.20	0.33	>=0.20	LINGO2 (3.9)	BDNF-AS1 (3.4)	ENSG00000233569 (2.5)	QPCTL (2.4)	BDNF (2.4)	ZBTB38 (2.0)	APOC1 (2.0)	GIPR (1.9)	ENSG00000257228 (1.7)	TFPI (1.5)	NAA25 (2.7)	NPC1 (1.9)	BCKDK (1.7)	PRKD1 (1.6)	C10orf32 (1.5)	USP37 (1.4)	ORAI3 (1.4)	COL4A4 (1.2)	ENSG00000249093 (1.2)	CBLN1 (1.1)	CHRNA7 (3.0)	PEMT (2.8)	CRADD (2.3)	PPARG (2.3)	ADAMTS9 (2.1)	ADAMTS9-AS2 (1.9)	PTPDC1 (1.7)	HOXC12 (1.7)	TES (1.5)	SLC25A26 (1.5)	ADAMTS9-AS2 (1.9)	CPEB4 (1.6)	PIGC (1.2)	ZNF664 (1.0)	ITPR2 (0.8)	COBLL1 (0.8)	MNS1 (0.6)	GLT8D1 (0.6)
A11.118.637.555.567.569.200.700	T Lymphocytes Regulatory	Cells	Blood Cells	0.48	>=0.20	0.69	>=0.20	0.44	>=0.20	0.83	>=0.20	FNBP4 (4.4)	LAT (4.0)	SLC7A6OS (3.9)	NLRC3 (3.9)	ANKRD55 (3.2)	ENSG00000215099 (3.0)	DNASE1 (3.0)	GTF3A (3.0)	RAD52 (2.9)	POC5 (2.9)	ENSG00000235300 (6.2)	SKAP1 (3.3)	DNASE1 (3.0)	FHIT (2.3)	C18orf8 (2.3)	ENSG00000248975 (2.2)	DNMT3A (2.2)	BRAP (2.1)	ADAM1 (2.1)	SETD1A (2.1)	TOX (3.8)	EPC1 (3.5)	ARHGAP12 (3.0)	UBXN1 (2.6)	ENSG00000228397 (2.5)	SFMBT1 (2.4)	MAP3K1 (2.1)	CDC42 (2.1)	RAF1 (2.1)	NISCH (1.9)	RPS6KA5 (3.0)	PIGC (2.4)	DNMT3A (2.2)	RFX7 (2.0)	NISCH (1.9)	ITIH4 (1.4)	FERMT3 (1.0)	ENSG00000256116 (1.0)
A06.407.312	Gonads	Endocrine System	Endocrine Glands	0.49	>=0.20	0.18	>=0.20	0.03	<0.20	0.08	>=0.20	RAD52 (1.2)	FUBP1 (1.1)	ERBB4 (1.0)	DDX42 (1.0)	SNRPD2 (0.9)	FNBP4 (0.9)	RPAIN (0.9)	IQCK (0.9)	STK33 (0.9)	RPGRIP1L (0.8)	TMPRSS3 (3.2)	STK36 (2.1)	UPK3B (2.1)	GNGT1 (1.9)	CCDC146 (1.7)	ZNF608 (1.7)	ADAM1 (1.1)	PRSS8 (1.1)	CBX1 (0.9)	RPGRIP1L (0.8)	ITGB8 (2.2)	HOXC4 (1.8)	KIAA1683 (1.3)	COL11A1 (1.1)	ARHGAP12 (1.0)	UQCC (1.0)	ZNRF3 (1.0)	HOXC6 (0.9)	GLIS2 (0.9)	GANAB (0.8)	ENSG00000256234 (2.8)	EYA2 (1.5)	ZNF664 (1.4)	MNS1 (1.3)	WARS2 (1.1)	PIGC (0.9)	VEGFA (0.8)	SSPN (0.8)
A03.556.124.684	Intestine Small	Digestive System	Gastrointestinal Tract	0.49	>=0.20	0.26	>=0.20	0.08	>=0.20	0.37	>=0.20	KCNH6 (3.0)	OLFM4 (2.4)	DNASE1 (2.0)	SULT1A2 (1.8)	DHRS11 (1.8)	GIPC2 (1.8)	PCSK1 (1.5)	SLC27A4 (1.5)	SMPD3 (1.4)	ENSG00000233715 (1.4)	HNF4G (4.0)	VIL1 (2.9)	DNASE1 (2.0)	PRR15L (1.7)	ENSG00000248975 (1.5)	GSTM4 (1.3)	GP2 (1.3)	PRSS8 (1.2)	CYP27A1 (1.2)	ADCY3 (1.0)	PCK1 (2.0)	GLYCTK (1.7)	HOXC4 (1.4)	HOXC6 (1.4)	PEPD (1.2)	ADAMTS9 (1.1)	RSPO3 (1.0)	VEGFA (0.9)	OCIAD1 (0.8)	C1orf201 (0.8)	ZBTB7B (1.2)	NUDT22 (1.1)	VEGFA (0.9)	BMP2 (0.8)	FGFR4 (0.7)	RPS6KA5 (0.6)	STAB1 (0.5)	SEMA3G (0.4)
A10.690	Muscles	Tissues	Muscles	0.5	>=0.20	0.61	>=0.20	0.27	>=0.20	0.07	>=0.20	ATP2A1 (5.1)	RAPSN (4.8)	ADCY9 (2.9)	KCNJ12 (2.8)	NEXN (2.7)	C15orf61 (2.5)	ALDOA (2.4)	PARK2 (2.3)	NDUFS3 (2.1)	TACO1 (2.1)	PLCD4 (4.2)	ART3 (3.8)	GSTM4 (3.2)	ADCY9 (2.9)	LMOD1 (2.6)	NFE2L1 (2.4)	ENSG00000237435 (2.3)	COL4A4 (1.9)	C19orf34 (1.8)	COPZ2 (1.8)	TNNC1 (3.6)	PAM16 (2.3)	KTN1 (2.3)	UQCC (2.2)	RGMA (2.0)	RSPO3 (2.0)	HOXC9 (2.0)	HOXC8 (1.9)	TWF2 (1.8)	DNAJA3 (1.8)	MACROD1 (3.6)	TNNC1 (3.6)	TBX15 (3.1)	TRPT1 (2.8)	SSPN (1.8)	C14orf159 (1.8)	ITIH4 (1.6)	KCNJ2 (1.6)
A15.382.520.604.700	Spleen	Hemic and Immune Systems	Immune System	0.5	>=0.20	0.98	>=0.20	0.41	>=0.20	0.26	>=0.20	NLRC3 (2.2)	LIMD2 (2.2)	CD19 (2.1)	DCAF7 (2.0)	CD79B (1.8)	LAT (1.8)	MCTP2 (1.8)	FUBP1 (1.7)	POC5 (1.6)	GIPC2 (1.5)	SKAP1 (2.7)	BANK1 (2.2)	PMS2P3 (1.3)	CDK5RAP3 (1.3)	ADCY3 (1.0)	ACAP2 (0.9)	PTRHD1 (0.9)	NCOA1 (0.9)	NUP54 (0.8)	SH2B3 (0.7)	LRTM1 (2.2)	MAP3K1 (1.4)	DLEU2 (1.4)	LINC00339 (1.4)	FRYL (1.3)	TNFAIP8 (1.0)	MTA2 (1.0)	STAB1 (0.9)	ENSG00000228397 (0.9)	GANAB (0.8)	ITIH3 (1.6)	RFX7 (1.4)	FERMT3 (1.3)	SPATA5 (1.1)	BMP2 (1.1)	RPS6KA5 (1.1)	PBRM1 (1.0)	STAB1 (0.9)
A11.436.275	Endothelial Cells	Cells	Epithelial Cells	0.5	>=0.20	0.86	>=0.20	0.95	>=0.20	0.84	>=0.20	CALCRL (3.8)	ANKRD55 (2.4)	TAOK2 (2.2)	TFPI (2.2)	DNAJB4 (2.0)	SLC39A13 (1.9)	ZFP64 (1.9)	PVRL2 (1.9)	MAP3K3 (1.5)	PSMC3 (1.4)	C3orf21 (2.1)	MFAP3 (2.1)	SH2B3 (1.8)	RNF25 (1.8)	KCTD15 (1.7)	RARB (1.3)	PTPN11 (1.2)	CENPO (1.2)	GNAT2 (1.1)	BCS1L (1.1)	STAB1 (3.9)	PLXND1 (2.6)	LAMB1 (1.6)	MKRN2 (1.5)	MTA2 (1.3)	ADAMTS9 (1.3)	METTL12 (1.3)	HOXA11 (1.2)	FNDC3A (1.2)	GANAB (1.2)	STAB1 (3.9)	NT5DC2 (1.6)	STIP1 (1.6)	BMP2 (1.3)	ENSG00000231365 (1.3)	ITPR2 (1.1)	SEMA3G (1.1)	C3orf78 (0.9)
A11.329.228	Fibroblasts	Cells	Connective Tissue Cells	0.51	>=0.20	0.61	>=0.20	0.1	>=0.20	0.74	>=0.20	NEXN-AS1 (3.6)	ENSG00000255496 (3.5)	BDNF-AS1 (3.0)	BDNF (2.5)	RPGRIP1L (2.1)	SLC39A13 (1.9)	GNPDA2 (1.8)	NEXN (1.6)	DNAJB4 (1.5)	SWI5 (1.5)	COPZ2 (2.1)	RPGRIP1L (2.1)	ZNF668 (2.0)	PRKD1 (1.9)	RNF25 (1.7)	VKORC1 (1.5)	CTF1 (1.4)	AK5 (1.4)	MFAP3 (1.3)	ADCY9 (1.3)	VASN (2.2)	KIRREL (2.1)	COL11A1 (2.1)	WNT2 (2.1)	CDC42EP3 (2.0)	CITED2 (1.7)	ANXA5 (1.6)	C7orf58 (1.5)	MKRN2 (1.4)	LAMB1 (1.3)	FGF2 (2.6)	ENSG00000231365 (1.9)	GLT8D1 (1.6)	TBX15 (1.2)	NT5DC2 (1.2)	WARS2 (1.2)	NUDT6 (1.0)	RFX7 (0.8)
A07.231.908.670	Portal System	Cardiovascular System	Blood Vessels	0.51	>=0.20	0.81	>=0.20	0.8	>=0.20	0.43	>=0.20	CALCRL (4.7)	ANKRD55 (2.5)	DNAJB4 (2.4)	TFPI (2.4)	PVRL2 (2.4)	TAOK2 (2.4)	GIPC2 (2.1)	SLC39A13 (2.0)	ZFP64 (2.0)	ENSG00000233715 (1.9)	C3orf21 (3.7)	RARB (3.4)	MFAP3 (2.1)	SH2B3 (1.9)	KCTD15 (1.7)	RNF25 (1.6)	PTPN11 (1.4)	HIP1 (1.4)	BCS1L (1.4)	DNMT3A (1.4)	STAB1 (4.7)	PLXND1 (3.0)	HOXA11-AS1 (2.0)	ADAMTS9 (1.8)	LAMB1 (1.7)	HOXA11 (1.6)	METTL12 (1.6)	ENSG00000228397 (1.6)	MKRN2 (1.5)	KIRREL (1.4)	STAB1 (4.7)	BMP2 (2.3)	NT5DC2 (2.1)	STIP1 (1.8)	ITPR2 (1.7)	DNMT3A (1.4)	ENSG00000231365 (1.2)	GLT8D1 (1.1)
A07.231.908.670.874	Umbilical Veins	Cardiovascular System	Blood Vessels	0.51	>=0.20	0.81	>=0.20	0.8	>=0.20	0.43	>=0.20	CALCRL (4.7)	ANKRD55 (2.5)	DNAJB4 (2.4)	TFPI (2.4)	PVRL2 (2.4)	TAOK2 (2.4)	GIPC2 (2.1)	SLC39A13 (2.0)	ZFP64 (2.0)	ENSG00000233715 (1.9)	C3orf21 (3.7)	RARB (3.4)	MFAP3 (2.1)	SH2B3 (1.9)	KCTD15 (1.7)	RNF25 (1.6)	PTPN11 (1.4)	HIP1 (1.4)	BCS1L (1.4)	DNMT3A (1.4)	STAB1 (4.7)	PLXND1 (3.0)	HOXA11-AS1 (2.0)	ADAMTS9 (1.8)	LAMB1 (1.7)	HOXA11 (1.6)	METTL12 (1.6)	ENSG00000228397 (1.6)	MKRN2 (1.5)	KIRREL (1.4)	STAB1 (4.7)	BMP2 (2.3)	NT5DC2 (2.1)	STIP1 (1.8)	ITPR2 (1.7)	DNMT3A (1.4)	ENSG00000231365 (1.2)	GLT8D1 (1.1)
A02.835.583	Joints	Musculoskeletal System	Skeleton	0.54	>=0.20	0.18	>=0.20	0.01	<0.20	0.29	>=0.20	GNPDA2 (2.5)	PLA2G15 (2.3)	PCSK1 (2.0)	NUPR1 (1.9)	NEGR1 (1.8)	RABEP1 (1.8)	KBTBD4 (1.6)	MAP3K3 (1.6)	SLC39A13 (1.6)	MAN1A1 (1.5)	ENSG00000254300 (4.5)	HSD3B7 (2.6)	C10orf26 (2.6)	ADCY3 (2.4)	C10orf32 (2.4)	NPC1 (2.2)	ZNF668 (2.0)	VKORC1 (1.9)	SLC39A8 (1.8)	ENSG00000249093 (1.5)	RSPO3 (2.7)	VASN (2.2)	SMAD6 (1.9)	HOXC9 (1.9)	HOXA11 (1.7)	CAB39L (1.7)	FOXP2 (1.6)	ITGB8 (1.6)	HOXC6 (1.5)	HOXA11-AS1 (1.5)	ENSG00000231365 (2.0)	BMP2 (1.9)	VEGFB (1.8)	TBX15 (1.8)	GLT8D1 (1.6)	ENSG00000228536 (1.4)	FGF2 (1.3)	WARS2 (1.3)
A02.835.583.443	Joint Capsule	Musculoskeletal System	Skeleton	0.54	>=0.20	0.18	>=0.20	0.01	<0.20	0.29	>=0.20	GNPDA2 (2.5)	PLA2G15 (2.3)	PCSK1 (2.0)	NUPR1 (1.9)	NEGR1 (1.8)	RABEP1 (1.8)	KBTBD4 (1.6)	MAP3K3 (1.6)	SLC39A13 (1.6)	MAN1A1 (1.5)	ENSG00000254300 (4.5)	HSD3B7 (2.6)	C10orf26 (2.6)	ADCY3 (2.4)	C10orf32 (2.4)	NPC1 (2.2)	ZNF668 (2.0)	VKORC1 (1.9)	SLC39A8 (1.8)	ENSG00000249093 (1.5)	RSPO3 (2.7)	VASN (2.2)	SMAD6 (1.9)	HOXC9 (1.9)	HOXA11 (1.7)	CAB39L (1.7)	FOXP2 (1.6)	ITGB8 (1.6)	HOXC6 (1.5)	HOXA11-AS1 (1.5)	ENSG00000231365 (2.0)	BMP2 (1.9)	VEGFB (1.8)	TBX15 (1.8)	GLT8D1 (1.6)	ENSG00000228536 (1.4)	FGF2 (1.3)	WARS2 (1.3)
A02.835.583.443.800	Synovial Membrane	Musculoskeletal System	Skeleton	0.54	>=0.20	0.18	>=0.20	0.01	<0.20	0.29	>=0.20	GNPDA2 (2.5)	PLA2G15 (2.3)	PCSK1 (2.0)	NUPR1 (1.9)	NEGR1 (1.8)	RABEP1 (1.8)	KBTBD4 (1.6)	MAP3K3 (1.6)	SLC39A13 (1.6)	MAN1A1 (1.5)	ENSG00000254300 (4.5)	HSD3B7 (2.6)	C10orf26 (2.6)	ADCY3 (2.4)	C10orf32 (2.4)	NPC1 (2.2)	ZNF668 (2.0)	VKORC1 (1.9)	SLC39A8 (1.8)	ENSG00000249093 (1.5)	RSPO3 (2.7)	VASN (2.2)	SMAD6 (1.9)	HOXC9 (1.9)	HOXA11 (1.7)	CAB39L (1.7)	FOXP2 (1.6)	ITGB8 (1.6)	HOXC6 (1.5)	HOXA11-AS1 (1.5)	ENSG00000231365 (2.0)	BMP2 (1.9)	VEGFB (1.8)	TBX15 (1.8)	GLT8D1 (1.6)	ENSG00000228536 (1.4)	FGF2 (1.3)	WARS2 (1.3)
A11.872.378	Hematopoietic Stem Cells	Cells	Stem Cells	0.55	>=0.20	0.89	>=0.20	0.64	>=0.20	0.66	>=0.20	ENSG00000250616 (2.0)	ENSG00000240280 (1.9)	TUFM (1.8)	NUP160 (1.7)	CCDC101 (1.5)	PRMT7 (1.5)	ZNHIT3 (1.5)	ADPGK (1.5)	POC5 (1.4)	ZZZ3 (1.4)	CENPO (1.7)	PMS2P3 (1.7)	BRAP (1.7)	CWC22 (1.6)	RQCD1 (1.5)	NAA25 (1.4)	DNASE1 (1.4)	MAPKAPK5 (1.3)	USP37 (1.2)	PMAIP1 (1.2)	CDADC1 (2.3)	MKRN2 (1.9)	TMEM206 (1.7)	LINC00339 (1.5)	CDCA7 (1.5)	RFT1 (1.5)	MTA2 (1.4)	DLEU1 (1.2)	HOXA11-AS1 (1.2)	ENSG00000247225 (1.1)	C3orf78 (2.3)	RFX7 (1.6)	ENSG00000231365 (1.5)	SPATA5 (1.4)	NEK4 (1.4)	FERMT3 (1.4)	PIGC (1.4)	GNL3 (1.1)
A11.872.700	Pluripotent Stem Cells	Cells	Stem Cells	0.55	>=0.20	0.46	>=0.20	0.93	>=0.20	0.51	>=0.20	PTBP2 (3.8)	C16orf88 (3.4)	FIGN (2.7)	LGR4 (2.6)	NUP160 (2.6)	DDX42 (2.5)	SBK1 (2.4)	C1QBP (2.4)	ZNHIT3 (2.3)	SCG3 (2.2)	KCNG3 (6.4)	CALCR (5.3)	DNMT3A (3.8)	CBX1 (2.4)	NUP54 (2.4)	IPO9 (2.2)	CENPO (2.1)	MTA3 (2.1)	MAPKAPK5 (2.1)	TRAP1 (2.1)	C11orf48 (2.3)	PAM16 (1.8)	LRIG1 (1.7)	CDCA7 (1.6)	COL11A1 (1.6)	ETAA1 (1.5)	METTL12 (1.4)	FAM13A (1.4)	C11orf83 (1.3)	GANAB (1.2)	DNMT3A (3.8)	FGFR4 (2.7)	NT5DC2 (2.4)	STIP1 (2.3)	RFX7 (2.3)	FGF2 (2.2)	GNL3 (1.8)	BMP2 (1.7)
A11.872.700.500	Induced Pluripotent Stem Cells	Cells	Stem Cells	0.55	>=0.20	0.46	>=0.20	0.93	>=0.20	0.51	>=0.20	PTBP2 (3.8)	C16orf88 (3.4)	FIGN (2.7)	LGR4 (2.6)	NUP160 (2.6)	DDX42 (2.5)	SBK1 (2.4)	C1QBP (2.4)	ZNHIT3 (2.3)	SCG3 (2.2)	KCNG3 (6.4)	CALCR (5.3)	DNMT3A (3.8)	CBX1 (2.4)	NUP54 (2.4)	IPO9 (2.2)	CENPO (2.1)	MTA3 (2.1)	MAPKAPK5 (2.1)	TRAP1 (2.1)	C11orf48 (2.3)	PAM16 (1.8)	LRIG1 (1.7)	CDCA7 (1.6)	COL11A1 (1.6)	ETAA1 (1.5)	METTL12 (1.4)	FAM13A (1.4)	C11orf83 (1.3)	GANAB (1.2)	DNMT3A (3.8)	FGFR4 (2.7)	NT5DC2 (2.4)	STIP1 (2.3)	RFX7 (2.3)	FGF2 (2.2)	GNL3 (1.8)	BMP2 (1.7)
A05.360.319.114	Adnexa Uteri	Urogenital System	Genitalia	0.56	>=0.20	0.14	>=0.20	0.02	<0.20	0.07	>=0.20	RAD52 (1.1)	FUBP1 (1.1)	SNRPD2 (1.0)	FNBP4 (1.0)	RPAIN (1.0)	IQCK (1.0)	DDX42 (1.0)	ERBB4 (0.9)	STK33 (0.9)	PVRL2 (0.9)	TMPRSS3 (3.4)	UPK3B (2.2)	STK36 (2.1)	GNGT1 (1.9)	CCDC146 (1.8)	ZNF608 (1.7)	PRSS8 (1.2)	ADAM1 (1.1)	PMS2P3 (0.9)	CBX1 (0.9)	ITGB8 (2.3)	HOXC4 (1.8)	KIAA1683 (1.4)	UQCC (1.1)	ARHGAP12 (1.1)	COL11A1 (1.0)	ZNRF3 (1.0)	GLIS2 (1.0)	HOXC6 (1.0)	VEGFA (0.9)	ENSG00000256234 (2.9)	ZNF664 (1.6)	EYA2 (1.5)	MNS1 (1.3)	WARS2 (1.1)	VEGFA (0.9)	PIGC (0.8)	SSPN (0.8)
A05.360.319.114.630	Ovary	Urogenital System	Genitalia	0.56	>=0.20	0.14	>=0.20	0.02	<0.20	0.07	>=0.20	RAD52 (1.1)	FUBP1 (1.1)	SNRPD2 (1.0)	RPAIN (1.0)	FNBP4 (1.0)	DDX42 (0.9)	IQCK (0.9)	ERBB4 (0.9)	STK33 (0.9)	PVRL2 (0.9)	TMPRSS3 (3.4)	UPK3B (2.2)	STK36 (2.1)	GNGT1 (1.9)	CCDC146 (1.8)	ZNF608 (1.7)	PRSS8 (1.1)	ADAM1 (1.1)	PMS2P3 (0.9)	CBX1 (0.9)	ITGB8 (2.3)	HOXC4 (1.8)	KIAA1683 (1.4)	UQCC (1.1)	ARHGAP12 (1.1)	COL11A1 (1.0)	ZNRF3 (1.0)	GLIS2 (1.0)	HOXC6 (1.0)	VEGFA (0.9)	ENSG00000256234 (2.9)	ZNF664 (1.6)	EYA2 (1.5)	MNS1 (1.3)	WARS2 (1.1)	VEGFA (0.9)	PIGC (0.8)	SSPN (0.8)
A11.627.635	Myeloid Progenitor Cells	Cells	Myeloid Cells	0.56	>=0.20	0.88	>=0.20	0.66	>=0.20	0.61	>=0.20	ENSG00000250616 (2.4)	ENSG00000240280 (2.2)	TUFM (1.9)	NUP160 (1.7)	PRMT7 (1.7)	ZNHIT3 (1.7)	CCDC101 (1.6)	DMXL2 (1.6)	DCAF7 (1.5)	QPCTL (1.5)	CENPO (2.1)	PMS2P3 (1.9)	CWC22 (1.6)	RQCD1 (1.5)	BRAP (1.5)	DNASE1 (1.4)	NPC1 (1.4)	TTLL4 (1.3)	SLC39A8 (1.3)	BCS1L (1.3)	CDADC1 (2.3)	MKRN2 (2.2)	TMEM206 (1.9)	RFT1 (1.8)	CDCA7 (1.7)	MTA2 (1.7)	LINC00339 (1.6)	HOXA11-AS1 (1.6)	ENSG00000247225 (1.4)	DLEU1 (1.4)	C3orf78 (3.0)	ENSG00000231365 (1.8)	SPATA5 (1.7)	NEK4 (1.6)	FERMT3 (1.5)	RFX7 (1.5)	PIGC (1.4)	NUDT6 (1.4)
A15.145.300	Fetal Blood	Hemic and Immune Systems	Blood	0.56	>=0.20	0.72	>=0.20	0.97	>=0.20	0.61	>=0.20	MRM1 (3.3)	ANKRD55 (2.4)	WNK1 (2.3)	ENSG00000257228 (2.2)	LIMD2 (2.2)	LAT (2.1)	YPEL3 (1.9)	ATXN2L (1.9)	SPI1 (1.9)	NLRC3 (1.9)	LMX1B (1.8)	ACAD10 (1.7)	ENSG00000238010 (1.7)	BRAP (1.6)	ZNF646 (1.5)	DNMT3A (1.5)	ENSG00000249093 (1.5)	C18orf8 (1.5)	NT5C2 (1.4)	KAT8 (1.3)	MLNR (2.1)	C22orf31 (2.0)	ENSG00000228397 (1.8)	MTA2 (1.8)	PPM1M (1.6)	HOXC12 (1.6)	TUT1 (1.6)	JUND (1.4)	PHF7 (1.4)	DLEU2 (1.4)	PIGC (2.7)	ENSG00000256116 (1.7)	FERMT3 (1.6)	DNMT3A (1.5)	DNAJC4 (1.4)	DCST1 (1.4)	ZBTB7B (1.2)	DCST2 (1.1)
A11.872.190.260	Embryoid Bodies	Cells	Stem Cells	0.57	>=0.20	0.33	>=0.20	0.08	>=0.20	0.92	>=0.20	SLC39A13 (2.6)	BDNF (2.5)	PVRL2 (2.3)	ZFP64 (2.2)	BDNF-AS1 (2.1)	NCKAP5L (2.1)	DNAJB4 (2.0)	RPS17P5 (1.9)	TFPI (1.8)	PLA2G15 (1.5)	NCKAP5L (2.1)	BTBD2 (2.0)	VKORC1 (1.9)	NAV1 (1.9)	AXIN1 (1.8)	BCKDK (1.7)	ORAI3 (1.7)	EFR3B (1.5)	ENSG00000225942 (1.5)	ENSG00000237435 (1.5)	GDF5 (3.4)	COL11A1 (2.4)	HOXA11 (2.1)	KIRREL (2.1)	VASN (1.9)	GANAB (1.8)	HOXC5 (1.7)	HOXC8 (1.7)	HOXC6 (1.6)	LAMB1 (1.5)	NT5DC2 (2.9)	FGF2 (1.8)	FGFR4 (1.6)	VEGFA (1.5)	GLT8D1 (1.3)	TRPT1 (1.3)	DNAH10 (1.1)	STIP1 (1.1)
A11.329.629	Osteoblasts	Cells	Connective Tissue Cells	0.58	>=0.20	0.74	>=0.20	0.2	>=0.20	0.38	>=0.20	LIN7C (2.9)	CCDC47 (2.7)	MAP2K5 (2.7)	DNAJB4 (2.4)	BDNF (2.4)	TFPI (2.4)	GNPDA2 (2.3)	BBS4 (2.1)	MOCS1 (2.0)	RPGRIP1L (1.9)	CTF1 (4.0)	COPZ2 (2.7)	MFAP3 (2.6)	C3orf21 (2.6)	VKORC1 (2.2)	RPGRIP1L (1.9)	BRAP (1.9)	ZNF668 (1.9)	RHBDD1 (1.7)	TRAFD1 (1.6)	ENSG00000253379 (9.1)	COL11A1 (5.2)	CDADC1 (4.3)	MKRN2 (3.1)	SLC25A26 (2.5)	HOXC4 (2.5)	GLIS2 (2.4)	HOXC9 (2.3)	RSPO3 (2.3)	ANXA5 (2.3)	ENSG00000231365 (2.9)	EYA2 (2.7)	TBX15 (2.6)	SPCS1 (2.4)	DCST2 (2.3)	FGF2 (2.1)	SSPN (1.7)	PIGC (1.2)
A15.382.216	Bone Marrow	Hemic and Immune Systems	Immune System	0.58	>=0.20	0.53	>=0.20	0.76	>=0.20	0.77	>=0.20	CD79B (2.1)	ENSG00000225942 (1.9)	MC4R (1.8)	RPS17P5 (1.7)	ENSG00000253734 (1.7)	C16orf92 (1.6)	LMX1B (1.6)	MCTP2 (1.5)	GTF3A (1.4)	ATXN2L (1.4)	FLT3 (4.7)	ENSG00000225942 (1.9)	MC4R (1.8)	FHIT (1.8)	LMX1B (1.6)	ENSG00000234942 (1.5)	ERP29 (1.5)	BANK1 (1.4)	C12orf47 (1.4)	CDK5RAP3 (1.4)	JUND (2.2)	ENSG00000217404 (2.1)	ENSG00000224286 (2.0)	ENSG00000228397 (1.9)	PHF7 (1.7)	KIAA1683 (1.7)	ENSG00000247225 (1.6)	CDC42 (1.6)	C22orf31 (1.5)	EPC1 (1.5)	DNAJC4 (1.9)	FERMT3 (1.4)	DCST1 (1.4)	DNMT3A (1.3)	ITIH4 (1.3)	SPCS1 (1.2)	C14orf159 (1.1)	NUDT22 (0.8)
A07.231.908	Veins	Cardiovascular System	Blood Vessels	0.58	>=0.20	0.79	>=0.20	0.79	>=0.20	0.43	>=0.20	CALCRL (4.4)	TAOK2 (2.3)	ANKRD55 (2.3)	TFPI (2.3)	PVRL2 (2.3)	DNAJB4 (2.3)	SLC39A13 (2.0)	MAP3K3 (2.0)	GIPC2 (2.0)	ENSG00000233715 (1.8)	C3orf21 (3.4)	RARB (3.2)	MFAP3 (1.8)	SH2B3 (1.7)	KCTD15 (1.6)	RNF25 (1.6)	BCL7C (1.4)	BCS1L (1.4)	NCKAP5L (1.4)	HIP1 (1.4)	STAB1 (4.6)	PLXND1 (3.0)	ADAMTS9 (1.9)	HOXA11-AS1 (1.9)	LAMB1 (1.6)	HOXA11 (1.5)	ENSG00000228397 (1.5)	KIRREL (1.5)	METTL12 (1.5)	GANAB (1.4)	STAB1 (4.6)	BMP2 (2.2)	NT5DC2 (1.9)	STIP1 (1.6)	ITPR2 (1.5)	DNMT3A (1.3)	ENSG00000231365 (1.0)	GLT8D1 (1.0)
A02.835	Skeleton	Musculoskeletal System	Skeleton	0.59	>=0.20	0.54	>=0.20	0.72	>=0.20	0.79	>=0.20	CD79B (1.8)	ENSG00000225942 (1.5)	MC4R (1.5)	RPS17P5 (1.5)	ENSG00000253734 (1.4)	LMX1B (1.3)	C16orf92 (1.3)	MCTP2 (1.3)	GTF3A (1.2)	MAN1A1 (1.1)	FLT3 (4.1)	ENSG00000225942 (1.5)	MC4R (1.5)	FHIT (1.5)	LMX1B (1.3)	ERP29 (1.3)	ENSG00000234942 (1.3)	BANK1 (1.2)	C12orf47 (1.2)	DNMT3A (1.2)	ENSG00000217404 (2.0)	JUND (1.8)	ENSG00000224286 (1.7)	ENSG00000228397 (1.6)	PHF7 (1.5)	KIAA1683 (1.4)	CDC42 (1.4)	C22orf31 (1.3)	ENSG00000247225 (1.3)	EPC1 (1.3)	DNAJC4 (1.7)	DNMT3A (1.2)	DCST1 (1.1)	FERMT3 (1.1)	SPCS1 (1.1)	ITIH4 (1.1)	C14orf159 (0.9)	NUDT22 (0.7)
A02.835.232	Bone and Bones	Musculoskeletal System	Skeleton	0.59	>=0.20	0.55	>=0.20	0.75	>=0.20	0.79	>=0.20	CD79B (1.8)	ENSG00000225942 (1.6)	MC4R (1.6)	RPS17P5 (1.5)	ENSG00000253734 (1.4)	LMX1B (1.4)	C16orf92 (1.4)	MCTP2 (1.3)	GTF3A (1.3)	ATXN2L (1.2)	FLT3 (4.2)	ENSG00000225942 (1.6)	MC4R (1.6)	FHIT (1.5)	LMX1B (1.4)	ERP29 (1.3)	ENSG00000234942 (1.3)	BANK1 (1.2)	DNMT3A (1.2)	C12orf47 (1.2)	ENSG00000217404 (2.0)	JUND (1.9)	ENSG00000224286 (1.7)	ENSG00000228397 (1.6)	PHF7 (1.5)	KIAA1683 (1.5)	CDC42 (1.4)	ENSG00000247225 (1.4)	C22orf31 (1.4)	EPC1 (1.3)	DNAJC4 (1.7)	DNMT3A (1.2)	DCST1 (1.2)	FERMT3 (1.2)	SPCS1 (1.1)	ITIH4 (1.1)	C14orf159 (0.9)	NUDT22 (0.7)
A07.541.510	Heart Valves	Cardiovascular System	Heart	0.6	>=0.20	0.99	>=0.20	0.03	<0.20	0.04	>=0.20	PDZRN4 (4.4)	BBS4 (2.5)	ENSG00000233715 (2.4)	CALCRL (2.2)	MAP3K3 (2.1)	TFPI (1.8)	GNPDA2 (1.7)	NEXN (1.6)	EHBP1 (1.6)	FIGN (1.6)	COL4A4 (3.1)	CCDC146 (2.2)	ADAM1 (2.0)	C12orf51 (2.0)	C10orf32 (2.0)	C10orf26 (1.7)	NAV1 (1.7)	PRKD1 (1.6)	CWC22 (1.4)	COPZ2 (1.2)	ENSG00000223561 (7.0)	GLIS2 (3.1)	ADAMTS9-AS2 (3.0)	PTPDC1 (2.4)	CDADC1 (2.2)	ETAA1 (2.0)	CAB39L (2.0)	ENSG00000253379 (2.0)	GORAB (1.9)	KIRREL (1.7)	ADAMTS9-AS2 (3.0)	PIGC (2.7)	MNS1 (2.5)	SSPN (2.3)	ITIH3 (2.1)	GLT8D1 (2.1)	BMP2 (1.9)	DCST2 (1.7)
A07.541.510.110	Aortic Valve	Cardiovascular System	Heart	0.6	>=0.20	0.99	>=0.20	0.03	<0.20	0.04	>=0.20	PDZRN4 (4.4)	BBS4 (2.5)	ENSG00000233715 (2.4)	CALCRL (2.2)	MAP3K3 (2.1)	TFPI (1.8)	GNPDA2 (1.7)	NEXN (1.6)	EHBP1 (1.6)	FIGN (1.6)	COL4A4 (3.1)	CCDC146 (2.2)	ADAM1 (2.0)	C12orf51 (2.0)	C10orf32 (2.0)	C10orf26 (1.7)	NAV1 (1.7)	PRKD1 (1.6)	CWC22 (1.4)	COPZ2 (1.2)	ENSG00000223561 (7.0)	GLIS2 (3.1)	ADAMTS9-AS2 (3.0)	PTPDC1 (2.4)	CDADC1 (2.2)	ETAA1 (2.0)	CAB39L (2.0)	ENSG00000253379 (2.0)	GORAB (1.9)	KIRREL (1.7)	ADAMTS9-AS2 (3.0)	PIGC (2.7)	MNS1 (2.5)	SSPN (2.3)	ITIH3 (2.1)	GLT8D1 (2.1)	BMP2 (1.9)	DCST2 (1.7)
A11.118.637.555.567.562.440	Precursor Cells B Lymphoid	Cells	Blood Cells	0.6	>=0.20	0.64	>=0.20	0.26	>=0.20	0.75	>=0.20	RPAIN (4.6)	GGNBP2 (4.4)	ENSG00000215099 (4.4)	CD79B (4.1)	FNBP4 (4.0)	CD19 (3.8)	MCTP2 (3.0)	NUP88 (2.4)	NFATC2IP (2.3)	NLRC3 (2.2)	BANK1 (3.6)	ZNF142 (3.3)	BRAP (3.1)	ZNF608 (2.7)	C18orf8 (2.7)	NAA25 (2.6)	C12orf51 (2.4)	MAPKAPK5 (2.1)	NT5C2 (2.1)	NUP54 (2.0)	UBXN1 (4.1)	KIAA1683 (3.9)	EPC1 (3.8)	ABCA1 (3.6)	CDC42-IT1 (3.0)	RAF1 (2.9)	CDC42 (2.6)	MAP3K1 (2.6)	SFMBT1 (2.3)	PHF7 (2.1)	RFX7 (2.9)	COBLL1 (1.7)	RPS6KA5 (1.3)	DNAJC4 (1.3)	DNMT3A (1.2)	NISCH (0.9)	ZNF664 (0.8)	GNL3 (0.8)
A11.872.378.294	Lymphoid Progenitor Cells	Cells	Stem Cells	0.6	>=0.20	0.64	>=0.20	0.26	>=0.20	0.75	>=0.20	RPAIN (4.6)	GGNBP2 (4.4)	ENSG00000215099 (4.4)	CD79B (4.1)	FNBP4 (4.0)	CD19 (3.8)	MCTP2 (3.0)	NUP88 (2.4)	NFATC2IP (2.3)	NLRC3 (2.2)	BANK1 (3.6)	ZNF142 (3.3)	BRAP (3.1)	ZNF608 (2.7)	C18orf8 (2.7)	NAA25 (2.6)	C12orf51 (2.4)	MAPKAPK5 (2.1)	NT5C2 (2.1)	NUP54 (2.0)	UBXN1 (4.1)	KIAA1683 (3.9)	EPC1 (3.8)	ABCA1 (3.6)	CDC42-IT1 (3.0)	RAF1 (2.9)	CDC42 (2.6)	MAP3K1 (2.6)	SFMBT1 (2.3)	PHF7 (2.1)	RFX7 (2.9)	COBLL1 (1.7)	RPS6KA5 (1.3)	DNAJC4 (1.3)	DNMT3A (1.2)	NISCH (0.9)	ZNF664 (0.8)	GNL3 (0.8)
A03.556	Gastrointestinal Tract	Digestive System	Gastrointestinal Tract	0.61	>=0.20	0.76	>=0.20	0.01	<0.20	0.26	>=0.20	OLFM4 (2.3)	GIPC2 (1.9)	DHRS11 (1.5)	GDPD3 (1.4)	ENSG00000233569 (1.1)	SLC27A4 (1.1)	MTIF3 (1.1)	LGR4 (1.0)	TRAP1 (0.9)	MYO19 (0.9)	VIL1 (2.6)	HNF4G (2.1)	PRR15L (2.1)	PRSS8 (1.7)	TRAP1 (0.9)	ENSG00000257194 (0.8)	GRP (0.8)	ALDH2 (0.8)	BCS1L (0.7)	CAST (0.7)	HOTTIP (2.2)	HOXA13 (1.8)	PCK1 (1.7)	CDCA7 (1.3)	PPARG (1.2)	OCIAD2 (1.1)	HOXA11-AS1 (0.9)	FRYL (0.8)	C11orf48 (0.8)	DNAJA3 (0.8)	FGFR4 (1.2)	BMP2 (1.1)	NUDT22 (0.9)	MACROD1 (0.6)	GNL3 (0.6)	ZBTB7B (0.6)	VEGFA (0.5)	TRPT1 (0.4)
A04.531.520	Nasal Mucosa	Respiratory System	Nose	0.61	>=0.20	0.72	>=0.20	0.75	>=0.20	0.15	>=0.20	OTX1 (6.7)	AGBL2 (6.4)	C1orf173 (4.8)	PACRG (4.5)	IQCH (4.4)	IQCK (4.4)	COQ4 (3.9)	STK33 (3.6)	SMPD3 (3.2)	CLUAP1 (2.9)	CCDC146 (3.3)	TMEM116 (3.1)	RARB (3.0)	PRR15L (2.9)	PMS2P3 (2.4)	TMPRSS3 (1.8)	PRSS8 (1.8)	STK36 (1.8)	HNF4G (1.7)	CAST (1.5)	AHNAK (2.3)	FOXP2 (2.2)	DNAH1 (2.1)	PHF7 (2.1)	LRIG1 (1.7)	ITGB8 (1.7)	FAM13A (1.6)	C1orf201 (1.6)	INTS5 (1.6)	SFMBT1 (1.6)	DNAH10 (4.8)	MNS1 (3.8)	EYA2 (3.1)	TEX9 (2.9)	RFX7 (2.0)	ZNF664 (1.4)	KCNJ2 (1.0)	ZBTB7B (0.9)
A09.531	Nose	Sense Organs	Nose	0.61	>=0.20	0.72	>=0.20	0.75	>=0.20	0.15	>=0.20	OTX1 (6.7)	AGBL2 (6.4)	C1orf173 (4.8)	PACRG (4.5)	IQCH (4.4)	IQCK (4.4)	COQ4 (3.9)	STK33 (3.6)	SMPD3 (3.2)	CLUAP1 (2.9)	CCDC146 (3.3)	TMEM116 (3.1)	RARB (3.0)	PRR15L (2.9)	PMS2P3 (2.4)	TMPRSS3 (1.8)	PRSS8 (1.8)	STK36 (1.8)	HNF4G (1.7)	CAST (1.5)	AHNAK (2.3)	FOXP2 (2.2)	DNAH1 (2.1)	PHF7 (2.1)	LRIG1 (1.7)	ITGB8 (1.7)	FAM13A (1.6)	C1orf201 (1.6)	INTS5 (1.6)	SFMBT1 (1.6)	DNAH10 (4.8)	MNS1 (3.8)	EYA2 (3.1)	TEX9 (2.9)	RFX7 (2.0)	ZNF664 (1.4)	KCNJ2 (1.0)	ZBTB7B (0.9)
A10.615.550.760	Respiratory Mucosa	Tissues	Membranes	0.61	>=0.20	0.72	>=0.20	0.75	>=0.20	0.15	>=0.20	OTX1 (6.7)	AGBL2 (6.4)	C1orf173 (4.8)	PACRG (4.5)	IQCH (4.4)	IQCK (4.4)	COQ4 (3.9)	STK33 (3.6)	SMPD3 (3.2)	CLUAP1 (2.9)	CCDC146 (3.3)	TMEM116 (3.1)	RARB (3.0)	PRR15L (2.9)	PMS2P3 (2.4)	TMPRSS3 (1.8)	PRSS8 (1.8)	STK36 (1.8)	HNF4G (1.7)	CAST (1.5)	AHNAK (2.3)	FOXP2 (2.2)	DNAH1 (2.1)	PHF7 (2.1)	LRIG1 (1.7)	ITGB8 (1.7)	FAM13A (1.6)	C1orf201 (1.6)	INTS5 (1.6)	SFMBT1 (1.6)	DNAH10 (4.8)	MNS1 (3.8)	EYA2 (3.1)	TEX9 (2.9)	RFX7 (2.0)	ZNF664 (1.4)	KCNJ2 (1.0)	ZBTB7B (0.9)
A05.360.490.690	Ovum	Urogenital System	Genitalia	0.62	>=0.20	0.43	>=0.20	0.07	>=0.20	0.22	>=0.20	PAX2 (3.7)	LINGO2 (2.6)	ENSG00000233569 (2.1)	CLN3 (1.9)	BDNF-AS1 (1.8)	LGR4 (1.7)	CLUAP1 (1.6)	ZBTB38 (1.5)	PTPMT1 (1.5)	ENSG00000257228 (1.5)	CCDC146 (2.9)	STXBP6 (2.2)	TFAP2D (2.1)	KCNG3 (2.0)	GP2 (1.9)	SLC39A8 (1.9)	ENSG00000235300 (1.7)	CBLN1 (1.7)	CTNNA2 (1.6)	RPGRIP1L (1.3)	PEMT (3.3)	ADAMTS9 (3.0)	HOXA11 (2.7)	CRADD (2.5)	ENSG00000241544 (2.2)	ITGB8 (2.2)	WNT2 (1.8)	HOXA11-AS1 (1.7)	LRIG1 (1.7)	ENSG00000247225 (1.3)	MNS1 (1.6)	EYA2 (1.5)	PIGC (1.3)	ADAMTS9-AS2 (1.3)	GLT8D1 (1.2)	WARS2 (1.2)	RPS6KA5 (1.1)	NEK4 (0.8)
A11.497.497.600	Oocytes	Cells	Germ Cells	0.62	>=0.20	0.43	>=0.20	0.07	>=0.20	0.22	>=0.20	PAX2 (3.7)	LINGO2 (2.6)	ENSG00000233569 (2.1)	CLN3 (1.9)	BDNF-AS1 (1.8)	LGR4 (1.7)	CLUAP1 (1.6)	ZBTB38 (1.5)	PTPMT1 (1.5)	ENSG00000257228 (1.5)	CCDC146 (2.9)	STXBP6 (2.2)	TFAP2D (2.1)	KCNG3 (2.0)	GP2 (1.9)	SLC39A8 (1.9)	ENSG00000235300 (1.7)	CBLN1 (1.7)	CTNNA2 (1.6)	RPGRIP1L (1.3)	PEMT (3.3)	ADAMTS9 (3.0)	HOXA11 (2.7)	CRADD (2.5)	ENSG00000241544 (2.2)	ITGB8 (2.2)	WNT2 (1.8)	HOXA11-AS1 (1.7)	LRIG1 (1.7)	ENSG00000247225 (1.3)	MNS1 (1.6)	EYA2 (1.5)	PIGC (1.3)	ADAMTS9-AS2 (1.3)	GLT8D1 (1.2)	WARS2 (1.2)	RPS6KA5 (1.1)	NEK4 (0.8)
A10.165	Connective Tissue	Tissues	Connective Tissue	0.62	>=0.20	0.57	>=0.20	0.65	>=0.20	0.73	>=0.20	CD79B (1.7)	ENSG00000225942 (1.5)	MC4R (1.5)	RPS17P5 (1.5)	ENSG00000253734 (1.3)	LMX1B (1.3)	C16orf92 (1.2)	GTF3A (1.2)	MCTP2 (1.2)	MAN1A1 (1.1)	FLT3 (3.9)	ENSG00000225942 (1.5)	MC4R (1.5)	FHIT (1.4)	LMX1B (1.3)	ENSG00000234942 (1.2)	ERP29 (1.2)	BANK1 (1.2)	C12orf47 (1.2)	DNMT3A (1.1)	ENSG00000217404 (1.9)	JUND (1.8)	ENSG00000224286 (1.6)	ENSG00000228397 (1.5)	PHF7 (1.4)	KIAA1683 (1.4)	ENSG00000247225 (1.3)	CDC42 (1.3)	EPC1 (1.2)	CDC42-IT1 (1.2)	DNAJC4 (1.6)	DCST1 (1.1)	DNMT3A (1.1)	FERMT3 (1.1)	ITIH4 (1.0)	SPCS1 (1.0)	C14orf159 (0.8)	NUDT22 (0.6)
A08.186.211.653	Mesencephalon	Nervous System	Central Nervous System	0.63	>=0.20	0.03	>=0.20	0.99	>=0.20	0.83	>=0.20	FAIM2 (2.9)	CRB2 (2.7)	NCKAP5L (2.6)	GPRC5B (2.6)	C16orf92 (2.6)	PPP3R2 (2.3)	WNK1 (2.3)	SH2B1 (2.2)	SLC27A4 (2.1)	TBX6 (2.1)	GRID1 (3.6)	ZNF536 (3.4)	STX1B (3.0)	NCAM1 (3.0)	CNNM2 (2.7)	NCKAP5L (2.6)	GPRC5B (2.6)	TFAP2D (2.6)	EFR3B (2.5)	CADM2 (2.5)	RGMA (3.3)	FRYL (2.9)	ENSG00000235725 (2.7)	NIPAL3 (2.6)	B3GAT3 (2.4)	ENSG00000243224 (2.3)	TMEM206 (2.3)	GLYCTK-AS1 (2.2)	ROM1 (2.2)	OCIAD1 (1.8)	FLRT1 (3.3)	KCNJ2 (2.0)	DNAH10 (1.7)	CCDC92 (1.7)	DNM3 (1.4)	C14orf159 (1.2)	ZBTB7B (1.1)	SEMA3G (1.0)
A10.615.284	Extraembryonic Membranes	Tissues	Membranes	0.65	>=0.20	0.78	>=0.20	0.14	>=0.20	0.57	>=0.20	ENSG00000255496 (3.4)	GH2 (3.0)	BDNF (2.9)	TFPI (2.3)	SLC39A13 (2.2)	CSH2 (1.9)	ENSG00000233715 (1.7)	SPNS1 (1.6)	ETV5 (1.6)	FAM73A (1.6)	GNGT1 (3.6)	RNF25 (2.5)	ETV5 (1.6)	PTPN11 (1.6)	C3orf21 (1.4)	RPGRIP1L (1.4)	RQCD1 (1.4)	MFAP3 (1.2)	COPZ2 (1.2)	SCARB2 (1.1)	WNT2 (3.3)	HOXA11 (2.8)	FNDC3A (2.3)	HOXA13 (2.0)	CDC42EP3 (2.0)	KIRREL (1.9)	HOXC9 (1.7)	MKRN2 (1.7)	VASN (1.7)	LAMB1 (1.6)	GLT8D1 (2.3)	FGF2 (2.2)	STIP1 (1.5)	WARS2 (1.4)	VEGFA (1.3)	NT5DC2 (1.2)	ENSG00000231365 (1.1)	COBLL1 (1.1)
A10.615.284.473	Chorion	Tissues	Membranes	0.65	>=0.20	0.78	>=0.20	0.14	>=0.20	0.57	>=0.20	ENSG00000255496 (3.4)	GH2 (3.0)	BDNF (2.9)	TFPI (2.3)	SLC39A13 (2.2)	CSH2 (1.9)	ENSG00000233715 (1.7)	SPNS1 (1.6)	ETV5 (1.6)	FAM73A (1.6)	GNGT1 (3.6)	RNF25 (2.5)	ETV5 (1.6)	PTPN11 (1.6)	C3orf21 (1.4)	RPGRIP1L (1.4)	RQCD1 (1.4)	MFAP3 (1.2)	COPZ2 (1.2)	SCARB2 (1.1)	WNT2 (3.3)	HOXA11 (2.8)	FNDC3A (2.3)	HOXA13 (2.0)	CDC42EP3 (2.0)	KIRREL (1.9)	HOXC9 (1.7)	MKRN2 (1.7)	VASN (1.7)	LAMB1 (1.6)	GLT8D1 (2.3)	FGF2 (2.2)	STIP1 (1.5)	WARS2 (1.4)	VEGFA (1.3)	NT5DC2 (1.2)	ENSG00000231365 (1.1)	COBLL1 (1.1)
A07.231	Blood Vessels	Cardiovascular System	Blood Vessels	0.65	>=0.20	0.8	>=0.20	0.72	>=0.20	0.5	>=0.20	CALCRL (3.2)	TAOK2 (2.4)	SLC39A13 (2.2)	TFPI (2.2)	DNAJB4 (2.1)	PVRL2 (1.9)	ANKRD55 (1.6)	PLA2G15 (1.6)	MAP3K3 (1.5)	ZFP64 (1.4)	C3orf21 (2.8)	RARB (2.3)	RNF25 (1.9)	SH2B3 (1.4)	MFAP3 (1.4)	BCL7C (1.3)	NCKAP5L (1.3)	KCTD15 (1.3)	PTPN11 (1.3)	NAV1 (1.1)	STAB1 (3.4)	PLXND1 (2.3)	KIRREL (1.8)	SMAD6 (1.6)	LAMB1 (1.5)	ADAMTS9 (1.4)	ENSG00000228397 (1.3)	ANXA5 (1.2)	GANAB (1.2)	MKRN2 (1.2)	STAB1 (3.4)	BMP2 (2.0)	NT5DC2 (1.6)	STIP1 (1.5)	FGF2 (0.9)	VEGFB (0.9)	GLT8D1 (0.9)	ITPR2 (0.7)
A11.872.040	Adult Stem Cells	Cells	Stem Cells	0.65	>=0.20	0.49	>=0.20	0.91	>=0.20	0.57	>=0.20	PTBP2 (3.2)	C16orf88 (2.8)	ZNHIT3 (2.2)	C1QBP (2.0)	FIGN (2.0)	PMAIP1 (2.0)	PSMC3 (1.9)	NUP160 (1.8)	PVRL2 (1.8)	FUBP1 (1.7)	CALCR (4.8)	KCNG3 (4.7)	DNMT3A (2.3)	RNF25 (2.1)	PMAIP1 (2.0)	HIP1 (1.8)	CBX1 (1.8)	MAPKAPK5 (1.8)	CENPO (1.7)	MTA3 (1.7)	C11orf48 (2.2)	COL11A1 (1.7)	PAM16 (1.7)	OCIAD2 (1.6)	C11orf83 (1.5)	MTA2 (1.5)	DLEU1 (1.2)	SLC25A26 (1.2)	LINC00339 (1.1)	FNDC3A (1.1)	DNMT3A (2.3)	STIP1 (2.2)	FGF2 (2.1)	FGFR4 (2.0)	BMP2 (1.9)	NT5DC2 (1.9)	RFX7 (1.7)	C3orf78 (1.3)
A07.541.358.100	Atrial Appendage	Cardiovascular System	Heart	0.67	>=0.20	0.48	>=0.20	0.85	>=0.20	0.02	>=0.20	MYBPC3 (6.5)	TACO1 (3.5)	NEXN (3.4)	GIPR (2.9)	ENSG00000120341 (2.9)	ERBB4 (2.5)	CSH2 (2.3)	PARK2 (2.2)	FIGN (2.1)	ENSG00000258057 (2.1)	ART3 (4.2)	GALNTL1 (3.0)	COL4A4 (2.6)	AS3MT (2.4)	FHIT (2.3)	NFE2L1 (2.2)	NCAM1 (2.1)	ALDH2 (2.0)	CAST (1.9)	RARB (1.8)	TNNC1 (3.9)	SLC25A26 (3.6)	SFMBT1 (2.9)	HOXC12 (2.8)	CRADD (2.6)	SPRYD7 (2.5)	PTPDC1 (2.4)	WDR82 (2.4)	MKRN2 (2.2)	MLNR (1.9)	TNNC1 (3.9)	C14orf159 (2.9)	SSPN (2.9)	NUDT6 (2.5)	CPEB4 (2.0)	KCNJ2 (1.8)	SEMA3G (1.7)	TRPT1 (1.5)
A05.360.490	Germ Cells	Urogenital System	Genitalia	0.68	>=0.20	0.53	>=0.20	0.18	>=0.20	0.35	>=0.20	PAX2 (3.5)	LINGO2 (2.3)	PPP3R2 (2.3)	ENSG00000233569 (2.0)	BDNF-AS1 (1.7)	LGR4 (1.7)	CLN3 (1.6)	CLUAP1 (1.5)	ENSG00000253734 (1.5)	ZBTB38 (1.5)	CCDC146 (2.6)	TFAP2D (2.0)	STXBP6 (1.9)	GP2 (1.9)	KCNG3 (1.8)	CBLN1 (1.7)	SLC39A8 (1.6)	CTNNA2 (1.5)	ENSG00000235300 (1.5)	ENSG00000234942 (1.4)	PEMT (2.8)	ADAMTS9 (2.7)	ENSG00000241544 (2.6)	HOXA11 (2.4)	CRADD (2.3)	ITGB8 (2.0)	LRIG1 (1.8)	WNT2 (1.6)	HOXA11-AS1 (1.6)	TMCC1 (1.1)	MNS1 (1.5)	EYA2 (1.3)	GLT8D1 (1.2)	PIGC (1.2)	ADAMTS9-AS2 (1.1)	WARS2 (1.1)	RPS6KA5 (0.9)	SPCS1 (0.8)
A02.835.232.043.300	Foot Bones	Musculoskeletal System	Skeleton	0.68	>=0.20	0.95	>=0.20	0.59	>=0.20	0.28	>=0.20	TFAP2B (3.4)	CPNE4 (2.3)	OLFM4 (2.3)	NLRC3 (1.8)	GDPD3 (1.8)	FTH1P5 (1.7)	ENSG00000120341 (1.7)	PRMT7 (1.6)	SLC7A6OS (1.5)	PSMC5 (1.4)	USP37 (2.7)	TMEM116 (2.2)	PRSS8 (2.2)	TRAFD1 (1.9)	SNX11 (1.9)	NT5C2 (1.8)	C10orf32 (1.7)	PRR15L (1.6)	CSNK1G2 (1.4)	TMPRSS3 (1.4)	WNT4 (2.7)	GRHL3 (2.3)	CHRNA7 (1.9)	TIFAB (1.9)	SFMBT1 (1.7)	C11orf83 (1.7)	CAB39L (1.6)	TRIM13 (1.5)	ETAA1 (1.5)	ENSG00000203644 (1.3)	EYA2 (2.0)	NEK4 (1.6)	SPCS1 (1.3)	CPEB4 (1.1)	DNAJC4 (1.1)	KCNJ2 (1.0)	STAB1 (0.9)	NUDT22 (0.9)
A02.835.232.043.300.710	Tarsal Bones	Musculoskeletal System	Skeleton	0.68	>=0.20	0.95	>=0.20	0.59	>=0.20	0.28	>=0.20	TFAP2B (3.4)	CPNE4 (2.3)	OLFM4 (2.3)	NLRC3 (1.8)	GDPD3 (1.8)	FTH1P5 (1.7)	ENSG00000120341 (1.7)	PRMT7 (1.6)	SLC7A6OS (1.5)	PSMC5 (1.4)	USP37 (2.7)	TMEM116 (2.2)	PRSS8 (2.2)	TRAFD1 (1.9)	SNX11 (1.9)	NT5C2 (1.8)	C10orf32 (1.7)	PRR15L (1.6)	CSNK1G2 (1.4)	TMPRSS3 (1.4)	WNT4 (2.7)	GRHL3 (2.3)	CHRNA7 (1.9)	TIFAB (1.9)	SFMBT1 (1.7)	C11orf83 (1.7)	CAB39L (1.6)	TRIM13 (1.5)	ETAA1 (1.5)	ENSG00000203644 (1.3)	EYA2 (2.0)	NEK4 (1.6)	SPCS1 (1.3)	CPEB4 (1.1)	DNAJC4 (1.1)	KCNJ2 (1.0)	STAB1 (0.9)	NUDT22 (0.9)
A15.382	Immune System	Hemic and Immune Systems	Immune System	0.68	>=0.20	0.52	>=0.20	0.82	>=0.20	0.81	>=0.20	CD79B (1.6)	LIMD2 (1.5)	ENSG00000225942 (1.5)	MC4R (1.4)	LMX1B (1.4)	ADPGK (1.3)	MCTP2 (1.3)	ENSG00000253734 (1.2)	SPI1 (1.2)	C16orf92 (1.2)	FLT3 (2.7)	ENSG00000225942 (1.5)	MC4R (1.4)	LMX1B (1.4)	ENSG00000234942 (1.2)	DNMT3A (1.1)	FHIT (1.1)	C12orf47 (1.1)	ZNF142 (1.1)	BANK1 (1.0)	ENSG00000228397 (1.6)	JUND (1.4)	CDC42-IT1 (1.4)	PHF7 (1.4)	ENSG00000224286 (1.3)	EPC1 (1.3)	C22orf31 (1.3)	UBXN1 (1.2)	CDC42 (1.2)	ENSG00000217404 (1.2)	FERMT3 (1.5)	DNAJC4 (1.4)	DCST1 (1.3)	DNMT3A (1.1)	ITIH4 (0.9)	C14orf159 (0.8)	SPCS1 (0.7)	ENSG00000256116 (0.7)
A15.145.229	Blood Cells	Hemic and Immune Systems	Blood	0.68	>=0.20	0.51	>=0.20	0.87	>=0.20	0.84	>=0.20	LIMD2 (2.3)	SPI1 (1.8)	APOBR (1.7)	LAT (1.7)	MAP3K3 (1.7)	RASA2 (1.6)	CD79B (1.4)	DNASE1 (1.4)	ANKRD55 (1.3)	ADPGK (1.3)	CSNK1G2 (1.4)	SKAP1 (1.4)	DNASE1 (1.4)	ACAP2 (1.3)	C18orf8 (1.3)	ENSG00000249093 (1.2)	DNMT3A (1.2)	KAT8 (1.1)	ZNF142 (1.1)	BANK1 (1.1)	MAP3K1 (1.8)	CDC42-IT1 (1.7)	PPM1M (1.7)	CORO7 (1.6)	EPC1 (1.5)	DNAH1 (1.5)	UBXN1 (1.4)	ENSG00000228397 (1.4)	ENSG00000203644 (1.2)	RAF1 (1.2)	FERMT3 (1.7)	DNMT3A (1.2)	DNAJC4 (1.1)	ENSG00000256116 (0.9)	DCST1 (0.9)	DCST2 (0.7)	ITIH4 (0.7)	ZBTB7B (0.7)
A11.118.637	Leukocytes	Cells	Blood Cells	0.68	>=0.20	0.45	>=0.20	0.9	>=0.20	0.76	>=0.20	LIMD2 (2.0)	SPI1 (1.6)	APOBR (1.6)	LMX1B (1.4)	RASA2 (1.4)	MAP3K3 (1.4)	DNASE1 (1.4)	MCTP2 (1.3)	ADPGK (1.3)	ENSG00000250616 (1.3)	LMX1B (1.4)	CSNK1G2 (1.4)	DNASE1 (1.4)	SNX11 (1.3)	ACAP2 (1.3)	ENSG00000249093 (1.3)	MC4R (1.2)	GNAT2 (1.2)	C18orf8 (1.2)	ENSG00000225942 (1.2)	CORO7 (1.6)	PPM1M (1.6)	ENSG00000228397 (1.6)	CDC42-IT1 (1.5)	MAP3K1 (1.4)	DNAH1 (1.4)	ENSG00000203644 (1.3)	C22orf31 (1.3)	UBXN1 (1.3)	RAF1 (1.3)	FERMT3 (1.6)	DCST1 (1.4)	ENSG00000256116 (1.3)	DNMT3A (1.1)	DNAJC4 (1.0)	DCST2 (1.0)	ZBTB7B (0.9)	ITIH4 (0.8)
A05.360.319.114.373	Fallopian Tubes	Urogenital System	Genitalia	0.69	>=0.20	0.1	>=0.20	0.01	<0.20	0.07	>=0.20	RPAIN (1.6)	FUBP1 (1.6)	RAD52 (1.5)	SNRPD2 (1.4)	FNBP4 (1.3)	IQCK (1.2)	DDX42 (1.2)	PTBP2 (1.1)	FIGN (1.1)	STK33 (1.1)	TMPRSS3 (4.6)	UPK3B (3.1)	CCDC146 (2.9)	ZNF608 (2.7)	STK36 (2.2)	GNGT1 (2.2)	ADAM1 (1.6)	PRSS8 (1.4)	PMS2P3 (1.4)	HIP1 (1.2)	ITGB8 (4.1)	KIAA1683 (2.0)	COL11A1 (1.5)	UQCC (1.4)	ARHGAP12 (1.3)	VEGFA (1.3)	HOXC4 (1.3)	GANAB (1.2)	DLEU2 (1.2)	GLIS2 (1.2)	ENSG00000256234 (4.7)	EYA2 (2.2)	ZNF664 (1.9)	MNS1 (1.8)	WARS2 (1.4)	VEGFA (1.3)	GNL3 (1.2)	PIGC (1.1)
A09.371.337	Eyelids	Sense Organs	Eye	0.69	>=0.20	0.94	>=0.20	0.57	>=0.20	0.24	>=0.20	TFAP2B (3.6)	CPNE4 (2.5)	OLFM4 (2.5)	GDPD3 (1.9)	ENSG00000120341 (1.7)	FTH1P5 (1.7)	PRMT7 (1.7)	NLRC3 (1.7)	CCDC47 (1.5)	PSMC5 (1.5)	USP37 (2.9)	PRSS8 (2.4)	TMEM116 (2.4)	TRAFD1 (2.1)	SNX11 (2.0)	NT5C2 (1.9)	C10orf32 (1.9)	PRR15L (1.7)	TMPRSS3 (1.5)	CSNK1G2 (1.3)	WNT4 (2.9)	GRHL3 (2.5)	CHRNA7 (2.1)	TIFAB (2.0)	C11orf83 (1.9)	SFMBT1 (1.8)	CAB39L (1.8)	ETAA1 (1.6)	TRIM13 (1.6)	TMCC1 (1.3)	EYA2 (2.2)	NEK4 (1.8)	SPCS1 (1.4)	CPEB4 (1.2)	DNAJC4 (1.1)	KCNJ2 (1.0)	STAB1 (1.0)	NUDT22 (0.9)
A09.371.337.168	Conjunctiva	Sense Organs	Eye	0.69	>=0.20	0.94	>=0.20	0.57	>=0.20	0.24	>=0.20	TFAP2B (3.6)	CPNE4 (2.5)	OLFM4 (2.5)	GDPD3 (1.9)	ENSG00000120341 (1.7)	FTH1P5 (1.7)	PRMT7 (1.7)	NLRC3 (1.7)	CCDC47 (1.5)	PSMC5 (1.5)	USP37 (2.9)	PRSS8 (2.4)	TMEM116 (2.4)	TRAFD1 (2.1)	SNX11 (2.0)	NT5C2 (1.9)	C10orf32 (1.9)	PRR15L (1.7)	TMPRSS3 (1.5)	CSNK1G2 (1.3)	WNT4 (2.9)	GRHL3 (2.5)	CHRNA7 (2.1)	TIFAB (2.0)	C11orf83 (1.9)	SFMBT1 (1.8)	CAB39L (1.8)	ETAA1 (1.6)	TRIM13 (1.6)	TMCC1 (1.3)	EYA2 (2.2)	NEK4 (1.8)	SPCS1 (1.4)	CPEB4 (1.2)	DNAJC4 (1.1)	KCNJ2 (1.0)	STAB1 (1.0)	NUDT22 (0.9)
A09.371.060	Anterior Eye Segment	Sense Organs	Eye	0.69	>=0.20	0.94	>=0.20	0.57	>=0.20	0.25	>=0.20	TFAP2B (3.5)	CPNE4 (2.4)	OLFM4 (2.4)	GDPD3 (1.9)	ENSG00000120341 (1.7)	PRMT7 (1.7)	FTH1P5 (1.7)	NLRC3 (1.7)	CCDC47 (1.5)	PSMC5 (1.5)	USP37 (2.9)	PRSS8 (2.4)	TMEM116 (2.3)	TRAFD1 (2.0)	SNX11 (1.9)	NT5C2 (1.8)	C10orf32 (1.8)	PRR15L (1.7)	TMPRSS3 (1.5)	CSNK1G2 (1.2)	WNT4 (2.9)	GRHL3 (2.4)	CHRNA7 (2.1)	TIFAB (2.0)	C11orf83 (1.9)	SFMBT1 (1.8)	CAB39L (1.7)	ETAA1 (1.6)	TRIM13 (1.5)	ENSG00000203644 (1.3)	EYA2 (2.2)	NEK4 (1.8)	SPCS1 (1.3)	CPEB4 (1.1)	STAB1 (1.1)	KCNJ2 (1.0)	DNAJC4 (1.0)	NUDT22 (0.9)
A02.835.232.043	Bones of Lower Extremity	Musculoskeletal System	Skeleton	0.69	>=0.20	0.95	>=0.20	0.58	>=0.20	0.28	>=0.20	TFAP2B (3.3)	CPNE4 (2.2)	OLFM4 (2.2)	NLRC3 (1.7)	GDPD3 (1.7)	FTH1P5 (1.7)	ENSG00000120341 (1.6)	PRMT7 (1.6)	SLC7A6OS (1.4)	PSMC5 (1.3)	USP37 (2.6)	TMEM116 (2.1)	PRSS8 (2.1)	TRAFD1 (1.8)	SNX11 (1.8)	C10orf32 (1.7)	NT5C2 (1.7)	PRR15L (1.5)	CSNK1G2 (1.4)	TMPRSS3 (1.3)	WNT4 (2.6)	GRHL3 (2.2)	CHRNA7 (1.9)	TIFAB (1.8)	C11orf83 (1.7)	SFMBT1 (1.7)	CAB39L (1.5)	ETAA1 (1.4)	TRIM13 (1.4)	ENSG00000203644 (1.2)	EYA2 (2.0)	NEK4 (1.5)	SPCS1 (1.2)	CPEB4 (1.0)	DNAJC4 (1.0)	KCNJ2 (1.0)	STAB1 (0.9)	NUDT22 (0.9)
A03.556.249.124	Ileum	Digestive System	Gastrointestinal Tract	0.71	>=0.20	0.33	>=0.20	0.1	>=0.20	0.38	>=0.20	KCNH6 (4.2)	OLFM4 (3.7)	DHRS11 (3.5)	DNASE1 (3.4)	SULT1A2 (3.0)	SLC27A4 (2.9)	GIPC2 (2.8)	SMPD3 (2.7)	GDPD3 (2.3)	PCSK1 (2.1)	HNF4G (6.5)	VIL1 (4.5)	DNASE1 (3.4)	GSTM4 (2.8)	PRR15L (2.3)	PRSS8 (2.3)	ENSG00000230472 (1.5)	HSD3B7 (1.3)	CYP27A1 (1.3)	ENSG00000238010 (1.3)	PCK1 (3.0)	GLYCTK (2.8)	PEPD (1.9)	HOXC12 (1.5)	VEGFA (1.5)	JUND (1.5)	CRADD (1.4)	HOXC6 (1.3)	RSPO3 (1.3)	WNT4 (1.2)	ZBTB7B (2.2)	NUDT22 (1.8)	BMP2 (1.8)	VEGFA (1.5)	FGFR4 (1.4)	SEMA3G (1.1)	ENSG00000256116 (1.0)	STIP1 (0.9)
A03.556.124.369	Intestinal Mucosa	Digestive System	Gastrointestinal Tract	0.71	>=0.20	0.62	>=0.20	0.44	>=0.20	0.34	>=0.20	DHRS11 (4.2)	GIPC2 (3.8)	OLFM4 (3.6)	SULT1A2 (2.9)	CCDC47 (2.8)	LGR4 (2.8)	GDPD3 (2.6)	APOBR (2.2)	SMPD3 (2.2)	NDUFS3 (1.8)	ENSG00000257194 (6.1)	VIL1 (4.1)	HNF4G (3.6)	PRR15L (3.3)	CNNM2 (3.0)	PRSS8 (2.6)	ACAD10 (1.9)	SLC39A8 (1.8)	GSTM4 (1.6)	STXBP6 (1.5)	HOTTIP (5.0)	HOXA13 (4.2)	PCK1 (3.3)	HOXA11-AS1 (2.4)	PPARG (2.1)	FRYL (1.8)	GLYCTK (1.7)	PHF7 (1.6)	ALAS1 (1.5)	TUT1 (1.5)	BMP2 (2.8)	NUDT6 (1.7)	FGFR4 (1.5)	DCST2 (1.4)	NUDT22 (1.3)	SPCS1 (1.1)	WARS2 (1.1)	KCNJ2 (1.0)
A07.541.358	Heart Atria	Cardiovascular System	Heart	0.71	>=0.20	0.42	>=0.20	0.82	>=0.20	0.02	>=0.20	MYBPC3 (6.6)	NEXN (3.4)	TACO1 (3.3)	GIPR (2.8)	ENSG00000120341 (2.5)	ERBB4 (2.3)	CSH2 (2.1)	MTIF3 (2.1)	PARK2 (2.1)	FIGN (2.0)	ART3 (4.0)	GALNTL1 (2.9)	COL4A4 (2.7)	AS3MT (2.3)	NFE2L1 (2.2)	NCAM1 (2.1)	FHIT (2.1)	ALDH2 (1.9)	CAST (1.9)	RARB (1.7)	TNNC1 (3.9)	SLC25A26 (3.4)	SFMBT1 (2.6)	CRADD (2.4)	HOXC12 (2.4)	WDR82 (2.3)	PTPDC1 (2.2)	SPRYD7 (2.1)	MLNR (2.0)	SEMA3G (1.8)	TNNC1 (3.9)	C14orf159 (3.1)	SSPN (2.9)	NUDT6 (2.2)	CPEB4 (2.0)	SEMA3G (1.8)	KCNJ2 (1.8)	TRPT1 (1.6)
A11.872.378.590.635	Granulocyte Macrophage Progenitor Cells	Cells	Stem Cells	0.73	>=0.20	0.82	>=0.20	0.61	>=0.20	0.62	>=0.20	ENSG00000250616 (3.9)	DMXL2 (2.3)	ADPGK (2.2)	APOBR (2.0)	CCDC101 (2.0)	LAT (2.0)	QPCTL (1.9)	SPNS1 (1.8)	PPP4C (1.7)	CLN3 (1.7)	RQCD1 (2.1)	NPC1 (1.8)	CENPO (1.8)	CWC22 (1.8)	STX4 (1.7)	PMS2P3 (1.6)	ADCY3 (1.6)	NT5C2 (1.6)	TTLL4 (1.5)	PMAIP1 (1.3)	HOXA11-AS1 (2.5)	CDADC1 (2.5)	TMEM206 (2.4)	MKRN2 (2.1)	TWF2 (2.1)	RFT1 (2.1)	HOXA13 (2.1)	HOXA11 (2.0)	ALAS1 (1.9)	ENSG00000247225 (1.9)	C3orf78 (3.4)	NEK4 (1.8)	FERMT3 (1.8)	DNAH10 (1.5)	ENSG00000231365 (1.5)	PIGC (1.5)	RFX7 (1.4)	ENSG00000228536 (1.2)
A11.382	Endocrine Cells	Cells	Endocrine Cells	0.75	>=0.20	0.79	>=0.20	0.05	>=0.20	0.27	>=0.20	LINGO2 (2.1)	BDNF-AS1 (2.0)	TUFM (1.6)	LIN7C (1.5)	BDNF (1.4)	TFPI (1.4)	HSD17B12 (1.3)	CCDC47 (1.2)	PIGW (1.2)	QPCTL (1.2)	NAA25 (1.8)	UPK3B (1.6)	NPC1 (1.4)	RPGRIP1L (1.1)	BCKDK (1.1)	MFAP3 (1.0)	ORAI3 (1.0)	TRAP1 (0.9)	USP37 (0.9)	RQCD1 (0.9)	PPARG (2.0)	ENSG00000241544 (1.6)	PEMT (1.6)	CHRNA7 (1.6)	CRADD (1.4)	ETAA1 (1.3)	METTL12 (1.3)	KTN1 (1.2)	TES (1.2)	SFMBT1 (1.1)	WARS2 (1.1)	MNS1 (1.0)	ADAMTS9-AS2 (0.8)	ZNF664 (0.7)	TRPT1 (0.7)	RFX7 (0.7)	COBLL1 (0.6)	VEGFA (0.6)
A15.145	Blood	Hemic and Immune Systems	Blood	0.76	>=0.20	0.46	>=0.20	0.88	>=0.20	0.85	>=0.20	LIMD2 (2.5)	MAP3K3 (2.1)	SPI1 (2.1)	CD79B (1.8)	APOBR (1.7)	NLRC3 (1.6)	CD19 (1.6)	LAT (1.6)	RASA2 (1.6)	ANKRD55 (1.5)	FLT3 (1.9)	CSNK1G2 (1.7)	FHIT (1.5)	ENSG00000249093 (1.5)	NT5C2 (1.5)	BANK1 (1.5)	ENSG00000235300 (1.4)	DNASE1 (1.4)	ACAP2 (1.4)	SKAP1 (1.4)	CDC42-IT1 (2.2)	MAP3K1 (1.7)	EPC1 (1.7)	UBXN1 (1.7)	KIAA1683 (1.7)	PPM1M (1.6)	CORO7 (1.6)	RAF1 (1.6)	ENSG00000228397 (1.4)	DNAH1 (1.4)	FERMT3 (1.6)	DNAJC4 (1.3)	DNMT3A (1.3)	ENSG00000256116 (1.1)	C14orf159 (0.8)	RPS6KA5 (0.8)	PIGC (0.8)	ITIH4 (0.7)
A05.360.319.679.256	Cervix Uteri	Urogenital System	Genitalia	0.77	>=0.20	0.6	>=0.20	0.03	<0.20	0.17	>=0.20	ENSG00000240280 (3.0)	MYO19 (1.5)	ENSG00000227839 (1.4)	ZPBP (1.1)	ENSG00000233715 (1.1)	RASA2 (1.1)	ENSG00000225942 (1.0)	APOC1 (0.9)	SNRPD2 (0.9)	APOE (0.8)	ENSG00000248975 (2.3)	TMPRSS3 (2.0)	GRP (1.9)	ADCY3 (1.3)	GNGT1 (1.3)	CDK5RAP3 (1.0)	ENSG00000225942 (1.0)	PRSS8 (0.8)	ENSG00000235300 (0.7)	NUP54 (0.6)	WNT2 (1.9)	CDCA7 (1.2)	HOXC6 (1.1)	HOXA13 (1.0)	VEGFA (0.9)	GRHL3 (0.9)	HOXC9 (0.9)	OCIAD2 (0.8)	HOXC4 (0.8)	GANAB (0.8)	EYA2 (1.1)	VEGFA (0.9)	RPS6KA5 (0.7)	C14orf159 (0.6)	PBRM1 (0.6)	ADAMTS9-AS2 (0.5)	BMP2 (0.5)	MNS1 (0.5)
A03.734.414	Islets of Langerhans	Digestive System	Pancreas	0.77	>=0.20	0.4	>=0.20	0.2	>=0.20	0.46	>=0.20	ZFP64 (1.8)	PIGW (1.7)	MYO19 (1.6)	RPGRIP1L (1.6)	ZNHIT3 (1.5)	TUFM (1.5)	NUP160 (1.5)	LIN7C (1.4)	SNRPD2 (1.4)	FAM73A (1.4)	UPK3B (3.0)	MFAP3 (1.7)	HNF4G (1.6)	RPGRIP1L (1.6)	PTRHD1 (1.5)	PTPN11 (1.5)	GNGT1 (1.4)	TMPRSS3 (1.2)	C12orf47 (1.1)	TRAP1 (1.1)	METTL12 (2.5)	C11orf48 (1.6)	ENSG00000241544 (1.6)	UQCC (1.5)	VEGFA (1.4)	DLEU1 (1.3)	ENSG00000217404 (1.2)	SFMBT1 (1.2)	GANAB (1.1)	PPARG (1.1)	STIP1 (1.5)	WARS2 (1.4)	VEGFA (1.4)	BMP2 (1.2)	RFX7 (1.2)	ENSG00000231365 (1.1)	MNS1 (1.1)	NEK4 (0.9)
A10.549	Lymphoid Tissue	Tissues	Lymphoid Tissue	0.77	>=0.20	0.79	>=0.20	0.38	>=0.20	0.86	>=0.20	CD19 (3.3)	CD79B (2.8)	NLRC3 (2.4)	LIMD2 (2.3)	ENSG00000247735 (2.0)	LAT (1.9)	NFATC2IP (1.7)	RASA2 (1.7)	BCDIN3D (1.6)	FUBP1 (1.4)	BANK1 (3.0)	SKAP1 (2.1)	PMS2P3 (1.3)	COL4A4 (1.2)	GPR61 (1.1)	ACAP2 (1.0)	SNX11 (0.9)	TRAFD1 (0.8)	ENSG00000235300 (0.8)	CDK5RAP3 (0.8)	DLEU2 (2.4)	TIFAB (2.1)	TOX (1.6)	TNFAIP8 (1.4)	LINC00339 (1.3)	HOXC4 (1.3)	MAP3K1 (1.2)	CDCA7 (1.2)	EPC1 (1.2)	WDR82 (1.0)	FERMT3 (1.3)	ITPR2 (1.1)	ITIH3 (0.8)	ENSG00000231365 (0.7)	RFX7 (0.7)	PBRM1 (0.6)	RPS6KA5 (0.6)	DNAJC4 (0.5)
A15.382.520	Lymphatic System	Hemic and Immune Systems	Immune System	0.77	>=0.20	0.79	>=0.20	0.38	>=0.20	0.86	>=0.20	CD19 (3.3)	CD79B (2.8)	NLRC3 (2.4)	LIMD2 (2.3)	ENSG00000247735 (2.0)	LAT (1.9)	NFATC2IP (1.7)	RASA2 (1.7)	BCDIN3D (1.6)	FUBP1 (1.4)	BANK1 (3.0)	SKAP1 (2.1)	PMS2P3 (1.3)	COL4A4 (1.2)	GPR61 (1.1)	ACAP2 (1.0)	SNX11 (0.9)	TRAFD1 (0.8)	ENSG00000235300 (0.8)	CDK5RAP3 (0.8)	DLEU2 (2.4)	TIFAB (2.1)	TOX (1.6)	TNFAIP8 (1.4)	LINC00339 (1.3)	HOXC4 (1.3)	MAP3K1 (1.2)	CDCA7 (1.2)	EPC1 (1.2)	WDR82 (1.0)	FERMT3 (1.3)	ITPR2 (1.1)	ITIH3 (0.8)	ENSG00000231365 (0.7)	RFX7 (0.7)	PBRM1 (0.6)	RPS6KA5 (0.6)	DNAJC4 (0.5)
A11.329.171	Chondrocytes	Cells	Connective Tissue Cells	0.79	>=0.20	0.8	>=0.20	0.03	<0.20	0.65	>=0.20	SLC39A13 (2.6)	ZFP64 (2.6)	RPGRIP1L (2.3)	BDNF-AS1 (2.1)	PCSK1 (2.0)	SWI5 (2.0)	ENSG00000255496 (1.9)	C15orf61 (1.9)	ENSG00000233715 (1.9)	NEGR1 (1.8)	ENSG00000248975 (2.5)	VKORC1 (2.5)	COPZ2 (2.4)	RPGRIP1L (2.3)	BCL7C (1.7)	ZNF668 (1.7)	DNAJC27-AS1 (1.6)	ENSG00000257056 (1.5)	C12orf47 (1.4)	NAV1 (1.4)	BARX1 (7.9)	COL11A1 (4.1)	GDF5 (3.6)	HOXC12 (2.6)	HOXC5 (2.5)	HOXA11 (2.4)	MKRN2 (2.4)	RSPO3 (2.3)	VASN (2.2)	SMAD6 (2.1)	TBX15 (2.2)	GLT8D1 (2.2)	DCST2 (2.1)	FGF2 (2.0)	NT5DC2 (1.8)	ENSG00000231365 (1.5)	MNS1 (1.4)	WARS2 (1.2)
A07.231.114	Arteries	Cardiovascular System	Blood Vessels	0.79	>=0.20	0.92	>=0.20	0.21	>=0.20	0.08	>=0.20	CALCRL (2.1)	TFPI (1.9)	SLC39A13 (1.7)	MOCS1 (1.6)	TAOK2 (1.5)	NCKAP5L (1.4)	ANKRD55 (1.4)	NUPR1 (1.3)	NEXN (1.3)	PDZRN4 (1.2)	LMOD1 (1.8)	C10orf26 (1.8)	NCKAP5L (1.4)	NAV1 (1.4)	C3orf21 (1.3)	RNF25 (1.1)	NFE2L1 (1.0)	PRKD1 (0.9)	BCL7C (0.9)	KCTD15 (0.9)	SMAD6 (2.2)	STAB1 (2.2)	ADAMTS9-AS2 (1.8)	EML3 (1.8)	KIRREL (1.4)	PLXND1 (1.4)	ADAMTS9 (1.4)	GLIS2 (1.3)	ROM1 (1.2)	RSPO3 (1.1)	ITIH4 (2.5)	STAB1 (2.2)	BMP2 (2.1)	ADAMTS9-AS2 (1.8)	VEGFB (1.2)	ITIH3 (1.1)	ENSG00000228536 (1.1)	DNMT3A (0.8)
A04.623.603	Oropharynx	Respiratory System	Pharynx	0.79	>=0.20	0.92	>=0.20	0.77	>=0.20	0.73	>=0.20	CD19 (4.8)	CD79B (3.9)	LIMD2 (2.7)	GGNBP2 (2.5)	NLRC3 (2.5)	BCDIN3D (2.4)	ZC3H4 (2.4)	RPAIN (2.3)	RASA2 (1.9)	SLC7A6 (1.8)	BANK1 (3.5)	ENSG00000235300 (3.4)	PMS2P3 (2.0)	SNX11 (1.9)	SKAP1 (1.9)	TRAFD1 (1.8)	ZNF608 (1.7)	USP37 (1.6)	ACAP2 (1.5)	SLX4 (1.4)	TOX (2.7)	DLEU2 (2.2)	UBXN1 (2.0)	EPC1 (1.9)	ENSG00000224286 (1.8)	TRIM13 (1.8)	C11orf48 (1.7)	MAP3K1 (1.7)	CDC42-IT1 (1.6)	TNFAIP8 (1.6)	SPATA5 (2.0)	FERMT3 (1.4)	PBRM1 (1.3)	ENSG00000256116 (1.2)	DNAJC4 (1.2)	ITPR2 (1.1)	PIGC (1.1)	RFX7 (1.1)
A15.382.520.604.800	Palatine Tonsil	Hemic and Immune Systems	Immune System	0.79	>=0.20	0.92	>=0.20	0.77	>=0.20	0.73	>=0.20	CD19 (4.8)	CD79B (3.9)	LIMD2 (2.7)	GGNBP2 (2.5)	NLRC3 (2.5)	BCDIN3D (2.4)	ZC3H4 (2.4)	RPAIN (2.3)	RASA2 (1.9)	SLC7A6 (1.8)	BANK1 (3.5)	ENSG00000235300 (3.4)	PMS2P3 (2.0)	SNX11 (1.9)	SKAP1 (1.9)	TRAFD1 (1.8)	ZNF608 (1.7)	USP37 (1.6)	ACAP2 (1.5)	SLX4 (1.4)	TOX (2.7)	DLEU2 (2.2)	UBXN1 (2.0)	EPC1 (1.9)	ENSG00000224286 (1.8)	TRIM13 (1.8)	C11orf48 (1.7)	MAP3K1 (1.7)	CDC42-IT1 (1.6)	TNFAIP8 (1.6)	SPATA5 (2.0)	FERMT3 (1.4)	PBRM1 (1.3)	ENSG00000256116 (1.2)	DNAJC4 (1.2)	ITPR2 (1.1)	PIGC (1.1)	RFX7 (1.1)
A05.810.890	Urinary Bladder	Urogenital System	Urinary Tract	0.8	>=0.20	0.8	>=0.20	0.02	<0.20	0.25	>=0.20	TOMM40 (1.4)	RABEP2 (1.3)	GDPD3 (1.3)	ENSG00000233715 (1.2)	MYO19 (1.2)	ENSG00000227839 (1.2)	MRM1 (1.2)	SNRPD2 (1.1)	SLC27A4 (1.1)	ENSG00000225942 (1.0)	UPK3B (4.6)	ENSG00000248975 (2.5)	ENSG00000257194 (1.5)	ENSG00000230472 (1.0)	ENSG00000225942 (1.0)	ADCY3 (1.0)	GNGT1 (1.0)	ZNF646 (0.9)	GSTM4 (0.8)	PTRHD1 (0.8)	GRHL3 (2.7)	VEGFA (1.9)	PPARG (1.8)	HOXA13 (1.4)	KTN1 (1.3)	CAB39L (1.2)	ABCA1 (1.0)	CDC42-IT1 (1.0)	C1orf201 (1.0)	LAMB1 (0.9)	VEGFA (1.9)	GNL3 (1.6)	BMP2 (1.2)	PBRM1 (1.0)	ZBTB7B (0.9)	NUDT22 (0.8)	NT5DC2 (0.6)	STIP1 (0.5)
A10.549.400	Lymph Nodes	Tissues	Lymphoid Tissue	0.81	>=0.20	0.69	>=0.20	0.29	>=0.20	0.86	>=0.20	CD19 (3.2)	ENSG00000247735 (2.8)	CD79B (2.7)	NLRC3 (2.5)	LIMD2 (2.2)	LAT (2.0)	NFATC2IP (1.9)	APOC1 (1.8)	RASA2 (1.7)	APOE (1.5)	BANK1 (3.0)	SKAP1 (2.0)	GPR61 (1.5)	COL4A4 (1.4)	PMS2P3 (1.1)	FLT3 (0.9)	SH2B3 (0.9)	ENSG00000237435 (0.9)	ACAP2 (0.8)	C18orf8 (0.8)	TIFAB (2.9)	DLEU2 (2.6)	LINC00339 (1.6)	HOXC4 (1.5)	TOX (1.5)	TNFAIP8 (1.4)	CDCA7 (1.2)	ENSG00000243224 (1.1)	MAP3K1 (1.1)	EPC1 (1.1)	FERMT3 (1.2)	ITPR2 (1.2)	ITIH3 (0.9)	ENSG00000231365 (0.9)	RPS6KA5 (0.5)	RFX7 (0.5)	KCNJ2 (0.5)	SPCS1 (0.4)
A04.411	Lung	Respiratory System	Lung	0.82	>=0.20	0.24	>=0.20	0.03	<0.20	0.18	>=0.20	SNRPD2 (1.1)	TFPI (1.1)	ETV5 (1.1)	CALCRL (0.8)	DDX42 (0.8)	DCAF7 (0.8)	APOC1 (0.8)	ZNHIT3 (0.8)	PVRL2 (0.7)	PTPMT1 (0.7)	GRP (1.7)	GNGT1 (1.5)	COL4A4 (1.1)	ETV5 (1.1)	PTRHD1 (1.0)	UPK3B (0.9)	CBX1 (0.8)	CADM1 (0.8)	ZNF608 (0.7)	KCTD15 (0.7)	WNT2 (1.3)	GANAB (0.9)	LAMB1 (0.9)	GLIS2 (0.9)	VEGFA (0.8)	FOXP2 (0.7)	ZNRF3 (0.7)	OCIAD1 (0.7)	CDCA7 (0.7)	SMAD6 (0.6)	STIP1 (0.8)	VEGFA (0.8)	BMP2 (0.8)	WARS2 (0.7)	MNS1 (0.6)	NT5DC2 (0.5)	TEX9 (0.5)	ZNF664 (0.5)
A11.329	Connective Tissue Cells	Cells	Connective Tissue Cells	0.82	>=0.20	0.92	>=0.20	0.05	>=0.20	0.71	>=0.20	NEXN-AS1 (2.0)	PLA2G15 (2.0)	ENSG00000255496 (1.6)	SPNS1 (1.5)	PTPMT1 (1.4)	ENSG00000245538 (1.3)	SLC39A13 (1.2)	ENSG00000247735 (1.2)	ADPGK (1.1)	FTH1P5 (1.1)	HSD3B7 (1.7)	CYP27A1 (1.5)	ZNF668 (1.3)	NPC1 (1.3)	STX4 (1.2)	ENSG00000249093 (1.1)	RQCD1 (1.0)	SH2B3 (1.0)	ADCY3 (1.0)	MFAP3 (1.0)	ANXA5 (1.5)	PLXND1 (1.2)	PPARG (1.2)	CITED2 (1.2)	CDC42EP3 (1.2)	ALAS1 (1.1)	PEPD (1.1)	FNDC3A (1.1)	HOXC5 (1.0)	RFT1 (0.9)	ENSG00000256234 (1.4)	ENSG00000231365 (1.3)	PBRM1 (1.0)	C3orf78 (1.0)	FGF2 (0.9)	ENSG00000228536 (0.8)	STIP1 (0.8)	TBX15 (0.6)
A10.272	Epithelium	Tissues	Epithelium	0.82	>=0.20	0.79	>=0.20	0.63	>=0.20	0.16	>=0.20	OTX1 (4.1)	AGBL2 (3.9)	COQ4 (3.0)	IQCK (3.0)	PACRG (2.9)	C1orf173 (2.8)	IQCH (2.6)	SMPD3 (2.6)	STK33 (2.3)	TMEM219 (1.8)	CCDC146 (2.3)	TMEM116 (2.0)	PRR15L (2.0)	RARB (1.9)	UPK3B (1.7)	PRSS8 (1.6)	PMS2P3 (1.4)	CAST (1.3)	STK36 (1.3)	TMPRSS3 (1.2)	AHNAK (2.0)	WNT4 (1.6)	FOXP2 (1.5)	GRHL3 (1.4)	PHF7 (1.3)	DNAH1 (1.3)	BAP1 (1.2)	ITGB8 (1.2)	INTS5 (1.2)	C1orf201 (1.1)	DNAH10 (2.9)	MNS1 (2.2)	EYA2 (2.0)	TEX9 (1.9)	RFX7 (1.4)	ZBTB7B (0.8)	COBLL1 (0.7)	KCNJ2 (0.6)
A11.620	Muscle Cells	Cells	Muscle Cells	0.84	>=0.20	0.45	>=0.20	0.36	>=0.20	0.71	>=0.20	SLC39A13 (3.4)	DNAJB4 (2.9)	BDNF (2.8)	PPP3R2 (2.1)	ZFP64 (2.1)	ENSG00000245719 (2.0)	TAOK2 (1.9)	TFPI (1.8)	NCKAP5L (1.8)	PLA2G15 (1.8)	C3orf21 (2.7)	TFAP2D (2.7)	COPZ2 (2.4)	CTF1 (2.2)	ENSG00000257056 (2.1)	LMOD1 (2.1)	RNF25 (2.0)	EFR3B (2.0)	VKORC1 (2.0)	BCL7C (1.9)	GDF5 (3.5)	MTA2 (3.4)	HOXC5 (3.2)	ENSG00000241544 (3.0)	VASN (2.8)	KIRREL (2.8)	B3GAT3 (2.3)	LINC00339 (2.2)	ANXA5 (1.9)	SMAD6 (1.9)	FGF2 (2.3)	NT5DC2 (2.1)	ENSG00000228536 (1.9)	DCST1 (1.6)	NUDT22 (1.6)	CCDC92 (1.5)	GLT8D1 (1.4)	DNAH10 (1.4)
A11.620.520	Myocytes Smooth Muscle	Cells	Muscle Cells	0.84	>=0.20	0.45	>=0.20	0.36	>=0.20	0.71	>=0.20	SLC39A13 (3.4)	DNAJB4 (2.9)	BDNF (2.8)	PPP3R2 (2.1)	ZFP64 (2.1)	ENSG00000245719 (2.0)	TAOK2 (1.9)	TFPI (1.8)	NCKAP5L (1.8)	PLA2G15 (1.8)	C3orf21 (2.7)	TFAP2D (2.7)	COPZ2 (2.4)	CTF1 (2.2)	ENSG00000257056 (2.1)	LMOD1 (2.1)	RNF25 (2.0)	EFR3B (2.0)	VKORC1 (2.0)	BCL7C (1.9)	GDF5 (3.5)	MTA2 (3.4)	HOXC5 (3.2)	ENSG00000241544 (3.0)	VASN (2.8)	KIRREL (2.8)	B3GAT3 (2.3)	LINC00339 (2.2)	ANXA5 (1.9)	SMAD6 (1.9)	FGF2 (2.3)	NT5DC2 (2.1)	ENSG00000228536 (1.9)	DCST1 (1.6)	NUDT22 (1.6)	CCDC92 (1.5)	GLT8D1 (1.4)	DNAH10 (1.4)
A11.627.624.249	Monocyte Macrophage Precursor Cells	Cells	Myeloid Cells	0.84	>=0.20	0.65	>=0.20	0.55	>=0.20	0.46	>=0.20	ENSG00000250616 (5.8)	LAT (2.9)	QPCTL (2.7)	DMXL2 (2.7)	CCDC101 (2.5)	ADPGK (2.4)	APOBR (2.2)	CLN3 (2.1)	SPNS1 (2.1)	ASPHD1 (2.1)	NPC1 (3.2)	ADCY3 (2.7)	STX4 (2.2)	RQCD1 (2.1)	PMS2P3 (2.0)	TTLL4 (1.9)	CWC22 (1.8)	PMAIP1 (1.7)	CENPO (1.6)	ZNF536 (1.4)	HOXA11-AS1 (3.4)	FNDC3A (3.1)	TMEM206 (3.0)	HOXA13 (2.9)	HOXA11 (2.9)	MKRN2 (2.6)	CAB39L (2.3)	TWF2 (2.2)	CDADC1 (2.1)	RFT1 (2.1)	C3orf78 (4.6)	ENSG00000228536 (2.1)	FERMT3 (1.8)	NEK4 (1.7)	RFX7 (1.7)	DNAH10 (1.4)	DCST2 (1.3)	VEGFA (1.3)
A10.690.467	Muscle Smooth	Tissues	Muscles	0.87	>=0.20	0.55	>=0.20	0.05	>=0.20	0.68	>=0.20	SLC39A13 (2.8)	DNAJB4 (2.3)	BDNF (1.9)	NEXN (1.8)	TFPI (1.5)	FAM73A (1.4)	PPP3R2 (1.4)	TAOK2 (1.4)	RPGRIP1L (1.4)	ZFP64 (1.3)	LMOD1 (3.1)	CTF1 (2.2)	COPZ2 (2.1)	C3orf21 (1.9)	TFAP2D (1.8)	RNF25 (1.8)	VKORC1 (1.7)	BCL7C (1.6)	PTPN11 (1.4)	RPGRIP1L (1.4)	ENSG00000258274 (3.5)	GDF5 (2.3)	HOXC5 (2.3)	MTA2 (2.3)	VASN (2.3)	KIRREL (2.2)	ENSG00000241544 (2.1)	C7orf58 (1.8)	CDC42EP3 (1.7)	GLIS2 (1.6)	FGF2 (1.9)	NT5DC2 (1.4)	CCDC92 (1.3)	ITIH3 (1.2)	GLT8D1 (1.2)	ENSG00000228536 (1.2)	VEGFB (1.1)	DCST1 (1.0)
A07.541	Heart	Cardiovascular System	Heart	0.9	>=0.20	0.31	>=0.20	0.26	>=0.20	0.06	>=0.20	MYBPC3 (5.9)	PARK2 (4.6)	NEXN (3.0)	ADCY9 (2.4)	NDUFS3 (2.3)	MTIF3 (2.3)	DNAJB4 (2.1)	CALCRL (2.0)	PACRG (1.9)	ENSG00000227839 (1.9)	ART3 (3.8)	CTF1 (3.0)	RARB (2.8)	NCAM1 (2.6)	GALNTL1 (2.5)	ENSG00000237435 (2.5)	ADCY9 (2.4)	C19orf34 (2.4)	NFE2L1 (2.3)	TMEM116 (2.2)	TNNC1 (4.7)	CRADD (3.3)	ENSG00000235725 (3.1)	UQCC (2.0)	DNAJA3 (1.9)	ENSG00000235601 (1.8)	KTN1 (1.8)	SEMA3G (1.7)	ENSG00000223561 (1.7)	ENSG00000224286 (1.6)	TNNC1 (4.7)	C14orf159 (2.7)	TRPT1 (2.4)	VEGFB (2.4)	SSPN (2.2)	MACROD1 (2.1)	KCNJ2 (2.1)	CPEB4 (2.0)
A07.541.560	Heart Ventricles	Cardiovascular System	Heart	0.9	>=0.20	0.24	>=0.20	0.27	>=0.20	0.09	>=0.20	MYBPC3 (6.3)	PARK2 (5.2)	NEXN (3.1)	NDUFS3 (2.7)	ADCY9 (2.6)	MTIF3 (2.5)	DNAJB4 (2.3)	CALCRL (2.1)	ENSG00000227839 (2.1)	PACRG (2.1)	ART3 (4.1)	CTF1 (3.5)	RARB (3.2)	C19orf34 (3.0)	ENSG00000237435 (2.9)	NCAM1 (2.9)	ADCY9 (2.6)	GALNTL1 (2.6)	TMEM116 (2.5)	NFE2L1 (2.5)	TNNC1 (5.2)	ENSG00000235725 (3.7)	CRADD (3.6)	UQCC (2.4)	ENSG00000235601 (2.3)	DNAJA3 (2.3)	KTN1 (2.0)	VEGFA (1.9)	LRIG1 (1.9)	SEMA3G (1.9)	TNNC1 (5.2)	C14orf159 (2.9)	TRPT1 (2.7)	VEGFB (2.7)	MACROD1 (2.5)	KCNJ2 (2.3)	CPEB4 (2.1)	SSPN (2.1)
A10.615.789	Serous Membrane	Tissues	Membranes	0.92	>=0.20	0.84	>=0.20	0.00881	<0.20	0.14	>=0.20	TRAP1 (1.2)	SULT1A2 (1.0)	FIGN (1.0)	NUPR1 (0.9)	MTIF3 (0.8)	SNRPD2 (0.8)	APOC1 (0.8)	ZFP64 (0.8)	GTF3A (0.7)	APOE (0.7)	UPK3B (2.9)	C10orf26 (1.3)	TRAP1 (1.2)	ZNF608 (1.1)	ADCY3 (1.1)	PRKD1 (1.1)	HSD3B7 (1.0)	CDK5RAP3 (1.0)	CYP27A1 (0.9)	STK36 (0.9)	HOXC4 (1.7)	ADAMTS9 (1.6)	DLEU2 (1.5)	COL11A1 (1.5)	HOXC6 (1.5)	HOXC5 (1.3)	LAMB1 (1.3)	RSPO3 (1.2)	KIAA1683 (1.1)	GLIS2 (1.0)	EYA2 (1.2)	GNL3 (0.9)	GLT8D1 (0.9)	ADAMTS9-AS2 (0.8)	ZNF664 (0.6)	SEMA3G (0.6)	TNNC1 (0.6)	STAB1 (0.6)
A11.066	Antigen Presenting Cells	Cells	Antigen-Presenting Cells	0.92	>=0.20	0.74	>=0.20	0.45	>=0.20	0.92	>=0.20	APOBR (2.6)	SPI1 (2.5)	SLX4 (2.4)	ADPGK (2.1)	IL27 (1.9)	STRADA (1.9)	PLA2G15 (1.5)	GRIN3A (1.4)	DCAF7 (1.4)	DHRS11 (1.4)	TRAFD1 (3.0)	SNX11 (2.8)	STX4 (2.5)	SLX4 (2.4)	BCKDK (1.8)	SLC39A8 (1.7)	ARNTL (1.7)	SH2B3 (1.6)	NAA25 (1.5)	GNAT2 (1.5)	TIFAB (4.8)	PPM1M (2.7)	TMEM206 (2.6)	TWF2 (2.2)	STAB1 (1.8)	MLNR (1.6)	MAP3K1 (1.6)	ALAS1 (1.6)	PEPD (1.6)	TNFAIP8 (1.5)	ENSG00000256116 (1.9)	FERMT3 (1.9)	STAB1 (1.8)	PBRM1 (1.5)	DCST1 (1.1)	ITPR2 (1.0)	DCST2 (1.0)	C3orf78 (0.9)
A15.382.812.260	Dendritic Cells	Hemic and Immune Systems	Immune System	0.92	>=0.20	0.74	>=0.20	0.45	>=0.20	0.92	>=0.20	APOBR (2.6)	SPI1 (2.5)	SLX4 (2.4)	ADPGK (2.1)	IL27 (1.9)	STRADA (1.9)	PLA2G15 (1.5)	GRIN3A (1.4)	DCAF7 (1.4)	DHRS11 (1.4)	TRAFD1 (3.0)	SNX11 (2.8)	STX4 (2.5)	SLX4 (2.4)	BCKDK (1.8)	SLC39A8 (1.7)	ARNTL (1.7)	SH2B3 (1.6)	NAA25 (1.5)	GNAT2 (1.5)	TIFAB (4.8)	PPM1M (2.7)	TMEM206 (2.6)	TWF2 (2.2)	STAB1 (1.8)	MLNR (1.6)	MAP3K1 (1.6)	ALAS1 (1.6)	PEPD (1.6)	TNFAIP8 (1.5)	ENSG00000256116 (1.9)	FERMT3 (1.9)	STAB1 (1.8)	PBRM1 (1.5)	DCST1 (1.1)	ITPR2 (1.0)	DCST2 (1.0)	C3orf78 (0.9)
A15.382.812.522	Macrophages	Hemic and Immune Systems	Immune System	0.92	>=0.20	0.89	>=0.20	0.52	>=0.20	0.77	>=0.20	PLA2G15 (2.9)	SPNS1 (2.6)	DMXL2 (2.6)	APOBR (2.5)	SPI1 (2.4)	PTPMT1 (2.4)	ADPGK (2.3)	APOC1 (2.3)	LAT (1.8)	ENSG00000245538 (1.7)	CYP27A1 (4.0)	TTLL4 (2.9)	STX4 (2.7)	HSD3B7 (2.6)	ENSG00000249093 (2.5)	NPC1 (2.4)	ADCY3 (2.0)	SH2B3 (1.8)	ACAP2 (1.6)	SNX11 (1.5)	ALAS1 (2.5)	TMEM206 (2.1)	PPARG (2.0)	PPM1M (2.0)	TWF2 (1.9)	PEPD (1.7)	PLXND1 (1.7)	ABCA1 (1.5)	FNDC3A (1.5)	ANXA5 (1.5)	ENSG00000256234 (3.7)	FERMT3 (2.0)	PBRM1 (1.7)	ITPR2 (1.6)	C3orf78 (1.5)	STIP1 (1.3)	ENSG00000256116 (1.1)	DNMT3A (0.9)
A11.118.637.415	Granulocytes	Cells	Blood Cells	0.92	>=0.20	0.35	>=0.20	0.78	>=0.20	0.46	>=0.20	ENSG00000250616 (5.2)	SPI1 (4.3)	APOBR (4.0)	MCTP2 (3.9)	LIMD2 (3.8)	ANKRD55 (3.5)	YPEL3 (3.4)	MAP3K3 (3.3)	RASA2 (2.6)	DMXL2 (2.6)	GNAT2 (4.2)	CSNK1G2 (3.6)	NT5C2 (3.6)	ACAP2 (3.5)	ENSG00000249093 (3.4)	AMPD2 (3.3)	ARNTL (3.3)	HIP1 (3.2)	KAT8 (3.1)	TRAFD1 (3.0)	RAF1 (4.8)	CDC42-IT1 (4.8)	TMCC1 (3.5)	ENSG00000203644 (2.8)	ABCA1 (2.8)	MAP3K1 (2.7)	DLEU2 (2.6)	ENSG00000235601 (2.6)	PPP2R5A (2.6)	PPM1M (2.4)	RPS6KA5 (2.9)	ZBTB7B (2.5)	DCST1 (2.4)	C14orf159 (2.4)	KCNJ2 (2.4)	FERMT3 (2.0)	CPEB4 (1.9)	ITPR2 (1.6)
A11.382.625	Enteroendocrine Cells	Cells	Endocrine Cells	0.93	>=0.20	0.39	>=0.20	0.2	>=0.20	0.31	>=0.20	MYO19 (2.5)	NUP160 (2.1)	PIGW (2.0)	ZNHIT3 (2.0)	ZFP64 (1.8)	TUFM (1.8)	RPS17P5 (1.7)	TRAP1 (1.6)	TMEM18 (1.6)	LIN7C (1.6)	UPK3B (4.6)	HNF4G (2.3)	TMPRSS3 (2.2)	PTRHD1 (2.1)	GNGT1 (1.9)	MFAP3 (1.8)	TRAP1 (1.6)	PTPN11 (1.6)	CWC22 (1.4)	RPGRIP1L (1.2)	METTL12 (3.2)	ENSG00000241544 (2.4)	SFMBT1 (2.2)	UQCC (2.0)	C11orf48 (1.9)	PPARG (1.7)	VEGFA (1.7)	DLEU1 (1.7)	ITGB8 (1.7)	ENSG00000217404 (1.6)	WARS2 (1.8)	VEGFA (1.7)	STIP1 (1.6)	ENSG00000231365 (1.5)	MNS1 (1.5)	RFX7 (1.4)	TRPT1 (1.2)	BMP2 (1.2)
A11.436.294.064	Glucagon Secreting Cells	Cells	Epithelial Cells	0.93	>=0.20	0.39	>=0.20	0.2	>=0.20	0.31	>=0.20	MYO19 (2.5)	NUP160 (2.1)	PIGW (2.0)	ZNHIT3 (2.0)	ZFP64 (1.8)	TUFM (1.8)	RPS17P5 (1.7)	TRAP1 (1.6)	TMEM18 (1.6)	LIN7C (1.6)	UPK3B (4.6)	HNF4G (2.3)	TMPRSS3 (2.2)	PTRHD1 (2.1)	GNGT1 (1.9)	MFAP3 (1.8)	TRAP1 (1.6)	PTPN11 (1.6)	CWC22 (1.4)	RPGRIP1L (1.2)	METTL12 (3.2)	ENSG00000241544 (2.4)	SFMBT1 (2.2)	UQCC (2.0)	C11orf48 (1.9)	PPARG (1.7)	VEGFA (1.7)	DLEU1 (1.7)	ITGB8 (1.7)	ENSG00000217404 (1.6)	WARS2 (1.8)	VEGFA (1.7)	STIP1 (1.6)	ENSG00000231365 (1.5)	MNS1 (1.5)	RFX7 (1.4)	TRPT1 (1.2)	BMP2 (1.2)
A15.382.490.315.583	Neutrophils	Hemic and Immune Systems	Immune System	0.93	>=0.20	0.3	>=0.20	0.77	>=0.20	0.44	>=0.20	ENSG00000250616 (5.8)	SPI1 (4.6)	APOBR (4.2)	LIMD2 (4.2)	MCTP2 (4.2)	YPEL3 (3.8)	MAP3K3 (3.6)	ANKRD55 (3.6)	RASA2 (2.8)	DMXL2 (2.7)	GNAT2 (4.6)	CSNK1G2 (3.9)	ENSG00000249093 (3.7)	ACAP2 (3.7)	NT5C2 (3.7)	ARNTL (3.7)	AMPD2 (3.6)	HIP1 (3.6)	KAT8 (3.4)	NCOA1 (3.3)	CDC42-IT1 (5.3)	RAF1 (5.2)	TMCC1 (4.0)	ABCA1 (3.2)	ENSG00000203644 (3.1)	MAP3K1 (3.0)	ENSG00000235601 (2.9)	PPP2R5A (2.7)	DLEU2 (2.7)	PPM1M (2.6)	RPS6KA5 (3.1)	ZBTB7B (2.8)	DCST1 (2.7)	C14orf159 (2.7)	KCNJ2 (2.6)	CPEB4 (2.2)	FERMT3 (2.0)	ITPR2 (1.8)
A05.360.444.492.362	Foreskin	Urogenital System	Genitalia	0.94	>=0.20	0.97	>=0.20	0.28	>=0.20	0.6	>=0.20	ENSG00000247735 (2.9)	BDNF-AS1 (2.8)	NEXN-AS1 (2.2)	SMPD3 (1.9)	HSD17B12 (1.8)	ENSG00000255496 (1.5)	ENSG00000227839 (1.5)	GNPDA2 (1.5)	BDNF (1.4)	LIN7C (1.3)	MFAP3 (1.8)	STXBP6 (1.6)	KCTD15 (1.5)	GNAT2 (1.4)	C3orf21 (1.3)	PTPN11 (1.3)	C10orf26 (1.1)	CENPO (1.1)	ACAP2 (1.0)	COPZ2 (1.0)	HOXC13 (2.7)	HOXA13 (2.2)	VASN (2.0)	HOXA11 (1.7)	CITED2 (1.6)	RAB18 (1.3)	GRHL3 (1.3)	COL11A1 (1.3)	AHNAK (1.2)	ETAA1 (1.1)	COBLL1 (1.6)	FGF2 (1.3)	RFX7 (1.2)	ENSG00000256116 (1.1)	PBRM1 (1.0)	BMP2 (1.0)	ENSG00000231365 (0.9)	PIGC (0.9)
A05.360.444.492	Penis	Urogenital System	Genitalia	0.95	>=0.20	0.97	>=0.20	0.25	>=0.20	0.58	>=0.20	ENSG00000247735 (2.8)	BDNF-AS1 (2.7)	NEXN-AS1 (2.1)	SMPD3 (1.9)	HSD17B12 (1.6)	ENSG00000227839 (1.5)	GNPDA2 (1.5)	ENSG00000255496 (1.4)	BDNF (1.4)	GDPD3 (1.3)	MFAP3 (1.7)	STXBP6 (1.5)	KCTD15 (1.5)	GNAT2 (1.3)	C3orf21 (1.3)	PTPN11 (1.2)	C10orf26 (1.1)	CENPO (1.0)	COPZ2 (1.0)	ACAP2 (0.9)	HOXC13 (2.6)	HOXA13 (2.2)	VASN (2.0)	HOXA11 (1.6)	CITED2 (1.6)	GRHL3 (1.4)	RAB18 (1.3)	COL11A1 (1.2)	AHNAK (1.2)	LAMB1 (1.1)	COBLL1 (1.5)	FGF2 (1.2)	RFX7 (1.0)	BMP2 (1.0)	ENSG00000256116 (1.0)	PBRM1 (0.9)	ENSG00000231365 (0.8)	PIGC (0.8)
A14.549.885	Tongue	Stomatognathic System	Mouth	0.95	>=0.20	0.99	>=0.20	0.73	>=0.20	0.79	>=0.20	PPP3R2 (4.1)	ENSG00000233569 (3.7)	FTSJ3 (2.8)	TACO1 (2.8)	ENSG00000247735 (2.5)	SMARCD2 (2.1)	ENSG00000253734 (1.9)	GRIN3A (1.9)	ENSG00000245538 (1.7)	HSD17B12 (1.7)	SETD1A (2.7)	GNGT1 (2.7)	GRP (2.0)	ENSG00000238010 (2.0)	ZNF646 (2.0)	ZNF668 (2.0)	STX4 (1.9)	NAA25 (1.7)	ENSG00000234942 (1.7)	BCS1L (1.5)	ENSG00000224286 (2.8)	GRHL3 (2.8)	ENSG00000241544 (2.4)	HOXC13 (2.3)	C11orf83 (2.3)	METTL12 (2.0)	TIFAB (2.0)	DNAJA3 (1.8)	WNT4 (1.7)	SLC25A26 (1.6)	ITIH4 (1.1)	TBX15 (1.0)	BMP2 (1.0)	FGFR4 (1.0)	ENSG00000256116 (1.0)	KCNJ2 (0.9)	TEX9 (0.8)	SSPN (0.7)
A02.835.583.443.800.800	Synovial Fluid	Musculoskeletal System	Skeleton	0.96	>=0.20	0.4	>=0.20	0.33	>=0.20	0.94	>=0.20	LAT (3.6)	NLRC3 (3.3)	ENSG00000215099 (3.1)	APOBR (2.5)	SPI1 (2.2)	KBTBD4 (2.0)	CCDC101 (1.9)	LIMD2 (1.9)	NUP160 (1.8)	SLC7A6OS (1.8)	FLT3 (4.9)	SKAP1 (3.4)	CSNK1G2 (2.5)	ZNF142 (2.4)	ENSG00000249093 (2.1)	C12orf47 (2.1)	SLC39A8 (1.8)	PTRHD1 (1.8)	PMAIP1 (1.8)	ADCY3 (1.7)	EPC1 (3.2)	PPM1M (3.0)	MTA2 (2.8)	TIFAB (2.7)	UBXN1 (2.7)	CDC42 (2.5)	EML3 (2.5)	TWF2 (2.5)	TOX (2.5)	WDR82 (2.3)	DNAJC4 (2.2)	PIGC (1.8)	FERMT3 (1.7)	DNMT3A (1.5)	ITIH4 (1.5)	ENSG00000256116 (1.1)	NUDT22 (0.9)	RFX7 (0.8)
A11.329.372.600	Macrophages Alveolar	Cells	Connective Tissue Cells	0.96	>=0.20	0.97	>=0.20	0.35	>=0.20	0.67	>=0.20	PTPMT1 (4.3)	ENSG00000247735 (4.2)	PLA2G15 (4.1)	APOC1 (3.9)	ENSG00000245538 (3.6)	SPNS1 (3.0)	DMXL2 (2.8)	FTH1P5 (2.5)	PPP3R2 (2.5)	ADPGK (2.1)	CYP27A1 (5.9)	HSD3B7 (3.4)	TTLL4 (2.8)	ENSG00000249093 (2.5)	STX4 (2.4)	NPC1 (2.3)	SH2B3 (2.3)	ALDH2 (2.1)	GPR61 (1.9)	ACAP2 (1.8)	ITGB8 (3.4)	PPARG (3.3)	ALAS1 (2.9)	PPM1M (2.2)	ANXA5 (2.1)	PTPDC1 (2.1)	PEPD (2.0)	ABCA1 (2.0)	C7orf58 (1.7)	RFT1 (1.7)	ENSG00000256234 (8.4)	ITPR2 (2.0)	FERMT3 (1.7)	DNMT3A (1.6)	PBRM1 (1.1)	CPEB4 (1.0)	SPCS1 (0.8)	ENSG00000228536 (0.6)
A15.382.812	Mononuclear Phagocyte System	Hemic and Immune Systems	Immune System	0.96	>=0.20	0.7	>=0.20	0.51	>=0.20	0.88	>=0.20	SPI1 (2.7)	APOBR (2.7)	ADPGK (2.3)	DMXL2 (2.2)	SPNS1 (2.2)	PLA2G15 (1.8)	SLX4 (1.7)	FTH1P5 (1.7)	IL27 (1.6)	ENSG00000245538 (1.6)	CYP27A1 (2.7)	STX4 (2.5)	TTLL4 (2.3)	ENSG00000249093 (2.1)	SNX11 (2.0)	TRAFD1 (2.0)	SH2B3 (1.9)	SLX4 (1.7)	HSD3B7 (1.7)	NPC1 (1.7)	TIFAB (2.6)	PPM1M (2.4)	TMEM206 (2.1)	TWF2 (2.1)	ALAS1 (1.7)	PPARG (1.6)	ANXA5 (1.5)	CORO7 (1.5)	PEPD (1.4)	ABCA1 (1.4)	FERMT3 (2.0)	ENSG00000256234 (1.8)	ENSG00000256116 (1.5)	PBRM1 (1.4)	STAB1 (1.3)	DCST1 (1.1)	C3orf78 (1.0)	ITPR2 (1.0)
A11.627	Myeloid Cells	Cells	Myeloid Cells	0.97	>=0.20	0.62	>=0.20	0.64	>=0.20	0.77	>=0.20	SPI1 (3.1)	APOBR (2.9)	DMXL2 (2.4)	ADPGK (2.1)	ENSG00000245538 (1.7)	LIMD2 (1.7)	SPNS1 (1.6)	FTH1P5 (1.6)	SLX4 (1.6)	IL27 (1.5)	TTLL4 (2.6)	ENSG00000249093 (2.4)	STX4 (2.3)	CYP27A1 (2.3)	TRAFD1 (2.0)	SNX11 (2.0)	ACAP2 (1.9)	SH2B3 (1.8)	GNAT2 (1.8)	KAT8 (1.6)	PPM1M (2.3)	TWF2 (1.9)	TIFAB (1.7)	ABCA1 (1.7)	ENSG00000235601 (1.6)	CORO7 (1.6)	DNAH1 (1.5)	CDC42-IT1 (1.5)	FNDC3A (1.5)	MAP3K1 (1.5)	FERMT3 (2.0)	ENSG00000256234 (1.6)	ENSG00000256116 (1.5)	DCST1 (1.4)	ZBTB7B (1.2)	ITPR2 (1.1)	KCNJ2 (1.1)	CPEB4 (0.9)
A15.378	Hematopoietic System	Hemic and Immune Systems	Hematopoietic System	0.97	>=0.20	0.51	>=0.20	0.67	>=0.20	0.75	>=0.20	SPI1 (3.3)	APOBR (2.9)	DMXL2 (2.2)	LIMD2 (2.2)	ADPGK (2.1)	MAP3K3 (1.9)	ENSG00000250616 (1.9)	IL27 (1.8)	SLX4 (1.6)	ENSG00000245719 (1.5)	TTLL4 (2.3)	ENSG00000249093 (2.2)	STX4 (2.0)	ACAP2 (2.0)	TRAFD1 (2.0)	SNX11 (2.0)	GNAT2 (1.9)	KAT8 (1.9)	SH2B3 (1.8)	CSNK1G2 (1.8)	PPM1M (2.2)	CORO7 (2.0)	RAF1 (2.0)	CDC42-IT1 (1.9)	TWF2 (1.8)	MAP3K1 (1.8)	ENSG00000235601 (1.7)	TIFAB (1.6)	DNAH1 (1.6)	ABCA1 (1.5)	FERMT3 (2.0)	DCST1 (1.7)	ZBTB7B (1.5)	ENSG00000256116 (1.4)	KCNJ2 (1.0)	CPEB4 (1.0)	STAB1 (0.9)	DNMT3A (0.8)
A15.378.316	Bone Marrow Cells	Hemic and Immune Systems	Hematopoietic System	0.97	>=0.20	0.51	>=0.20	0.67	>=0.20	0.75	>=0.20	SPI1 (3.3)	APOBR (2.9)	DMXL2 (2.2)	LIMD2 (2.2)	ADPGK (2.1)	MAP3K3 (1.9)	ENSG00000250616 (1.9)	IL27 (1.8)	SLX4 (1.6)	ENSG00000245719 (1.5)	TTLL4 (2.3)	ENSG00000249093 (2.2)	STX4 (2.0)	ACAP2 (2.0)	TRAFD1 (2.0)	SNX11 (2.0)	GNAT2 (1.9)	KAT8 (1.9)	SH2B3 (1.8)	CSNK1G2 (1.8)	PPM1M (2.2)	CORO7 (2.0)	RAF1 (2.0)	CDC42-IT1 (1.9)	TWF2 (1.8)	MAP3K1 (1.8)	ENSG00000235601 (1.7)	TIFAB (1.6)	DNAH1 (1.6)	ABCA1 (1.5)	FERMT3 (2.0)	DCST1 (1.7)	ZBTB7B (1.5)	ENSG00000256116 (1.4)	KCNJ2 (1.0)	CPEB4 (1.0)	STAB1 (0.9)	DNMT3A (0.8)
A10.165.450	Granulation Tissue	Tissues	Connective Tissue	0.98	>=0.20	0.38	>=0.20	0.15	>=0.20	0.78	>=0.20	ENSG00000255496 (3.7)	NEGR1 (2.7)	NCKAP5L (2.5)	ZZZ3 (2.4)	MAP2K5 (2.2)	BDNF (2.2)	SLC39A13 (2.1)	DNAJB4 (2.0)	RPS17P5 (2.0)	NUPR1 (2.0)	ENSG00000257056 (3.3)	EFR3B (3.2)	ENSG00000254300 (3.1)	COPZ2 (2.6)	NCKAP5L (2.5)	VKORC1 (2.5)	PRKD1 (2.4)	NAV1 (2.4)	ENSG00000234942 (2.3)	CTF1 (2.3)	VASN (3.3)	HOXC5 (3.1)	WNT2 (3.0)	CDC42EP3 (3.0)	ENSG00000243224 (2.7)	HOXC8 (2.5)	CITED2 (2.5)	GDF5 (2.3)	ANXA5 (1.9)	ENSG00000235725 (1.8)	FGF2 (3.1)	TBX15 (2.7)	ENSG00000228536 (2.2)	DNAH10 (1.9)	GLT8D1 (1.7)	VEGFA (1.6)	NT5DC2 (1.6)	DCST1 (1.4)
A10.165.450.300	Cicatrix	Tissues	Connective Tissue	0.98	>=0.20	0.38	>=0.20	0.15	>=0.20	0.78	>=0.20	ENSG00000255496 (3.7)	NEGR1 (2.7)	NCKAP5L (2.5)	ZZZ3 (2.4)	MAP2K5 (2.2)	BDNF (2.2)	SLC39A13 (2.1)	DNAJB4 (2.0)	RPS17P5 (2.0)	NUPR1 (2.0)	ENSG00000257056 (3.3)	EFR3B (3.2)	ENSG00000254300 (3.1)	COPZ2 (2.6)	NCKAP5L (2.5)	VKORC1 (2.5)	PRKD1 (2.4)	NAV1 (2.4)	ENSG00000234942 (2.3)	CTF1 (2.3)	VASN (3.3)	HOXC5 (3.1)	WNT2 (3.0)	CDC42EP3 (3.0)	ENSG00000243224 (2.7)	HOXC8 (2.5)	CITED2 (2.5)	GDF5 (2.3)	ANXA5 (1.9)	ENSG00000235725 (1.8)	FGF2 (3.1)	TBX15 (2.7)	ENSG00000228536 (2.2)	DNAH10 (1.9)	GLT8D1 (1.7)	VEGFA (1.6)	NT5DC2 (1.6)	DCST1 (1.4)
A10.165.450.300.425	Keloid	Tissues	Connective Tissue	0.98	>=0.20	0.38	>=0.20	0.18	>=0.20	0.82	>=0.20	ENSG00000255496 (3.7)	NEGR1 (2.9)	NCKAP5L (2.8)	ZZZ3 (2.6)	ENSG00000253734 (2.3)	DNAJB4 (2.1)	BDNF (2.1)	SLC39A13 (2.1)	RPS17P5 (2.0)	NUPR1 (2.0)	ENSG00000254300 (3.9)	ENSG00000257056 (3.2)	EFR3B (3.2)	NCKAP5L (2.8)	COPZ2 (2.7)	VKORC1 (2.5)	NAV1 (2.4)	PRKD1 (2.3)	ENSG00000234942 (2.2)	CTF1 (1.9)	WNT2 (3.5)	VASN (3.3)	CDC42EP3 (3.0)	ENSG00000243224 (2.8)	CITED2 (2.6)	GDF5 (2.4)	HOXC5 (2.2)	ENSG00000235725 (1.9)	ANXA5 (1.9)	GLIS2 (1.9)	FGF2 (3.2)	TBX15 (3.1)	ENSG00000228536 (2.1)	VEGFA (1.7)	NT5DC2 (1.7)	DNAH10 (1.7)	GLT8D1 (1.7)	DCST1 (1.5)
A14.724.557	Nasopharynx	Stomatognathic System	Pharynx	0.98	>=0.20	0.77	>=0.20	0.52	>=0.20	0.37	>=0.20	ENSG00000245719 (4.0)	STRADA (2.9)	C16orf92 (2.7)	GGNBP2 (2.6)	AGBL2 (2.4)	IL27 (2.3)	ZZZ3 (2.3)	ENSG00000225942 (2.2)	STK33 (2.2)	ENSG00000120341 (2.2)	ENSG00000257056 (5.3)	ENSG00000234942 (4.3)	CCDC146 (2.9)	EFR3B (2.7)	GPR61 (2.5)	ENSG00000237435 (2.5)	ENSG00000225942 (2.2)	C19orf34 (2.2)	ENSG00000254300 (2.1)	MC4R (2.1)	ENSG00000235601 (4.1)	ENSG00000224286 (3.6)	ENSG00000243224 (3.3)	ENSG00000247225 (3.3)	ENSG00000241544 (3.0)	ENSG00000235725 (2.6)	GLYCTK-AS1 (2.5)	ENSG00000258274 (2.1)	GORAB (2.0)	TMEM206 (1.9)	ENSG00000256234 (3.3)	DNAH10 (2.9)	ITIH4 (2.5)	DCST1 (2.5)	ENSG00000228536 (2.4)	ZNF664 (2.2)	C14orf159 (1.7)	MNS1 (1.6)
A15.378.316.580	Monocytes	Hemic and Immune Systems	Hematopoietic System	0.98	>=0.20	0.5	>=0.20	0.55	>=0.20	0.89	>=0.20	SPI1 (3.1)	APOBR (2.8)	ADPGK (2.4)	DMXL2 (2.3)	SPNS1 (2.2)	SLX4 (2.1)	IL27 (2.0)	CLN3 (1.6)	DCAF7 (1.6)	FTH1P5 (1.6)	STX4 (2.4)	TTLL4 (2.4)	SNX11 (2.1)	SLX4 (2.1)	SH2B3 (2.1)	ENSG00000249093 (1.9)	CYP27A1 (1.9)	BCKDK (1.9)	TRAFD1 (1.8)	SLC39A8 (1.8)	TIFAB (2.9)	PPM1M (2.5)	TWF2 (2.4)	TMEM206 (2.1)	CORO7 (2.0)	STAB1 (1.7)	ENSG00000235601 (1.6)	FNDC3A (1.6)	DNAH1 (1.5)	MAP3K1 (1.5)	FERMT3 (2.2)	STAB1 (1.7)	ENSG00000256116 (1.6)	DCST1 (1.5)	ZBTB7B (1.3)	PBRM1 (1.2)	C3orf78 (1.2)	KCNJ2 (0.9)
A15.382.680	Phagocytes	Hemic and Immune Systems	Immune System	0.98	>=0.20	0.57	>=0.20	0.62	>=0.20	0.76	>=0.20	SPI1 (3.3)	APOBR (3.0)	DMXL2 (2.5)	ADPGK (2.2)	FTH1P5 (1.8)	LIMD2 (1.8)	ENSG00000245538 (1.7)	IL27 (1.6)	SPNS1 (1.6)	SLX4 (1.6)	TTLL4 (2.7)	ENSG00000249093 (2.5)	CYP27A1 (2.5)	STX4 (2.5)	TRAFD1 (2.1)	SNX11 (2.1)	ACAP2 (2.0)	GNAT2 (1.9)	SH2B3 (1.9)	ARNTL (1.8)	PPM1M (2.5)	TWF2 (2.0)	ABCA1 (1.9)	TIFAB (1.8)	ENSG00000235601 (1.8)	CORO7 (1.7)	DNAH1 (1.6)	FNDC3A (1.6)	CDC42-IT1 (1.6)	RAF1 (1.6)	FERMT3 (2.1)	ENSG00000256234 (1.7)	ENSG00000256116 (1.6)	DCST1 (1.5)	ZBTB7B (1.3)	KCNJ2 (1.2)	ITPR2 (1.2)	CPEB4 (1.0)
A14.724	Pharynx	Stomatognathic System	Pharynx	0.98	>=0.20	0.87	>=0.20	0.71	>=0.20	0.52	>=0.20	CD19 (3.1)	GGNBP2 (2.6)	ENSG00000245719 (2.4)	C16orf92 (2.1)	STRADA (2.0)	NLRC3 (1.9)	ZC3H4 (1.8)	CD79B (1.8)	ZZZ3 (1.7)	MCTP2 (1.6)	ENSG00000257056 (3.2)	ENSG00000234942 (2.6)	BANK1 (2.5)	SNX11 (1.9)	ENSG00000237435 (1.7)	EFR3B (1.7)	TRAFD1 (1.6)	NAA25 (1.6)	CDK5RAP3 (1.6)	CCDC146 (1.5)	ENSG00000224286 (2.9)	ENSG00000235601 (2.4)	ENSG00000241544 (2.3)	ENSG00000243224 (2.2)	ENSG00000247225 (2.1)	TMEM206 (1.6)	ENSG00000235725 (1.5)	DNAH1 (1.4)	TRIM13 (1.4)	ENSG00000217404 (1.3)	ENSG00000256234 (1.7)	ENSG00000228536 (1.6)	DNAH10 (1.6)	DCST1 (1.6)	ITIH4 (1.4)	ZNF664 (1.2)	C14orf159 (1.0)	EYA2 (0.8)
A02.165	Cartilage	Musculoskeletal System	Cartilage	0.99	>=0.20	0.31	>=0.20	0.02	<0.20	0.05	>=0.20	QPCTL (2.8)	FNBP4 (2.3)	ENSG00000257228 (2.3)	NUPR1 (1.8)	DDX42 (1.7)	FUBP1 (1.6)	ATXN2L (1.5)	ENSG00000258057 (1.5)	C1QTNF4 (1.5)	BBS4 (1.4)	ENSG00000257194 (9.0)	GRP (4.9)	ZNF608 (2.2)	ADCY3 (2.1)	NPC1 (2.1)	PRKD1 (2.0)	SLC39A8 (2.0)	STX4 (1.8)	ENSG00000238010 (1.6)	C10orf26 (1.4)	COL11A1 (6.1)	BARX1 (4.2)	ADAMTS9-AS2 (3.7)	ADAMTS9 (3.4)	VASN (2.9)	VEGFA (2.6)	METTL12 (2.6)	KIRREL (2.2)	FOXP2 (2.2)	CRADD (2.0)	ENSG00000228536 (5.3)	BMP2 (4.1)	ADAMTS9-AS2 (3.7)	TBX15 (3.1)	VEGFA (2.6)	FGF2 (2.2)	GNL3 (2.0)	WARS2 (1.8)
A17.815	Skin	Integumentary System	Skin	0.99	>=0.20	0.95	>=0.20	0.06	>=0.20	0.28	>=0.20	TFAP2B (1.8)	GDPD3 (1.4)	KCNJ12 (1.3)	SLC27A4 (1.3)	SMPD3 (1.2)	GIPC2 (1.2)	NUPR1 (1.1)	COQ4 (1.1)	SMARCD2 (1.0)	PIGW (0.9)	KCTD15 (2.5)	PRSS8 (1.2)	CAST (1.0)	COPZ2 (1.0)	C10orf26 (1.0)	GNAI3 (1.0)	HSD3B7 (0.9)	ALDH2 (0.9)	PTRHD1 (0.7)	STXBP6 (0.7)	WNT4 (2.7)	GRHL3 (2.5)	AHNAK (2.3)	HOXC6 (1.7)	HOXC13 (1.7)	RAB18 (1.7)	MAP3K1 (1.2)	HOXC9 (1.2)	TRIM13 (1.0)	VASN (0.9)	ITPR2 (1.4)	PIGC (1.0)	BMP2 (1.0)	PBRM1 (1.0)	COBLL1 (0.7)	SEMA3G (0.7)	RFX7 (0.6)	DCST2 (0.6)
A10.615	Membranes	Tissues	Membranes	0.99	>=0.20	0.73	>=0.20	0.07	>=0.20	0.08	>=0.20	GDPD3 (2.0)	DHRS11 (1.7)	COQ4 (1.6)	GIPC2 (1.5)	OTX1 (1.4)	AGBL2 (1.4)	SMPD3 (1.3)	LGR4 (1.2)	IQCK (1.2)	CCDC47 (1.1)	HNF4G (1.8)	ENSG00000257194 (1.8)	PRR15L (1.6)	PRSS8 (1.6)	CAST (1.3)	ACAD10 (1.1)	VIL1 (1.0)	PTRHD1 (1.0)	UPK3B (0.9)	SLC39A8 (0.8)	FOXP2 (1.7)	HOTTIP (1.4)	HOXA13 (1.4)	TRIM13 (1.4)	AHNAK (1.2)	PCK1 (1.2)	WNT4 (1.0)	GRHL3 (1.0)	PPARG (0.8)	CAB39L (0.8)	EYA2 (1.3)	BMP2 (1.3)	MNS1 (1.0)	DNAH10 (0.9)	KCNJ2 (0.8)	NUDT22 (0.7)	COBLL1 (0.6)	WARS2 (0.6)
A10.615.550	Mucous Membrane	Tissues	Membranes	0.99	>=0.20	0.77	>=0.20	0.21	>=0.20	0.09	>=0.20	GDPD3 (2.6)	DHRS11 (2.3)	COQ4 (2.0)	GIPC2 (1.9)	OTX1 (1.8)	SMPD3 (1.7)	AGBL2 (1.7)	CCDC47 (1.4)	SULT1A2 (1.3)	LGR4 (1.3)	HNF4G (2.3)	PRR15L (2.2)	PRSS8 (2.1)	ENSG00000257194 (2.0)	CAST (1.4)	VIL1 (1.4)	UPK3B (1.1)	PTRHD1 (1.1)	ACAD10 (1.1)	ALDH2 (1.0)	HOTTIP (1.8)	FOXP2 (1.8)	TRIM13 (1.7)	PCK1 (1.5)	HOXA13 (1.4)	AHNAK (1.4)	GRHL3 (1.3)	WNT4 (1.3)	FRYL (1.0)	C1orf201 (1.0)	EYA2 (1.6)	DNAH10 (1.2)	BMP2 (1.1)	MNS1 (1.1)	KCNJ2 (0.9)	NUDT22 (0.8)	ZBTB7B (0.8)	TNNC1 (0.7)
A11.436.397	Keratinocytes	Cells	Epithelial Cells	0.99	>=0.20	0.92	>=0.20	0.9	>=0.20	0.8	>=0.20	SLC27A4 (3.4)	SMPD3 (3.1)	ZFP64 (2.7)	GDPD3 (2.5)	HSD17B12 (1.8)	MYO19 (1.4)	TBX6 (1.3)	SWI5 (1.2)	GNPDA2 (1.2)	ENSG00000225942 (1.1)	PRSS8 (2.2)	ENSG00000238010 (1.9)	KCTD15 (1.8)	AXIN1 (1.7)	ARNTL (1.7)	RNF25 (1.5)	BCS1L (1.4)	MFAP3 (1.3)	NPC1 (1.3)	CAST (1.2)	HOXC13 (3.7)	GRHL3 (2.8)	WNT4 (1.6)	INTS5 (1.5)	DNAJA3 (1.5)	VASN (1.4)	C11orf48 (1.2)	RAB18 (1.1)	OCIAD2 (1.1)	METTL12 (1.1)	NUDT22 (1.2)	BMP2 (1.1)	ENSG00000256116 (1.0)	STIP1 (1.0)	ZBTB7B (1.0)	TRPT1 (0.9)	VEGFA (0.7)	ENSG00000228536 (0.6)
A05.360.319.887	Vulva	Urogenital System	Genitalia	1	>=0.20	1	>=0.20	0.05	>=0.20	0.5	>=0.20	SLC27A4 (2.4)	ENSG00000240280 (1.6)	MYO19 (1.5)	GDPD3 (1.3)	COQ4 (1.3)	WNK1 (1.3)	SMPD3 (1.2)	RPS17P5 (1.0)	PSMC3 (1.0)	TFAP2B (0.9)	KCTD15 (1.8)	PRSS8 (1.5)	ENSG00000248975 (1.2)	CAST (1.0)	HSD3B7 (0.9)	GNAI3 (0.8)	ALDH2 (0.8)	ADCY3 (0.8)	BCL7C (0.7)	COPZ2 (0.7)	GRHL3 (3.5)	HOXC13 (3.1)	WNT4 (2.0)	DLEU2 (1.7)	HOXC6 (1.4)	RAB18 (1.2)	KTN1 (1.2)	CDC42-IT1 (1.2)	CDCA7 (1.1)	HOXC9 (1.0)	ZBTB7B (1.1)	RPS6KA5 (0.7)	PBRM1 (0.7)	SEMA3G (0.7)	COBLL1 (0.5)	BMP2 (0.5)	ITPR2 (0.5)	MACROD1 (0.4)
A10.615.550.599	Mouth Mucosa	Tissues	Membranes	1	>=0.20	0.9	>=0.20	0.11	>=0.20	0.11	>=0.20	GDPD3 (3.8)	ATP2A1 (3.0)	SLC27A4 (2.5)	WNK1 (2.2)	TFAP2B (2.2)	COQ4 (1.7)	MTCH2 (1.6)	DHRS11 (1.6)	PIGW (1.3)	MYO19 (1.2)	UPK3B (4.3)	CAST (2.1)	PRSS8 (1.8)	NT5C2 (1.7)	KCTD15 (1.5)	GNAI3 (1.5)	MFAP3 (1.3)	ENSG00000230472 (1.3)	ACAP2 (1.2)	NCOA1 (1.2)	GRHL3 (4.8)	WNT4 (3.7)	AHNAK (3.0)	TRIM13 (2.9)	CAB39L (2.8)	EML3 (2.7)	FOXP2 (2.7)	TNNC1 (2.7)	PPP2R5A (2.1)	MAP3K1 (1.9)	ITPR2 (3.6)	TNNC1 (2.7)	COBLL1 (2.4)	EYA2 (1.9)	NT5DC2 (1.5)	PBRM1 (1.1)	TBX15 (1.0)	MACROD1 (0.9)
A14.549	Mouth	Stomatognathic System	Mouth	1	>=0.20	0.95	>=0.20	0.14	>=0.20	0.22	>=0.20	GDPD3 (2.4)	ATP2A1 (1.8)	SLC27A4 (1.7)	TFAP2B (1.4)	COQ4 (1.3)	MYO19 (1.3)	PIGW (1.1)	PSMC5 (1.1)	SWI5 (1.0)	LGR4 (0.9)	UPK3B (2.4)	ENSG00000238010 (1.6)	ENSG00000230472 (1.5)	CAST (1.4)	KCTD15 (1.3)	NT5C2 (1.3)	PRSS8 (1.2)	GNAI3 (1.0)	ALDH2 (0.8)	BCS1L (0.8)	GRHL3 (3.5)	WNT4 (2.6)	AHNAK (2.0)	FOXP2 (1.9)	EML3 (1.8)	TRIM13 (1.8)	CAB39L (1.7)	C11orf83 (1.5)	TNNC1 (1.5)	PPP2R5A (1.5)	ITPR2 (2.1)	TNNC1 (1.5)	EYA2 (1.4)	COBLL1 (1.4)	ZBTB7B (0.9)	TBX15 (0.8)	BMP2 (0.8)	MACROD1 (0.8)
A14.549.167	Dentition	Stomatognathic System	Mouth	1	>=0.20	0.91	>=0.20	0.24	>=0.20	0.23	>=0.20	GDPD3 (2.1)	SLC27A4 (1.6)	COQ4 (1.6)	PSMC5 (1.6)	MYO19 (1.5)	ZFP64 (1.4)	SMARCD2 (1.3)	MTCH2 (1.1)	PIGW (1.1)	TUFM (1.1)	ENSG00000234942 (2.3)	KCTD15 (2.0)	COPZ2 (1.4)	ENSG00000238010 (1.1)	NPC1 (1.1)	CTF1 (1.0)	BCS1L (1.0)	CAST (0.9)	PRSS8 (0.8)	RHBDD1 (0.8)	BARX1 (2.8)	GRHL3 (2.7)	MTA2 (2.7)	TRIM13 (2.1)	ENSG00000241544 (2.0)	AHNAK (2.0)	ENSG00000224286 (1.8)	WNT4 (1.7)	MLNR (1.7)	GDF5 (1.6)	DCST2 (2.0)	BMP2 (1.6)	DCST1 (1.6)	TRPT1 (1.1)	NUDT22 (1.0)	ENSG00000228536 (1.0)	DNAH10 (1.0)	NT5DC2 (1.0)
A10.272.497	Epidermis	Tissues	Epithelium	1	>=0.20	0.92	>=0.20	0.24	>=0.20	0.58	>=0.20	SLC27A4 (3.6)	COQ4 (3.4)	SMARCD2 (3.3)	SMPD3 (3.1)	GDPD3 (2.9)	ENSG00000247735 (2.8)	TRIM66 (2.6)	GIPC2 (2.2)	TFAP2B (2.2)	ZZZ3 (2.1)	KCTD15 (3.5)	STXBP6 (3.1)	PRSS8 (2.8)	BCL7C (2.6)	DNAJC27-AS1 (2.0)	DNASE1 (1.7)	AXIN1 (1.7)	GNAI3 (1.6)	CCDC146 (1.6)	C10orf26 (1.5)	WNT4 (5.2)	BAP1 (3.9)	GRHL3 (3.4)	EML3 (3.2)	HOXC13 (2.7)	RAB18 (2.5)	HOXC4 (2.4)	AHNAK (2.4)	FOXP2 (2.4)	MTA2 (2.4)	DCST2 (2.4)	MACROD1 (1.9)	ITPR2 (1.8)	ZBTB7B (1.7)	NISCH (1.3)	NT5DC2 (1.3)	BMP2 (1.2)	DNAJC4 (1.2)
A14.549.167.646	Periodontium	Stomatognathic System	Mouth	1	>=0.20	0.98	>=0.20	0.76	>=0.20	0.27	>=0.20	GDPD3 (3.3)	PSMC5 (2.3)	SLC27A4 (2.2)	COQ4 (2.1)	SMARCD2 (2.0)	MYO19 (2.0)	C16orf92 (2.0)	LGR4 (1.6)	RABEP2 (1.6)	ENSG00000225942 (1.5)	KCTD15 (2.5)	ENSG00000230472 (2.5)	ENSG00000238010 (1.7)	PRSS8 (1.6)	ENSG00000225942 (1.5)	SETD1A (1.4)	LMX1B (1.3)	TRAP1 (1.3)	ALDH2 (1.2)	SNX11 (1.2)	GRHL3 (4.4)	MTA2 (3.4)	TRIM13 (3.1)	WNT4 (3.1)	AHNAK (2.3)	C11orf83 (2.2)	EML3 (2.0)	ENSG00000224286 (1.9)	RFT1 (1.7)	INTS5 (1.7)	DCST2 (2.3)	DCST1 (1.9)	ZBTB7B (1.4)	BMP2 (1.4)	KCNJ2 (1.3)	GNL3 (1.2)	MACROD1 (1.0)	ITPR2 (1.0)
[truncated: 2 more columns]
