# Supplementary material for: A joint view on genetic variants for adiposity differentiates subtypes with distinct metabolic implications
Source: Nat Commun. 2018 May 16;9:1946. doi: 10.1038/s41467-018-04124-9 (PMC5956079; doi:10.1038/s41467-018-04124-9)
Supplement: Supplementary file 14 — Supplementary Data 11 [file 41467_2018_4124_MOESM14_ESM.xlsx]

## Sheet: SD11-Depict-WHRonly-Sens-RSPO3
Supplementary Data 11. Sensitivity analysis for DEPICT focussing on WHRonly- variants after exclusion of variants harbouring the RSPO3 gene. The table shows results from DEPICT analysis that were conducted based on WHRonly- variants after exclusion of variants harbouring the RSPO3 gene (+/-1Mb). Tissues, cell types and systems that are significantly enriched (FDR<0.05) for expression of genes har…
MeSH term	Name	MeSH first level term	MeSH second level term	Nominal P value	False discovery rate	Tissue-specific expression Z score gene 1	Tissue-specific expression Z score gene 2	Tissue-specific expression Z score gene 3	Tissue-specific expression Z score gene 4	Tissue-specific expression Z score gene 5	Tissue-specific expression Z score gene 6	Tissue-specific expression Z score gene 7	Tissue-specific expression Z score gene 8	Tissue-specific expression Z score gene 9	Tissue-specific expression Z score gene 10
A11.329.114	Adipocytes	Cells	Connective Tissue Cells	0.000213	<0.05	PCK1 (3.4)	LINC00339 (3.4)	SEMA3G (2.9)	HOXC9 (2.7)	PPARG (2.7)	PEMT (2.4)	HOXC5 (2.4)	HOXC6 (2.3)	KIRREL (2.2)	FAM13A (2.2)
A03.556.875	Upper Gastrointestinal Tract	Digestive System	Gastrointestinal Tract	0.00189	<0.05	BARX1 (2.3)	ARHGAP12 (1.9)	FOXP2 (1.4)	HOXC4 (1.3)	RGMA (1.2)	LAMB1 (0.9)	GANAB (0.8)	OCIAD1 (0.8)	ENSG00000178863 (0.8)	CDCA7 (0.8)
A03.556.875.500	Esophagus	Digestive System	Gastrointestinal Tract	0.00238	<0.05	LRTM1 (3.0)	GRHL3 (1.9)	ARHGAP12 (1.7)	HOXC4 (1.4)	ENSG00000241544 (1.2)	VEGFA (1.2)	WNT2 (1.1)	FOXP2 (1.1)	RGMA (1.1)	HOXC6 (1.0)
A03.556.875.875	Stomach	Digestive System	Gastrointestinal Tract	0.00432	<0.05	BARX1 (3.7)	ARHGAP12 (2.1)	FOXP2 (1.6)	RGMA (1.3)	HOXC4 (1.2)	GANAB (1.0)	ENSG00000178863 (1.0)	LAMB1 (1.0)	OCIAD1 (0.9)	CDCA7 (0.9)
A03.556.249.249.209	Cecum	Digestive System	Gastrointestinal Tract	0.00448	<0.05	HOTTIP (3.0)	CDCA7 (2.2)	WNT2 (2.1)	FRYL (1.9)	PCK1 (1.9)	HOXA13 (1.6)	VEGFA (1.5)	PPARG (1.4)	ENSG00000253379 (1.4)	COL11A1 (1.4)
A03.556.124.526.767	Rectum	Digestive System	Gastrointestinal Tract	0.0054	<0.05	HOTTIP (2.8)	PCK1 (2.6)	WNT2 (2.1)	HOXA13 (1.9)	CDCA7 (1.5)	PPARG (1.5)	HOXC12 (1.5)	ENSG00000178863 (1.4)	UQCC (1.4)	FRYL (1.2)
A10.165.114.830.500.750	Subcutaneous Fat Abdominal	Tissues	Connective Tissue	0.000525	<0.05	SEMA3G (4.7)	PEMT (3.8)	PCK1 (3.6)	PPARG (3.1)	EML3 (3.1)	AHNAK (2.8)	PLXND1 (2.4)	ADAMTS9-AS2 (2.3)	HOXC9 (2.3)	FAM13A (2.2)
A10.165.114.830.500	Abdominal Fat	Tissues	Connective Tissue	0.000525	<0.05	SEMA3G (4.7)	PEMT (3.8)	PCK1 (3.6)	PPARG (3.1)	EML3 (3.1)	AHNAK (2.8)	PLXND1 (2.4)	ADAMTS9-AS2 (2.3)	HOXC9 (2.3)	FAM13A (2.2)
A10.165.114.830	Adipose Tissue White	Tissues	Connective Tissue	0.000621	<0.05	SEMA3G (4.3)	PEMT (3.4)	PCK1 (3.2)	PPARG (2.8)	EML3 (2.7)	ADAMTS9-AS2 (2.6)	AHNAK (2.5)	HOXC6 (2.3)	PLXND1 (2.2)	HOXC9 (2.2)
A10.165.114.830.750	Subcutaneous Fat	Tissues	Connective Tissue	0.000621	<0.05	SEMA3G (4.3)	PEMT (3.4)	PCK1 (3.2)	PPARG (2.8)	EML3 (2.7)	ADAMTS9-AS2 (2.6)	AHNAK (2.5)	HOXC6 (2.3)	PLXND1 (2.2)	HOXC9 (2.2)
A10.165.114	Adipose Tissue	Tissues	Connective Tissue	0.000673	<0.05	SEMA3G (4.0)	PCK1 (3.1)	PEMT (3.0)	PPARG (2.8)	EML3 (2.5)	ADAMTS9-AS2 (2.3)	AHNAK (2.3)	HOXC6 (2.2)	PLXND1 (2.2)	HOXC9 (2.0)
A05.360.319.679	Uterus	Urogenital System	Genitalia	0.000384	<0.05	WNT2 (3.0)	HOXA11 (2.8)	ADAMTS9 (2.5)	ENSG00000258274 (1.6)	ITGB8 (1.5)	ENSG00000247225 (1.5)	ADAMTS9-AS2 (1.2)	GANAB (1.2)	LAMB1 (1.1)	HOXA11-AS1 (1.1)
A05.360.319	Genitalia Female	Urogenital System	Genitalia	0.00121	<0.05	ITGB8 (1.9)	ADAMTS9 (1.4)	KIAA1683 (1.2)	WNT2 (1.1)	HOXC4 (1.1)	ENSG00000247225 (1.0)	GANAB (1.0)	ZNRF3 (1.0)	ARHGAP12 (1.0)	OCIAD1 (0.9)
A05.360.319.679.690	Myometrium	Urogenital System	Genitalia	0.00162	<0.05	ENSG00000258274 (10.8)	HOXA11 (4.2)	ADAMTS9-AS2 (3.6)	FOXP2 (3.1)	ENSG00000223561 (2.7)	HOXA11-AS1 (2.4)	ADAMTS9 (2.3)	CDC42EP3 (2.2)	KIAA1683 (1.8)	C7orf58 (1.8)
A05.360	Genitalia	Urogenital System	Genitalia	0.00337	<0.05	ITGB8 (1.3)	HOXA11-AS1 (1.1)	ENSG00000247225 (1.1)	KIAA1683 (1.1)	ZNRF3 (1.0)	ADAMTS9 (1.0)	WNT2 (1.0)	HOXC4 (1.0)	HOXA13 (0.9)	ARHGAP12 (0.9)
A05.360.319.679.490	Endometrium	Urogenital System	Genitalia	0.00362	<0.05	WNT2 (3.8)	HOXA11 (3.5)	ADAMTS9 (2.7)	ENSG00000247225 (2.2)	ITGB8 (2.2)	HOXA11-AS1 (1.4)	WDR82 (1.4)	CDCA7 (1.4)	GANAB (1.3)	KIAA1683 (1.3)
A05.810.453.324	Kidney Cortex	Urogenital System	Urinary Tract	0.00824	<0.20	HOXC13 (3.2)	HOXC8 (2.9)	ENSG00000247225 (2.3)	GDF5 (2.2)	OCIAD2 (2.1)	PEPD (1.9)	ITGB8 (1.8)	HOXC9 (1.8)	GLIS2 (1.7)	ENSG00000228397 (1.6)
A03.734	Pancreas	Digestive System	Pancreas	0.01	<0.20	VEGFA (1.3)	ARHGAP12 (1.2)	ADAMTS9-AS2 (1.2)	FNDC3A (1.1)	OCIAD1 (1.0)	LAMB1 (1.0)	OCIAD2 (0.9)	GLIS2 (0.9)	GANAB (0.9)	ADAMTS9 (0.9)
A03.556.249.249	Intestine Large	Digestive System	Gastrointestinal Tract	0.01	<0.20	HOTTIP (2.9)	HOXA13 (2.4)	PCK1 (1.9)	CDCA7 (1.8)	PPARG (1.5)	FRYL (1.3)	WNT2 (1.3)	OCIAD2 (1.3)	HOXA11-AS1 (1.2)	ZNRF3 (1.1)
A03.556.249	Lower Gastrointestinal Tract	Digestive System	Gastrointestinal Tract	0.01	<0.20	HOTTIP (2.8)	HOXA13 (2.3)	PCK1 (2.0)	CDCA7 (1.8)	PPARG (1.5)	FRYL (1.3)	OCIAD2 (1.3)	WNT2 (1.2)	HOXA11-AS1 (1.2)	ZNRF3 (1.0)
A10.615.789	Serous Membrane	Tissues	Membranes	0.01	<0.20	HOXC4 (1.7)	ADAMTS9 (1.6)	DLEU2 (1.5)	COL11A1 (1.5)	HOXC6 (1.5)	HOXC5 (1.3)	LAMB1 (1.3)	KIAA1683 (1.1)	GLIS2 (1.0)	WNT2 (1.0)
A03.556.249.249.356.668	Colon Sigmoid	Digestive System	Gastrointestinal Tract	0.01	<0.20	HOTTIP (3.5)	HOXA13 (3.2)	PCK1 (2.5)	PPARG (2.0)	CDCA7 (1.8)	HOXA11-AS1 (1.8)	FRYL (1.5)	KTN1 (1.2)	OCIAD2 (1.1)	ADAMTS9 (1.1)
A03.556.249.249.356	Colon	Digestive System	Gastrointestinal Tract	0.01	<0.20	HOTTIP (2.9)	HOXA13 (2.5)	PCK1 (1.9)	CDCA7 (1.8)	PPARG (1.5)	FRYL (1.3)	OCIAD2 (1.3)	HOXA11-AS1 (1.3)	WNT2 (1.2)	ZNRF3 (1.1)
A03.556	Gastrointestinal Tract	Digestive System	Gastrointestinal Tract	0.01	<0.20	HOTTIP (2.2)	HOXA13 (1.8)	PCK1 (1.7)	CDCA7 (1.3)	PPARG (1.2)	OCIAD2 (1.1)	HOXA11-AS1 (0.9)	FRYL (0.8)	C11orf48 (0.8)	DNAJA3 (0.8)
A02.835.583	Joints	Musculoskeletal System	Skeleton	0.02	<0.20	VASN (2.2)	SMAD6 (1.9)	HOXC9 (1.9)	HOXA11 (1.7)	CAB39L (1.7)	FOXP2 (1.6)	ITGB8 (1.6)	HOXC6 (1.5)	HOXA11-AS1 (1.5)	PEPD (1.5)
A02.835.583.443	Joint Capsule	Musculoskeletal System	Skeleton	0.02	<0.20	VASN (2.2)	SMAD6 (1.9)	HOXC9 (1.9)	HOXA11 (1.7)	CAB39L (1.7)	FOXP2 (1.6)	ITGB8 (1.6)	HOXC6 (1.5)	HOXA11-AS1 (1.5)	PEPD (1.5)
A02.835.583.443.800	Synovial Membrane	Musculoskeletal System	Skeleton	0.02	<0.20	VASN (2.2)	SMAD6 (1.9)	HOXC9 (1.9)	HOXA11 (1.7)	CAB39L (1.7)	FOXP2 (1.6)	ITGB8 (1.6)	HOXC6 (1.5)	HOXA11-AS1 (1.5)	PEPD (1.5)
A05.360.319.114.373	Fallopian Tubes	Urogenital System	Genitalia	0.02	<0.20	ITGB8 (4.1)	KIAA1683 (2.0)	COL11A1 (1.5)	UQCC (1.4)	ARHGAP12 (1.3)	VEGFA (1.3)	HOXC4 (1.3)	GANAB (1.2)	DLEU2 (1.2)	GLIS2 (1.2)
A05.810.890	Urinary Bladder	Urogenital System	Urinary Tract	0.02	<0.20	GRHL3 (2.7)	VEGFA (1.9)	PPARG (1.8)	HOXA13 (1.4)	KTN1 (1.3)	CAB39L (1.2)	ABCA1 (1.0)	CDC42-IT1 (1.0)	C1orf201 (1.0)	LAMB1 (0.9)
A02.165	Cartilage	Musculoskeletal System	Cartilage	0.02	<0.20	COL11A1 (6.1)	BARX1 (4.2)	ADAMTS9-AS2 (3.7)	ADAMTS9 (3.4)	VASN (2.9)	VEGFA (2.6)	METTL12 (2.6)	KIRREL (2.2)	FOXP2 (2.2)	CRADD (2.0)
A05.360.319.114	Adnexa Uteri	Urogenital System	Genitalia	0.02	<0.20	ITGB8 (2.3)	HOXC4 (1.8)	KIAA1683 (1.4)	UQCC (1.1)	ARHGAP12 (1.1)	COL11A1 (1.0)	ZNRF3 (1.0)	GLIS2 (1.0)	HOXC6 (1.0)	VEGFA (0.9)
A05.360.319.114.630	Ovary	Urogenital System	Genitalia	0.02	<0.20	ITGB8 (2.3)	HOXC4 (1.8)	KIAA1683 (1.4)	UQCC (1.1)	ARHGAP12 (1.1)	COL11A1 (1.0)	ZNRF3 (1.0)	GLIS2 (1.0)	HOXC6 (1.0)	VEGFA (0.9)
A03.556.124	Intestines	Digestive System	Gastrointestinal Tract	0.03	<0.20	HOTTIP (3.1)	HOXA13 (2.5)	PCK1 (2.1)	CDCA7 (1.6)	PPARG (1.5)	HOXA11-AS1 (1.3)	FRYL (1.3)	OCIAD2 (1.2)	GLYCTK (1.1)	ZNRF3 (0.9)
A06.407	Endocrine Glands	Endocrine System	Endocrine Glands	0.03	<0.20	ITGB8 (1.7)	HOXC4 (1.5)	KIAA1683 (1.3)	ARHGAP12 (1.0)	UQCC (1.0)	VEGFA (1.0)	ZNRF3 (1.0)	GLIS2 (0.9)	HOXC6 (0.9)	GANAB (0.8)
A07.541.510	Heart Valves	Cardiovascular System	Heart	0.03	<0.20	ENSG00000223561 (7.0)	GLIS2 (3.1)	ADAMTS9-AS2 (3.0)	PTPDC1 (2.4)	CDADC1 (2.2)	ETAA1 (2.0)	CAB39L (2.0)	ENSG00000253379 (2.0)	GORAB (1.9)	KIRREL (1.7)
A07.541.510.110	Aortic Valve	Cardiovascular System	Heart	0.03	<0.20	ENSG00000223561 (7.0)	GLIS2 (3.1)	ADAMTS9-AS2 (3.0)	PTPDC1 (2.4)	CDADC1 (2.2)	ETAA1 (2.0)	CAB39L (2.0)	ENSG00000253379 (2.0)	GORAB (1.9)	KIRREL (1.7)
A05.360.319.679.256	Cervix Uteri	Urogenital System	Genitalia	0.03	<0.20	WNT2 (1.9)	CDCA7 (1.2)	HOXC6 (1.1)	HOXA13 (1.0)	VEGFA (0.9)	GRHL3 (0.9)	HOXC9 (0.9)	OCIAD2 (0.8)	HOXC4 (0.8)	GANAB (0.8)
A06.407.312	Gonads	Endocrine System	Endocrine Glands	0.03	<0.20	ITGB8 (2.2)	HOXC4 (1.8)	KIAA1683 (1.3)	COL11A1 (1.1)	ARHGAP12 (1.0)	UQCC (1.0)	ZNRF3 (1.0)	HOXC6 (0.9)	GLIS2 (0.9)	GANAB (0.8)
A11.329.171	Chondrocytes	Cells	Connective Tissue Cells	0.04	<0.20	BARX1 (7.9)	COL11A1 (4.1)	GDF5 (3.6)	HOXC12 (2.6)	HOXC5 (2.5)	HOXA11 (2.4)	MKRN2 (2.4)	VASN (2.2)	SMAD6 (2.1)	HOXA11-AS1 (2.0)
A04.411	Lung	Respiratory System	Lung	0.04	<0.20	WNT2 (1.3)	GANAB (0.9)	LAMB1 (0.9)	GLIS2 (0.9)	VEGFA (0.8)	FOXP2 (0.7)	ZNRF3 (0.7)	OCIAD1 (0.7)	CDCA7 (0.7)	SMAD6 (0.6)
A05.360.319.887	Vulva	Urogenital System	Genitalia	0.04	<0.20	GRHL3 (3.5)	HOXC13 (3.1)	WNT4 (2.0)	DLEU2 (1.7)	HOXC6 (1.4)	RAB18 (1.2)	KTN1 (1.2)	CDC42-IT1 (1.2)	CDCA7 (1.1)	HOXC9 (1.0)
A11.382	Endocrine Cells	Cells	Endocrine Cells	0.04	<0.20	PPARG (2.0)	ENSG00000241544 (1.6)	PEMT (1.6)	CHRNA7 (1.6)	CRADD (1.4)	ETAA1 (1.3)	METTL12 (1.3)	KTN1 (1.2)	TES (1.2)	SFMBT1 (1.1)
A11.436.329	Granulosa Cells	Cells	Epithelial Cells	0.05	<0.20	CHRNA7 (3.0)	PEMT (2.8)	CRADD (2.3)	PPARG (2.3)	ADAMTS9 (2.1)	ADAMTS9-AS2 (1.9)	PTPDC1 (1.7)	HOXC12 (1.7)	TES (1.5)	SLC25A26 (1.5)
A05.360.319.114.630.535	Ovarian Follicle	Urogenital System	Genitalia	0.05	<0.20	CHRNA7 (3.0)	PEMT (2.8)	CRADD (2.3)	PPARG (2.3)	ADAMTS9 (2.1)	ADAMTS9-AS2 (1.9)	PTPDC1 (1.7)	HOXC12 (1.7)	TES (1.5)	SLC25A26 (1.5)
A06.407.312.497.535.300.500	Cumulus Cells	Endocrine System	Endocrine Glands	0.05	<0.20	CHRNA7 (3.0)	PEMT (2.8)	CRADD (2.3)	PPARG (2.3)	ADAMTS9 (2.1)	ADAMTS9-AS2 (1.9)	PTPDC1 (1.7)	HOXC12 (1.7)	TES (1.5)	SLC25A26 (1.5)
A05.810	Urinary Tract	Urogenital System	Urinary Tract	0.05	<0.20	ENSG00000247225 (3.6)	ADAMTS9-AS2 (2.9)	PCK1 (2.5)	HOXC4 (2.2)	PEPD (1.9)	HOXC9 (1.7)	VEGFA (1.7)	OCIAD2 (1.6)	HOXC6 (1.6)	FAM13A (1.5)
A17.815	Skin	Integumentary System	Skin	0.06	>=0.20	WNT4 (2.7)	GRHL3 (2.5)	AHNAK (2.3)	HOXC6 (1.7)	HOXC13 (1.7)	RAB18 (1.7)	MAP3K1 (1.2)	HOXC9 (1.2)	TRIM13 (1.0)	VASN (0.9)
A11.329	Connective Tissue Cells	Cells	Connective Tissue Cells	0.06	>=0.20	ANXA5 (1.5)	PLXND1 (1.2)	PPARG (1.2)	CITED2 (1.2)	CDC42EP3 (1.2)	ALAS1 (1.1)	PEPD (1.1)	FNDC3A (1.1)	HOXC5 (1.0)	RFT1 (0.9)
A05.810.453	Kidney	Urogenital System	Urinary Tract	0.06	>=0.20	ENSG00000247225 (4.0)	ADAMTS9-AS2 (3.1)	PCK1 (2.8)	HOXC4 (2.4)	PEPD (2.1)	HOXC9 (1.9)	OCIAD2 (1.7)	VEGFA (1.7)	HOXC6 (1.7)	FAM13A (1.6)
A11.872.580	Mesenchymal Stem Cells	Cells	Stem Cells	0.06	>=0.20	ENSG00000253379 (3.9)	GDF5 (2.9)	COL11A1 (2.6)	KIRREL (2.5)	VASN (2.5)	HOXC9 (2.4)	HOXC5 (2.0)	CDC42EP3 (2.0)	GLIS2 (1.9)	HOXC8 (1.9)
A05.360.490.690	Ovum	Urogenital System	Genitalia	0.06	>=0.20	PEMT (3.3)	ADAMTS9 (3.0)	HOXA11 (2.7)	CRADD (2.5)	ENSG00000241544 (2.2)	ITGB8 (2.2)	WNT2 (1.8)	HOXA11-AS1 (1.7)	LRIG1 (1.7)	ENSG00000247225 (1.3)
A11.497.497.600	Oocytes	Cells	Germ Cells	0.06	>=0.20	PEMT (3.3)	ADAMTS9 (3.0)	HOXA11 (2.7)	CRADD (2.5)	ENSG00000241544 (2.2)	ITGB8 (2.2)	WNT2 (1.8)	HOXA11-AS1 (1.7)	LRIG1 (1.7)	ENSG00000247225 (1.3)
A10.690.467	Muscle Smooth	Tissues	Muscles	0.06	>=0.20	ENSG00000258274 (3.5)	GDF5 (2.3)	HOXC5 (2.3)	MTA2 (2.3)	VASN (2.3)	KIRREL (2.2)	ENSG00000241544 (2.1)	C7orf58 (1.8)	CDC42EP3 (1.7)	GLIS2 (1.6)
A10.615	Membranes	Tissues	Membranes	0.07	>=0.20	FOXP2 (1.7)	HOTTIP (1.4)	HOXA13 (1.4)	TRIM13 (1.4)	AHNAK (1.2)	PCK1 (1.2)	WNT4 (1.0)	GRHL3 (1.0)	PPARG (0.8)	CAB39L (0.8)
A06.407.071.140	Adrenal Cortex	Endocrine System	Endocrine Glands	0.08	>=0.20	ALAS1 (4.3)	ABCA1 (2.7)	RAB18 (2.6)	ADAMTS9-AS2 (2.5)	WNT4 (2.0)	PAM16 (1.9)	VEGFA (1.8)	DLEU2 (1.7)	JUND (1.7)	ARHGAP12 (1.7)
A11.872.190.260	Embryoid Bodies	Cells	Stem Cells	0.09	>=0.20	GDF5 (3.4)	COL11A1 (2.4)	HOXA11 (2.1)	KIRREL (2.1)	VASN (1.9)	GANAB (1.8)	HOXC5 (1.7)	HOXC8 (1.7)	HOXC6 (1.6)	LAMB1 (1.5)
A03.556.124.684	Intestine Small	Digestive System	Gastrointestinal Tract	0.1	>=0.20	PCK1 (2.0)	GLYCTK (1.7)	HOXC4 (1.4)	HOXC6 (1.4)	PEPD (1.2)	ADAMTS9 (1.1)	VEGFA (0.9)	OCIAD1 (0.8)	C1orf201 (0.8)	GANAB (0.8)
A06.407.071	Adrenal Glands	Endocrine System	Endocrine Glands	0.1	>=0.20	ALAS1 (3.6)	ADAMTS9-AS2 (2.2)	ABCA1 (1.9)	JUND (1.8)	PAM16 (1.8)	VEGFA (1.8)	WNT4 (1.7)	RAB18 (1.7)	ZNRF3 (1.5)	DNAJA3 (1.4)
A11.329.228	Fibroblasts	Cells	Connective Tissue Cells	0.11	>=0.20	VASN (2.2)	KIRREL (2.1)	COL11A1 (2.1)	WNT2 (2.1)	CDC42EP3 (2.0)	CITED2 (1.7)	ANXA5 (1.6)	C7orf58 (1.5)	MKRN2 (1.4)	LAMB1 (1.3)
A10.615.550.599	Mouth Mucosa	Tissues	Membranes	0.11	>=0.20	GRHL3 (4.8)	WNT4 (3.7)	AHNAK (3.0)	TRIM13 (2.9)	CAB39L (2.8)	EML3 (2.7)	FOXP2 (2.7)	TNNC1 (2.7)	PPP2R5A (2.1)	MAP3K1 (1.9)
A03.556.249.124	Ileum	Digestive System	Gastrointestinal Tract	0.12	>=0.20	PCK1 (3.0)	GLYCTK (2.8)	PEPD (1.9)	HOXC12 (1.5)	VEGFA (1.5)	JUND (1.5)	CRADD (1.4)	HOXC6 (1.3)	WNT4 (1.2)	ADAMTS9 (1.1)
A14.549	Mouth	Stomatognathic System	Mouth	0.14	>=0.20	GRHL3 (3.5)	WNT4 (2.6)	AHNAK (2.0)	FOXP2 (1.9)	EML3 (1.8)	TRIM13 (1.8)	CAB39L (1.7)	C11orf83 (1.5)	TNNC1 (1.5)	PPP2R5A (1.5)
A10.615.284.473	Chorion	Tissues	Membranes	0.15	>=0.20	WNT2 (3.3)	HOXA11 (2.8)	FNDC3A (2.3)	HOXA13 (2.0)	CDC42EP3 (2.0)	KIRREL (1.9)	HOXC9 (1.7)	MKRN2 (1.7)	VASN (1.7)	LAMB1 (1.6)
A10.615.284	Extraembryonic Membranes	Tissues	Membranes	0.15	>=0.20	WNT2 (3.3)	HOXA11 (2.8)	FNDC3A (2.3)	HOXA13 (2.0)	CDC42EP3 (2.0)	KIRREL (1.9)	HOXC9 (1.7)	MKRN2 (1.7)	VASN (1.7)	LAMB1 (1.6)
A10.165.450.300	Cicatrix	Tissues	Connective Tissue	0.16	>=0.20	VASN (3.3)	HOXC5 (3.1)	WNT2 (3.0)	CDC42EP3 (3.0)	ENSG00000243224 (2.7)	HOXC8 (2.5)	CITED2 (2.5)	GDF5 (2.3)	ANXA5 (1.9)	ENSG00000235725 (1.8)
A10.165.450	Granulation Tissue	Tissues	Connective Tissue	0.16	>=0.20	VASN (3.3)	HOXC5 (3.1)	WNT2 (3.0)	CDC42EP3 (3.0)	ENSG00000243224 (2.7)	HOXC8 (2.5)	CITED2 (2.5)	GDF5 (2.3)	ANXA5 (1.9)	ENSG00000235725 (1.8)
A10.336	Exocrine Glands	Tissues	Exocrine Glands	0.17	>=0.20	HOXA11-AS1 (4.5)	HOXA13 (4.1)	HOTTIP (3.1)	ENSG00000253379 (2.8)	NIPAL3 (2.6)	CAB39L (2.5)	ENSG00000258274 (2.1)	ENSG00000247225 (1.6)	ENSG00000233593 (1.5)	C11orf83 (1.3)
A05.360.490	Germ Cells	Urogenital System	Genitalia	0.17	>=0.20	PEMT (2.8)	ADAMTS9 (2.7)	ENSG00000241544 (2.6)	HOXA11 (2.4)	CRADD (2.3)	ITGB8 (2.0)	LRIG1 (1.8)	WNT2 (1.6)	HOXA11-AS1 (1.6)	TMCC1 (1.1)
A10.165.450.300.425	Keloid	Tissues	Connective Tissue	0.18	>=0.20	WNT2 (3.5)	VASN (3.3)	CDC42EP3 (3.0)	ENSG00000243224 (2.8)	CITED2 (2.6)	GDF5 (2.4)	HOXC5 (2.2)	ENSG00000235725 (1.9)	ANXA5 (1.9)	GLIS2 (1.9)
A10.336.707	Prostate	Tissues	Exocrine Glands	0.18	>=0.20	HOXA11-AS1 (4.9)	HOXA13 (4.5)	HOTTIP (3.5)	ENSG00000253379 (3.0)	NIPAL3 (2.7)	CAB39L (2.6)	ENSG00000258274 (2.3)	ENSG00000247225 (1.7)	ENSG00000233593 (1.6)	C11orf83 (1.3)
A03.620	Liver	Digestive System	Liver	0.19	>=0.20	GLYCTK (5.8)	PCK1 (4.0)	PEMT (2.1)	PEPD (2.0)	ALAS1 (2.0)	ABCA1 (1.9)	CRADD (1.5)	DNAJA3 (1.5)	ENSG00000247225 (1.2)	C7orf58 (1.1)
A11.436.294.064	Glucagon Secreting Cells	Cells	Epithelial Cells	0.2	>=0.20	METTL12 (3.2)	ENSG00000241544 (2.4)	SFMBT1 (2.2)	UQCC (2.0)	C11orf48 (1.9)	PPARG (1.7)	VEGFA (1.7)	DLEU1 (1.7)	ITGB8 (1.7)	HOTTIP (1.5)
A11.382.625	Enteroendocrine Cells	Cells	Endocrine Cells	0.2	>=0.20	METTL12 (3.2)	ENSG00000241544 (2.4)	SFMBT1 (2.2)	UQCC (2.0)	C11orf48 (1.9)	PPARG (1.7)	VEGFA (1.7)	DLEU1 (1.7)	ITGB8 (1.7)	HOTTIP (1.5)
A10.615.550	Mucous Membrane	Tissues	Membranes	0.21	>=0.20	HOTTIP (1.8)	FOXP2 (1.8)	TRIM13 (1.7)	PCK1 (1.5)	HOXA13 (1.4)	AHNAK (1.4)	GRHL3 (1.3)	WNT4 (1.3)	FRYL (1.0)	C1orf201 (1.0)
A07.541	Heart	Cardiovascular System	Heart	0.21	>=0.20	TNNC1 (4.7)	CRADD (3.3)	ENSG00000235725 (3.1)	UQCC (2.0)	DNAJA3 (1.9)	ENSG00000235601 (1.8)	KTN1 (1.8)	SEMA3G (1.7)	ENSG00000223561 (1.7)	ENSG00000224286 (1.6)
A03.734.414	Islets of Langerhans	Digestive System	Pancreas	0.21	>=0.20	METTL12 (2.5)	C11orf48 (1.6)	ENSG00000241544 (1.6)	UQCC (1.5)	VEGFA (1.4)	DLEU1 (1.3)	SFMBT1 (1.2)	GANAB (1.1)	PPARG (1.1)	HOXC5 (1.1)
A02.835.232.834.151	Cervical Vertebrae	Musculoskeletal System	Skeleton	0.22	>=0.20	COL11A1 (1.8)	ENSG00000253379 (1.6)	KIRREL (1.3)	ETAA1 (1.2)	GLIS2 (1.1)	METTL12 (1.1)	DLEU1 (1.1)	GDF5 (1.1)	TOX (1.0)	VASN (1.0)
A03.556.500.760.464	Parotid Gland	Digestive System	Gastrointestinal Tract	0.22	>=0.20	ENSG00000223561 (4.6)	TUT1 (3.4)	C22orf31 (3.1)	CORO7 (2.9)	SEMA3G (2.9)	GDF5 (2.3)	ROM1 (2.1)	KIRREL (2.0)	TWF2 (2.0)	C11orf83 (1.7)
A03.556.500.760	Salivary Glands	Digestive System	Gastrointestinal Tract	0.22	>=0.20	ENSG00000223561 (4.6)	TUT1 (3.3)	SEMA3G (2.8)	C22orf31 (2.8)	CORO7 (2.7)	GDF5 (2.4)	KIRREL (2.0)	TWF2 (1.9)	ROM1 (1.9)	ENSG00000178863 (1.7)
A02.835.232.834	Spine	Musculoskeletal System	Skeleton	0.22	>=0.20	COL11A1 (1.8)	ENSG00000253379 (1.6)	KIRREL (1.3)	ETAA1 (1.2)	GLIS2 (1.1)	METTL12 (1.1)	GDF5 (1.1)	DLEU1 (1.1)	TOX (1.0)	VASN (1.0)
A11.329.629	Osteoblasts	Cells	Connective Tissue Cells	0.23	>=0.20	ENSG00000253379 (9.1)	COL11A1 (5.2)	CDADC1 (4.3)	MKRN2 (3.1)	SLC25A26 (2.5)	HOXC4 (2.5)	GLIS2 (2.4)	HOXC9 (2.3)	ANXA5 (2.3)	BARX1 (2.2)
A07.541.560	Heart Ventricles	Cardiovascular System	Heart	0.23	>=0.20	TNNC1 (5.2)	ENSG00000235725 (3.7)	CRADD (3.6)	UQCC (2.4)	ENSG00000235601 (2.3)	DNAJA3 (2.3)	KTN1 (2.0)	VEGFA (1.9)	LRIG1 (1.9)	SEMA3G (1.9)
A05.360.444	Genitalia Male	Urogenital System	Genitalia	0.23	>=0.20	HOXA13 (3.7)	HOXA11-AS1 (3.7)	HOTTIP (2.5)	NIPAL3 (2.1)	ENSG00000253379 (2.1)	CAB39L (2.0)	ENSG00000233593 (1.5)	ENSG00000258274 (1.5)	ENSG00000247225 (1.3)	ZNRF3 (1.1)
A14.549.167	Dentition	Stomatognathic System	Mouth	0.23	>=0.20	BARX1 (2.8)	GRHL3 (2.7)	MTA2 (2.7)	TRIM13 (2.1)	ENSG00000241544 (2.0)	AHNAK (2.0)	ENSG00000224286 (1.8)	WNT4 (1.7)	MLNR (1.7)	GDF5 (1.6)
A10.272.497	Epidermis	Tissues	Epithelium	0.23	>=0.20	WNT4 (5.2)	BAP1 (3.9)	GRHL3 (3.4)	EML3 (3.2)	HOXC13 (2.7)	RAB18 (2.5)	HOXC4 (2.4)	AHNAK (2.4)	FOXP2 (2.4)	MTA2 (2.4)
A07.231.114	Arteries	Cardiovascular System	Blood Vessels	0.24	>=0.20	SMAD6 (2.2)	STAB1 (2.2)	ADAMTS9-AS2 (1.8)	EML3 (1.8)	KIRREL (1.4)	PLXND1 (1.4)	ADAMTS9 (1.4)	GLIS2 (1.3)	ROM1 (1.2)	LAMB1 (1.1)
A05.360.444.492	Penis	Urogenital System	Genitalia	0.24	>=0.20	HOXC13 (2.6)	HOXA13 (2.2)	VASN (2.0)	HOXA11 (1.6)	CITED2 (1.6)	GRHL3 (1.4)	RAB18 (1.3)	COL11A1 (1.2)	AHNAK (1.2)	LAMB1 (1.1)
A06.407.900	Thyroid Gland	Endocrine System	Endocrine Glands	0.26	>=0.20	KIAA1683 (2.8)	ADAMTS9 (1.9)	ARHGAP12 (1.6)	SMAD6 (1.6)	VEGFA (1.5)	ADAMTS9-AS2 (1.5)	NIPAL3 (1.5)	FAM13A (1.1)	OCIAD2 (1.0)	CHRNA7 (1.0)
A15.145.846	Serum	Hemic and Immune Systems	Blood	0.26	>=0.20	ENSG00000241544 (3.2)	STAB1 (2.4)	HOXA11 (2.3)	KIRREL (2.2)	HOXA11-AS1 (2.1)	PLXND1 (1.9)	WNT2 (1.8)	FNDC3A (1.5)	ANXA5 (1.5)	GANAB (1.5)
A05.360.444.492.362	Foreskin	Urogenital System	Genitalia	0.28	>=0.20	HOXC13 (2.7)	HOXA13 (2.2)	VASN (2.0)	HOXA11 (1.7)	CITED2 (1.6)	RAB18 (1.3)	GRHL3 (1.3)	COL11A1 (1.3)	AHNAK (1.2)	ETAA1 (1.1)
A11.872.378.294	Lymphoid Progenitor Cells	Cells	Stem Cells	0.28	>=0.20	UBXN1 (4.1)	KIAA1683 (3.9)	EPC1 (3.8)	ABCA1 (3.6)	CDC42-IT1 (3.0)	RAF1 (2.9)	CDC42 (2.6)	MAP3K1 (2.6)	SFMBT1 (2.3)	PHF7 (2.1)
A11.118.637.555.567.562.440	Precursor Cells B Lymphoid	Cells	Blood Cells	0.28	>=0.20	UBXN1 (4.1)	KIAA1683 (3.9)	EPC1 (3.8)	ABCA1 (3.6)	CDC42-IT1 (3.0)	RAF1 (2.9)	CDC42 (2.6)	MAP3K1 (2.6)	SFMBT1 (2.3)	PHF7 (2.1)
A10.690	Muscles	Tissues	Muscles	0.3	>=0.20	TNNC1 (3.6)	PAM16 (2.3)	KTN1 (2.3)	UQCC (2.2)	RGMA (2.0)	HOXC9 (2.0)	HOXC8 (1.9)	TWF2 (1.8)	DNAJA3 (1.8)	TUT1 (1.7)
A02.835.583.443.800.800	Synovial Fluid	Musculoskeletal System	Skeleton	0.32	>=0.20	EPC1 (3.2)	PPM1M (3.0)	MTA2 (2.8)	TIFAB (2.7)	UBXN1 (2.7)	CDC42 (2.5)	EML3 (2.5)	TWF2 (2.5)	TOX (2.5)	WDR82 (2.3)
A11.329.372.600	Macrophages Alveolar	Cells	Connective Tissue Cells	0.32	>=0.20	ITGB8 (3.4)	PPARG (3.3)	ALAS1 (2.9)	PPM1M (2.2)	ANXA5 (2.1)	PTPDC1 (2.1)	PEPD (2.0)	ABCA1 (2.0)	C7orf58 (1.7)	RFT1 (1.7)
A10.549.400	Lymph Nodes	Tissues	Lymphoid Tissue	0.33	>=0.20	TIFAB (2.9)	DLEU2 (2.6)	LINC00339 (1.6)	HOXC4 (1.5)	TOX (1.5)	TNFAIP8 (1.4)	CDCA7 (1.2)	ENSG00000243224 (1.1)	MAP3K1 (1.1)	EPC1 (1.1)
A11.872	Stem Cells	Cells	Stem Cells	0.33	>=0.20	CDADC1 (1.2)	TMEM206 (1.1)	DLEU1 (1.1)	MKRN2 (1.1)	COL11A1 (1.0)	GLYCTK-AS1 (0.9)	RFT1 (0.9)	CDCA7 (0.9)	ENSG00000253379 (0.9)	LINC00339 (0.8)
A11.329.830	Stromal Cells	Cells	Connective Tissue Cells	0.34	>=0.20	WNT2 (3.3)	VASN (2.6)	HOXC4 (2.2)	HOXC5 (2.1)	KIRREL (2.0)	CITED2 (1.9)	HOXC9 (1.8)	CDC42EP3 (1.8)	GDF5 (1.8)	C7orf58 (1.6)
A11.620.520	Myocytes Smooth Muscle	Cells	Muscle Cells	0.35	>=0.20	GDF5 (3.5)	MTA2 (3.4)	HOXC5 (3.2)	ENSG00000241544 (3.0)	VASN (2.8)	KIRREL (2.8)	B3GAT3 (2.3)	LINC00339 (2.2)	ANXA5 (1.9)	SMAD6 (1.9)
A11.620	Muscle Cells	Cells	Muscle Cells	0.35	>=0.20	GDF5 (3.5)	MTA2 (3.4)	HOXC5 (3.2)	ENSG00000241544 (3.0)	VASN (2.8)	KIRREL (2.8)	B3GAT3 (2.3)	LINC00339 (2.2)	ANXA5 (1.9)	SMAD6 (1.9)
A09.371.729	Retina	Sense Organs	Eye	0.36	>=0.20	LRTM1 (8.3)	ROM1 (6.1)	GLYCTK-AS1 (5.2)	FOXP2 (5.1)	TRIM13 (3.0)	TOX (2.9)	EPC1 (2.5)	FRYL (2.4)	KIAA1683 (2.0)	WDR82 (1.8)
A11.436.348	Hepatocytes	Cells	Epithelial Cells	0.36	>=0.20	GLYCTK (3.8)	UQCC (2.7)	PEPD (2.0)	DNAJA3 (2.0)	ENSG00000241544 (1.7)	C7orf58 (1.7)	PCK1 (1.5)	PAM16 (1.5)	ZNRF3 (1.3)	VEGFA (1.2)
A11.066	Antigen Presenting Cells	Cells	Antigen-Presenting Cells	0.4	>=0.20	TIFAB (4.8)	PPM1M (2.7)	TMEM206 (2.6)	TWF2 (2.2)	STAB1 (1.8)	MLNR (1.6)	MAP3K1 (1.6)	ALAS1 (1.6)	PEPD (1.6)	TNFAIP8 (1.5)
A15.382.812.260	Dendritic Cells	Hemic and Immune Systems	Immune System	0.4	>=0.20	TIFAB (4.8)	PPM1M (2.7)	TMEM206 (2.6)	TWF2 (2.2)	STAB1 (1.8)	MLNR (1.6)	MAP3K1 (1.6)	ALAS1 (1.6)	PEPD (1.6)	TNFAIP8 (1.5)
A10.549	Lymphoid Tissue	Tissues	Lymphoid Tissue	0.41	>=0.20	DLEU2 (2.4)	TIFAB (2.1)	TOX (1.6)	TNFAIP8 (1.4)	LINC00339 (1.3)	HOXC4 (1.3)	MAP3K1 (1.2)	CDCA7 (1.2)	EPC1 (1.2)	WDR82 (1.0)
A15.382.520	Lymphatic System	Hemic and Immune Systems	Immune System	0.41	>=0.20	DLEU2 (2.4)	TIFAB (2.1)	TOX (1.6)	TNFAIP8 (1.4)	LINC00339 (1.3)	HOXC4 (1.3)	MAP3K1 (1.2)	CDCA7 (1.2)	EPC1 (1.2)	WDR82 (1.0)
A15.382.520.604.700	Spleen	Hemic and Immune Systems	Immune System	0.42	>=0.20	LRTM1 (2.2)	MAP3K1 (1.4)	DLEU2 (1.4)	LINC00339 (1.4)	FRYL (1.3)	TNFAIP8 (1.0)	MTA2 (1.0)	STAB1 (0.9)	ENSG00000228397 (0.9)	GANAB (0.8)
A11.118.637.555.567.569.200.700	T Lymphocytes Regulatory	Cells	Blood Cells	0.44	>=0.20	TOX (3.8)	EPC1 (3.5)	ARHGAP12 (3.0)	UBXN1 (2.6)	ENSG00000228397 (2.5)	SFMBT1 (2.4)	MAP3K1 (2.1)	CDC42 (2.1)	RAF1 (2.1)	NISCH (1.9)
A10.690.552	Muscle Striated	Tissues	Muscles	0.45	>=0.20	TNNC1 (5.1)	KTN1 (3.2)	UQCC (3.1)	PAM16 (3.0)	HOXC9 (2.9)	RGMA (2.8)	TWF2 (2.6)	HOXC8 (2.6)	DNAJA3 (2.5)	SLC25A26 (2.5)
A10.690.552.500	Muscle Skeletal	Tissues	Muscles	0.45	>=0.20	TNNC1 (5.1)	KTN1 (3.2)	UQCC (3.1)	PAM16 (3.0)	HOXC9 (2.9)	RGMA (2.8)	TWF2 (2.6)	HOXC8 (2.6)	DNAJA3 (2.5)	SLC25A26 (2.5)
A03.556.124.369	Intestinal Mucosa	Digestive System	Gastrointestinal Tract	0.46	>=0.20	HOTTIP (5.0)	HOXA13 (4.2)	PCK1 (3.3)	HOXA11-AS1 (2.4)	PPARG (2.1)	FRYL (1.8)	GLYCTK (1.7)	PHF7 (1.6)	ALAS1 (1.5)	TUT1 (1.5)
A15.382.812	Mononuclear Phagocyte System	Hemic and Immune Systems	Immune System	0.47	>=0.20	TIFAB (2.6)	PPM1M (2.4)	TMEM206 (2.1)	TWF2 (2.1)	ALAS1 (1.7)	PPARG (1.6)	ANXA5 (1.5)	CORO7 (1.5)	PEPD (1.4)	ABCA1 (1.4)
A11.436	Epithelial Cells	Cells	Epithelial Cells	0.48	>=0.20	HOXC13 (1.4)	DNAH1 (1.2)	MTA2 (0.9)	HOXC12 (0.9)	FOXP2 (0.8)	MLNR (0.8)	C1orf201 (0.7)	C11orf48 (0.7)	ENSG00000241544 (0.7)	TES (0.7)
A02.633.567.850	Quadriceps Muscle	Musculoskeletal System	Muscles	0.48	>=0.20	TNNC1 (5.2)	HOXC9 (3.2)	KTN1 (3.2)	UQCC (3.2)	PAM16 (3.1)	RGMA (2.8)	HOXC8 (2.7)	SLC25A26 (2.6)	DNAJA3 (2.6)	TWF2 (2.6)
A15.382.812.522	Macrophages	Hemic and Immune Systems	Immune System	0.48	>=0.20	ALAS1 (2.5)	TMEM206 (2.1)	PPARG (2.0)	PPM1M (2.0)	TWF2 (1.9)	PEPD (1.7)	PLXND1 (1.7)	ABCA1 (1.5)	FNDC3A (1.5)	ANXA5 (1.5)
A11.872.653	Neural Stem Cells	Cells	Stem Cells	0.5	>=0.20	B3GAT3 (3.5)	MTA2 (3.2)	BAP1 (2.6)	PEPD (2.6)	CHRNA7 (2.4)	INTS5 (2.4)	CORO7 (2.4)	MKRN2 (2.1)	RGMA (2.1)	TMEM206 (2.0)
A15.378.316.580	Monocytes	Hemic and Immune Systems	Hematopoietic System	0.51	>=0.20	TIFAB (2.9)	PPM1M (2.5)	TWF2 (2.4)	TMEM206 (2.1)	CORO7 (2.0)	STAB1 (1.7)	ENSG00000235601 (1.6)	FNDC3A (1.6)	DNAH1 (1.5)	MAP3K1 (1.5)
A15.145.229.637.555.567.569.200	CD4 Positive T Lymphocytes	Hemic and Immune Systems	Blood	0.52	>=0.20	TOX (3.6)	EPC1 (3.2)	ENSG00000228397 (2.9)	UBXN1 (2.9)	ARHGAP12 (2.7)	SFMBT1 (2.3)	NISCH (2.2)	RAF1 (2.2)	CORO7 (1.9)	MAP3K1 (1.9)
A11.627.624.249	Monocyte Macrophage Precursor Cells	Cells	Myeloid Cells	0.54	>=0.20	HOXA11-AS1 (3.4)	FNDC3A (3.1)	TMEM206 (3.0)	HOXA13 (2.9)	HOXA11 (2.9)	MKRN2 (2.6)	CAB39L (2.3)	TWF2 (2.2)	CDADC1 (2.1)	RFT1 (2.1)
A14.724.557	Nasopharynx	Stomatognathic System	Pharynx	0.54	>=0.20	ENSG00000235601 (4.1)	ENSG00000224286 (3.6)	ENSG00000243224 (3.3)	ENSG00000247225 (3.3)	ENSG00000241544 (3.0)	ENSG00000235725 (2.6)	GLYCTK-AS1 (2.5)	ENSG00000258274 (2.1)	GORAB (2.0)	TMEM206 (1.9)
A09.371.060	Anterior Eye Segment	Sense Organs	Eye	0.56	>=0.20	WNT4 (2.9)	GRHL3 (2.4)	CHRNA7 (2.1)	TIFAB (2.0)	C11orf83 (1.9)	SFMBT1 (1.8)	CAB39L (1.7)	ETAA1 (1.6)	TRIM13 (1.5)	ENSG00000203644 (1.3)
A09.371.337.168	Conjunctiva	Sense Organs	Eye	0.56	>=0.20	WNT4 (2.9)	GRHL3 (2.5)	CHRNA7 (2.1)	TIFAB (2.0)	C11orf83 (1.9)	SFMBT1 (1.8)	CAB39L (1.8)	ETAA1 (1.6)	TRIM13 (1.6)	TMCC1 (1.3)
A09.371.337	Eyelids	Sense Organs	Eye	0.56	>=0.20	WNT4 (2.9)	GRHL3 (2.5)	CHRNA7 (2.1)	TIFAB (2.0)	C11orf83 (1.9)	SFMBT1 (1.8)	CAB39L (1.8)	ETAA1 (1.6)	TRIM13 (1.6)	TMCC1 (1.3)
A02.835.232.043	Bones of Lower Extremity	Musculoskeletal System	Skeleton	0.57	>=0.20	WNT4 (2.6)	GRHL3 (2.2)	CHRNA7 (1.9)	TIFAB (1.8)	C11orf83 (1.7)	SFMBT1 (1.7)	CAB39L (1.5)	ETAA1 (1.4)	TRIM13 (1.4)	ENSG00000203644 (1.2)
A15.382.680	Phagocytes	Hemic and Immune Systems	Immune System	0.57	>=0.20	PPM1M (2.5)	TWF2 (2.0)	ABCA1 (1.9)	TIFAB (1.8)	ENSG00000235601 (1.8)	CORO7 (1.7)	DNAH1 (1.6)	FNDC3A (1.6)	CDC42-IT1 (1.6)	RAF1 (1.6)
A02.835.232.043.300	Foot Bones	Musculoskeletal System	Skeleton	0.58	>=0.20	WNT4 (2.7)	GRHL3 (2.3)	CHRNA7 (1.9)	TIFAB (1.9)	SFMBT1 (1.7)	C11orf83 (1.7)	CAB39L (1.6)	TRIM13 (1.5)	ETAA1 (1.5)	ENSG00000203644 (1.3)
A02.835.232.043.300.710	Tarsal Bones	Musculoskeletal System	Skeleton	0.58	>=0.20	WNT4 (2.7)	GRHL3 (2.3)	CHRNA7 (1.9)	TIFAB (1.9)	SFMBT1 (1.7)	C11orf83 (1.7)	CAB39L (1.6)	TRIM13 (1.5)	ETAA1 (1.5)	ENSG00000203644 (1.3)
A11.627	Myeloid Cells	Cells	Myeloid Cells	0.58	>=0.20	PPM1M (2.3)	TWF2 (1.9)	TIFAB (1.7)	ABCA1 (1.7)	ENSG00000235601 (1.6)	CORO7 (1.6)	DNAH1 (1.5)	CDC42-IT1 (1.5)	FNDC3A (1.5)	MAP3K1 (1.5)
A11.872.378.590.635	Granulocyte Macrophage Progenitor Cells	Cells	Stem Cells	0.59	>=0.20	HOXA11-AS1 (2.5)	CDADC1 (2.5)	TMEM206 (2.4)	MKRN2 (2.1)	TWF2 (2.1)	RFT1 (2.1)	HOXA13 (2.1)	HOXA11 (2.0)	ALAS1 (1.9)	ENSG00000247225 (1.9)
A10.272	Epithelium	Tissues	Epithelium	0.59	>=0.20	AHNAK (2.0)	WNT4 (1.6)	FOXP2 (1.5)	GRHL3 (1.4)	PHF7 (1.3)	DNAH1 (1.3)	BAP1 (1.2)	ITGB8 (1.2)	INTS5 (1.2)	C1orf201 (1.1)
A11.872.190	Embryonic Stem Cells	Cells	Stem Cells	0.62	>=0.20	COL11A1 (1.8)	C11orf48 (1.7)	CDCA7 (1.5)	GLYCTK-AS1 (1.3)	ETAA1 (1.2)	DLEU1 (1.1)	TMEM206 (1.1)	RGMA (1.1)	C11orf83 (1.0)	LAMB1 (1.0)
A15.378.316	Bone Marrow Cells	Hemic and Immune Systems	Hematopoietic System	0.62	>=0.20	PPM1M (2.2)	CORO7 (2.0)	RAF1 (2.0)	CDC42-IT1 (1.9)	TWF2 (1.8)	MAP3K1 (1.8)	ENSG00000235601 (1.7)	TIFAB (1.6)	DNAH1 (1.6)	ABCA1 (1.5)
A15.378	Hematopoietic System	Hemic and Immune Systems	Hematopoietic System	0.62	>=0.20	PPM1M (2.2)	CORO7 (2.0)	RAF1 (2.0)	CDC42-IT1 (1.9)	TWF2 (1.8)	MAP3K1 (1.8)	ENSG00000235601 (1.7)	TIFAB (1.6)	DNAH1 (1.6)	ABCA1 (1.5)
A11.872.378	Hematopoietic Stem Cells	Cells	Stem Cells	0.63	>=0.20	CDADC1 (2.3)	MKRN2 (1.9)	TMEM206 (1.7)	LINC00339 (1.5)	CDCA7 (1.5)	RFT1 (1.5)	MTA2 (1.4)	DLEU1 (1.2)	HOXA11-AS1 (1.2)	ENSG00000247225 (1.1)
A11.627.635	Myeloid Progenitor Cells	Cells	Myeloid Cells	0.64	>=0.20	CDADC1 (2.3)	MKRN2 (2.2)	TMEM206 (1.9)	RFT1 (1.8)	CDCA7 (1.7)	MTA2 (1.7)	LINC00339 (1.6)	HOXA11-AS1 (1.6)	ENSG00000247225 (1.4)	DLEU1 (1.4)
A11.872.378.590.817	Megakaryocyte Erythroid Progenitor Cells	Cells	Stem Cells	0.64	>=0.20	ENSG00000233593 (4.1)	C7orf58 (4.1)	CDCA7 (3.1)	DLEU1 (2.6)	MKRN2 (2.5)	PAM16 (2.4)	CRADD (2.3)	UQCC (2.2)	PPP2R5A (2.2)	SPRYD7 (2.2)
A15.378.316.378.590.837.250	Erythroid Precursor Cells	Hemic and Immune Systems	Hematopoietic System	0.64	>=0.20	ENSG00000233593 (4.1)	C7orf58 (4.1)	CDCA7 (3.1)	DLEU1 (2.6)	MKRN2 (2.5)	PAM16 (2.4)	CRADD (2.3)	UQCC (2.2)	PPP2R5A (2.2)	SPRYD7 (2.2)
A11.627.340.360	Granulocyte Precursor Cells	Cells	Myeloid Cells	0.66	>=0.20	ENSG00000247225 (4.6)	CDADC1 (3.5)	MLNR (2.5)	CDCA7 (2.3)	DLEU2 (2.2)	RFT1 (2.0)	TWF2 (1.9)	CORO7 (1.8)	MTA2 (1.8)	ALAS1 (1.7)
A14.549.885	Tongue	Stomatognathic System	Mouth	0.67	>=0.20	ENSG00000224286 (2.8)	GRHL3 (2.8)	ENSG00000241544 (2.4)	HOXC13 (2.3)	C11orf83 (2.3)	METTL12 (2.0)	TIFAB (2.0)	DNAJA3 (1.8)	WNT4 (1.7)	SLC25A26 (1.6)
A10.165	Connective Tissue	Tissues	Connective Tissue	0.69	>=0.20	JUND (1.8)	ENSG00000224286 (1.6)	ENSG00000228397 (1.5)	PHF7 (1.4)	KIAA1683 (1.4)	ENSG00000247225 (1.3)	CDC42 (1.3)	EPC1 (1.2)	CDC42-IT1 (1.2)	C22orf31 (1.2)
A10.615.550.760	Respiratory Mucosa	Tissues	Membranes	0.71	>=0.20	AHNAK (2.3)	FOXP2 (2.2)	DNAH1 (2.1)	PHF7 (2.1)	LRIG1 (1.7)	ITGB8 (1.7)	FAM13A (1.6)	C1orf201 (1.6)	INTS5 (1.6)	SFMBT1 (1.6)
A09.531	Nose	Sense Organs	Nose	0.71	>=0.20	AHNAK (2.3)	FOXP2 (2.2)	DNAH1 (2.1)	PHF7 (2.1)	LRIG1 (1.7)	ITGB8 (1.7)	FAM13A (1.6)	C1orf201 (1.6)	INTS5 (1.6)	SFMBT1 (1.6)
A04.531.520	Nasal Mucosa	Respiratory System	Nose	0.71	>=0.20	AHNAK (2.3)	FOXP2 (2.2)	DNAH1 (2.1)	PHF7 (2.1)	LRIG1 (1.7)	ITGB8 (1.7)	FAM13A (1.6)	C1orf201 (1.6)	INTS5 (1.6)	SFMBT1 (1.6)
A15.382.490.315.583	Neutrophils	Hemic and Immune Systems	Immune System	0.72	>=0.20	CDC42-IT1 (5.3)	RAF1 (5.2)	TMCC1 (4.0)	ABCA1 (3.2)	ENSG00000203644 (3.1)	MAP3K1 (3.0)	ENSG00000235601 (2.9)	PPP2R5A (2.7)	DLEU2 (2.7)	PPM1M (2.6)
A14.724	Pharynx	Stomatognathic System	Pharynx	0.73	>=0.20	ENSG00000224286 (2.9)	ENSG00000235601 (2.4)	ENSG00000241544 (2.3)	ENSG00000243224 (2.2)	ENSG00000247225 (2.1)	TMEM206 (1.6)	ENSG00000235725 (1.5)	DNAH1 (1.4)	TRIM13 (1.4)	CDCA7 (1.3)
A11.118.637.415	Granulocytes	Cells	Blood Cells	0.73	>=0.20	RAF1 (4.8)	CDC42-IT1 (4.8)	TMCC1 (3.5)	ENSG00000203644 (2.8)	ABCA1 (2.8)	MAP3K1 (2.7)	DLEU2 (2.6)	ENSG00000235601 (2.6)	PPP2R5A (2.6)	PPM1M (2.4)
A14.549.167.646	Periodontium	Stomatognathic System	Mouth	0.75	>=0.20	GRHL3 (4.4)	MTA2 (3.4)	TRIM13 (3.1)	WNT4 (3.1)	AHNAK (2.3)	C11orf83 (2.2)	EML3 (2.0)	ENSG00000224286 (1.9)	RFT1 (1.7)	INTS5 (1.7)
A09.371	Eye	Sense Organs	Eye	0.76	>=0.20	UBXN1 (1.6)	WNT4 (1.5)	C11orf83 (1.3)	PEPD (1.2)	ENSG00000233593 (1.2)	TRIM13 (1.2)	CDADC1 (1.1)	METTL12 (1.1)	PTPDC1 (1.0)	ANXA5 (0.9)
A07.231	Blood Vessels	Cardiovascular System	Blood Vessels	0.76	>=0.20	STAB1 (3.4)	PLXND1 (2.3)	KIRREL (1.8)	SMAD6 (1.6)	LAMB1 (1.5)	ADAMTS9 (1.4)	ENSG00000228397 (1.3)	ANXA5 (1.2)	GANAB (1.2)	MKRN2 (1.2)
A02.835	Skeleton	Musculoskeletal System	Skeleton	0.77	>=0.20	JUND (1.8)	ENSG00000224286 (1.7)	ENSG00000228397 (1.6)	PHF7 (1.5)	KIAA1683 (1.4)	CDC42 (1.4)	C22orf31 (1.3)	ENSG00000247225 (1.3)	EPC1 (1.3)	CDC42-IT1 (1.2)
A07.541.358	Heart Atria	Cardiovascular System	Heart	0.78	>=0.20	TNNC1 (3.9)	SLC25A26 (3.4)	SFMBT1 (2.6)	CRADD (2.4)	HOXC12 (2.4)	WDR82 (2.3)	PTPDC1 (2.2)	SPRYD7 (2.1)	MLNR (2.0)	SEMA3G (1.8)
A04.623.603	Oropharynx	Respiratory System	Pharynx	0.79	>=0.20	TOX (2.7)	DLEU2 (2.2)	UBXN1 (2.0)	EPC1 (1.9)	ENSG00000224286 (1.8)	TRIM13 (1.8)	C11orf48 (1.7)	MAP3K1 (1.7)	CDC42-IT1 (1.6)	TNFAIP8 (1.6)
A15.382.520.604.800	Palatine Tonsil	Hemic and Immune Systems	Immune System	0.79	>=0.20	TOX (2.7)	DLEU2 (2.2)	UBXN1 (2.0)	EPC1 (1.9)	ENSG00000224286 (1.8)	TRIM13 (1.8)	C11orf48 (1.7)	MAP3K1 (1.7)	CDC42-IT1 (1.6)	TNFAIP8 (1.6)
A02.835.232	Bone and Bones	Musculoskeletal System	Skeleton	0.79	>=0.20	JUND (1.9)	ENSG00000224286 (1.7)	ENSG00000228397 (1.6)	PHF7 (1.5)	KIAA1683 (1.5)	CDC42 (1.4)	ENSG00000247225 (1.4)	C22orf31 (1.4)	EPC1 (1.3)	CDC42-IT1 (1.3)
A15.382.216	Bone Marrow	Hemic and Immune Systems	Immune System	0.8	>=0.20	JUND (2.2)	ENSG00000224286 (2.0)	ENSG00000228397 (1.9)	PHF7 (1.7)	KIAA1683 (1.7)	ENSG00000247225 (1.6)	CDC42 (1.6)	C22orf31 (1.5)	EPC1 (1.5)	CDC42-IT1 (1.5)
A07.231.908	Veins	Cardiovascular System	Blood Vessels	0.82	>=0.20	STAB1 (4.6)	PLXND1 (3.0)	ADAMTS9 (1.9)	HOXA11-AS1 (1.9)	LAMB1 (1.6)	HOXA11 (1.5)	ENSG00000228397 (1.5)	KIRREL (1.5)	METTL12 (1.5)	GANAB (1.4)
A07.541.358.100	Atrial Appendage	Cardiovascular System	Heart	0.82	>=0.20	TNNC1 (3.9)	SLC25A26 (3.6)	SFMBT1 (2.9)	HOXC12 (2.8)	CRADD (2.6)	SPRYD7 (2.5)	PTPDC1 (2.4)	WDR82 (2.4)	MKRN2 (2.2)	MLNR (1.9)
A07.231.908.670.874	Umbilical Veins	Cardiovascular System	Blood Vessels	0.83	>=0.20	STAB1 (4.7)	PLXND1 (3.0)	HOXA11-AS1 (2.0)	ADAMTS9 (1.8)	LAMB1 (1.7)	HOXA11 (1.6)	METTL12 (1.6)	ENSG00000228397 (1.6)	MKRN2 (1.5)	KIRREL (1.4)
A07.231.908.670	Portal System	Cardiovascular System	Blood Vessels	0.83	>=0.20	STAB1 (4.7)	PLXND1 (3.0)	HOXA11-AS1 (2.0)	ADAMTS9 (1.8)	LAMB1 (1.7)	HOXA11 (1.6)	METTL12 (1.6)	ENSG00000228397 (1.6)	MKRN2 (1.5)	KIRREL (1.4)
A15.382	Immune System	Hemic and Immune Systems	Immune System	0.84	>=0.20	ENSG00000228397 (1.6)	JUND (1.4)	CDC42-IT1 (1.4)	PHF7 (1.4)	ENSG00000224286 (1.3)	EPC1 (1.3)	C22orf31 (1.3)	UBXN1 (1.2)	CDC42 (1.2)	DNAH1 (1.2)
A15.145.693	Plasma	Hemic and Immune Systems	Blood	0.85	>=0.20	C22orf31 (3.3)	INTS5 (3.2)	RFT1 (2.9)	TUT1 (2.6)	SLC25A26 (2.4)	HOXC12 (2.3)	GLYCTK (2.2)	ENSG00000224286 (2.1)	ENSG00000228397 (2.1)	WNT4 (2.1)
A15.145.229.637.555.567.562.725	Plasma Cells	Hemic and Immune Systems	Blood	0.85	>=0.20	C22orf31 (3.3)	INTS5 (3.2)	RFT1 (2.9)	TUT1 (2.6)	SLC25A26 (2.4)	HOXC12 (2.3)	GLYCTK (2.2)	ENSG00000224286 (2.1)	ENSG00000228397 (2.1)	WNT4 (2.1)
A15.145.229	Blood Cells	Hemic and Immune Systems	Blood	0.86	>=0.20	MAP3K1 (1.8)	CDC42-IT1 (1.7)	PPM1M (1.7)	CORO7 (1.6)	EPC1 (1.5)	DNAH1 (1.5)	UBXN1 (1.4)	ENSG00000228397 (1.4)	ENSG00000203644 (1.2)	RAF1 (1.2)
A15.382.490.555.567.537	Killer Cells Natural	Hemic and Immune Systems	Immune System	0.86	>=0.20	TOX (2.7)	DLEU2 (2.6)	EPC1 (2.0)	CDADC1 (1.8)	ENSG00000228397 (1.8)	C11orf48 (1.8)	FRYL (1.7)	CDC42-IT1 (1.6)	UBXN1 (1.5)	SFMBT1 (1.3)
A11.118.637.555.567.569	T Lymphocytes	Cells	Blood Cells	0.87	>=0.20	UBXN1 (2.2)	WDR82 (2.1)	ENSG00000228397 (2.0)	CDC42-IT1 (1.9)	EPC1 (1.9)	CORO7 (1.7)	TOX (1.7)	PPM1M (1.5)	SFMBT1 (1.4)	EML3 (1.4)
A06.407.312.782	Testis	Endocrine System	Endocrine Glands	0.88	>=0.20	ENSG00000233593 (3.7)	CHRNA7 (2.5)	TOX (2.2)	HOXC4 (2.2)	ETAA1 (2.1)	RFT1 (2.0)	SFMBT1 (1.6)	SLC25A26 (1.5)	C22orf31 (1.4)	COL11A1 (1.4)
A15.145	Blood	Hemic and Immune Systems	Blood	0.88	>=0.20	CDC42-IT1 (2.2)	MAP3K1 (1.7)	EPC1 (1.7)	UBXN1 (1.7)	KIAA1683 (1.7)	PPM1M (1.6)	CORO7 (1.6)	RAF1 (1.6)	ENSG00000228397 (1.4)	DNAH1 (1.4)
A15.145.229.637.555	Leukocytes Mononuclear	Hemic and Immune Systems	Blood	0.9	>=0.20	ENSG00000228397 (1.7)	PPM1M (1.5)	CORO7 (1.4)	C22orf31 (1.4)	UBXN1 (1.3)	INTS5 (1.3)	MAP3K1 (1.3)	TNFAIP8 (1.2)	DNAH1 (1.2)	PHF7 (1.2)
A11.436.397	Keratinocytes	Cells	Epithelial Cells	0.9	>=0.20	HOXC13 (3.7)	GRHL3 (2.8)	WNT4 (1.6)	INTS5 (1.5)	DNAJA3 (1.5)	VASN (1.4)	C11orf48 (1.2)	RAB18 (1.1)	OCIAD2 (1.1)	METTL12 (1.1)
A11.118.637	Leukocytes	Cells	Blood Cells	0.9	>=0.20	CORO7 (1.6)	PPM1M (1.6)	ENSG00000228397 (1.6)	CDC42-IT1 (1.5)	MAP3K1 (1.4)	DNAH1 (1.4)	ENSG00000203644 (1.3)	C22orf31 (1.3)	UBXN1 (1.3)	RAF1 (1.3)
A11.063	Antibody Producing Cells	Cells	Antibody-Producing Cells	0.91	>=0.20	C22orf31 (2.5)	RFT1 (2.4)	INTS5 (2.3)	ENSG00000228397 (2.2)	SLC25A26 (2.1)	TUT1 (2.0)	GLYCTK (1.8)	PHF7 (1.7)	KIAA1683 (1.7)	C11orf83 (1.6)
A11.118.637.555.567.562	B Lymphocytes	Cells	Blood Cells	0.91	>=0.20	C22orf31 (2.5)	RFT1 (2.4)	INTS5 (2.3)	ENSG00000228397 (2.2)	SLC25A26 (2.1)	TUT1 (2.0)	GLYCTK (1.8)	PHF7 (1.7)	KIAA1683 (1.7)	C11orf83 (1.6)
A11.872.040	Adult Stem Cells	Cells	Stem Cells	0.93	>=0.20	C11orf48 (2.2)	COL11A1 (1.7)	PAM16 (1.7)	OCIAD2 (1.6)	C11orf83 (1.5)	MTA2 (1.5)	DLEU1 (1.2)	SLC25A26 (1.2)	LINC00339 (1.1)	FNDC3A (1.1)
A15.382.490.555.567	Lymphocytes	Hemic and Immune Systems	Immune System	0.94	>=0.20	ENSG00000228397 (2.0)	C22orf31 (1.6)	INTS5 (1.6)	UBXN1 (1.5)	RFT1 (1.5)	SLC25A26 (1.4)	GLYCTK (1.4)	PHF7 (1.3)	SFMBT1 (1.2)	CORO7 (1.2)
A08.186.211.730.317.357.352	Hypothalamus Middle	Nervous System	Central Nervous System	0.95	>=0.20	B3GAT3 (2.8)	NISCH (2.7)	ENSG00000178863 (2.1)	ENSG00000243224 (2.1)	FNDC3A (2.0)	JUND (2.0)	ENSG00000235601 (1.9)	ENSG00000235725 (1.9)	GANAB (1.9)	OCIAD1 (1.6)
A08.713	Neurosecretory Systems	Nervous System	Neurosecretory Systems	0.95	>=0.20	B3GAT3 (2.8)	NISCH (2.7)	ENSG00000178863 (2.1)	ENSG00000243224 (2.1)	FNDC3A (2.0)	JUND (2.0)	ENSG00000235601 (1.9)	ENSG00000235725 (1.9)	GANAB (1.9)	OCIAD1 (1.6)
A08.186.211.730.317.357.352.435	Hypothalamo Hypophyseal System	Nervous System	Central Nervous System	0.95	>=0.20	B3GAT3 (2.8)	NISCH (2.7)	ENSG00000178863 (2.1)	ENSG00000243224 (2.1)	FNDC3A (2.0)	JUND (2.0)	ENSG00000235601 (1.9)	ENSG00000235725 (1.9)	GANAB (1.9)	OCIAD1 (1.6)
A11.872.700	Pluripotent Stem Cells	Cells	Stem Cells	0.95	>=0.20	C11orf48 (2.3)	PAM16 (1.8)	LRIG1 (1.7)	CDCA7 (1.6)	COL11A1 (1.6)	ETAA1 (1.5)	METTL12 (1.4)	FAM13A (1.4)	C11orf83 (1.3)	GANAB (1.2)
A11.872.700.500	Induced Pluripotent Stem Cells	Cells	Stem Cells	0.95	>=0.20	C11orf48 (2.3)	PAM16 (1.8)	LRIG1 (1.7)	CDCA7 (1.6)	COL11A1 (1.6)	ETAA1 (1.5)	METTL12 (1.4)	FAM13A (1.4)	C11orf83 (1.3)	GANAB (1.2)
A11.436.275	Endothelial Cells	Cells	Epithelial Cells	0.95	>=0.20	STAB1 (3.9)	PLXND1 (2.6)	LAMB1 (1.6)	MKRN2 (1.5)	MTA2 (1.3)	ADAMTS9 (1.3)	METTL12 (1.3)	HOXA11 (1.2)	FNDC3A (1.2)	GANAB (1.2)
A15.382.490.555.567.622	Lymphocytes Null	Hemic and Immune Systems	Immune System	0.95	>=0.20	CDCA7 (3.1)	C11orf48 (2.7)	HOXC12 (2.5)	MTA2 (2.3)	ENSG00000228397 (2.2)	UQCC (1.8)	RFT1 (1.7)	TMEM206 (1.7)	INTS5 (1.6)	METTL12 (1.5)
A08.186.211.132.810.428.200	Cerebellum	Nervous System	Central Nervous System	0.96	>=0.20	ENSG00000233593 (5.8)	NIPAL3 (3.7)	RAB18 (3.1)	OCIAD1 (3.0)	C1orf201 (2.7)	TMCC1 (2.6)	CDC42 (2.2)	NISCH (2.2)	SPRYD7 (2.2)	ARHGAP12 (2.1)
A15.145.300	Fetal Blood	Hemic and Immune Systems	Blood	0.97	>=0.20	MLNR (2.1)	C22orf31 (2.0)	ENSG00000228397 (1.8)	MTA2 (1.8)	PPM1M (1.6)	HOXC12 (1.6)	TUT1 (1.6)	JUND (1.4)	PHF7 (1.4)	DLEU2 (1.4)
A08.186.211.730.317	Diencephalon	Nervous System	Central Nervous System	0.97	>=0.20	B3GAT3 (2.6)	ENSG00000235725 (2.4)	ENSG00000243224 (2.4)	ENSG00000178863 (2.4)	ENSG00000235601 (2.0)	NISCH (2.0)	C1orf201 (2.0)	OCIAD1 (1.9)	NIPAL3 (1.8)	ROM1 (1.7)
A15.145.229.334	Erythrocytes	Hemic and Immune Systems	Blood	0.97	>=0.20	DLEU1 (2.9)	C7orf58 (2.7)	PPP2R5A (2.6)	ENSG00000233593 (2.4)	GLYCTK-AS1 (2.1)	CDCA7 (1.6)	LRTM1 (1.6)	HOXC13 (1.6)	CRADD (1.4)	MLNR (1.4)
A11.443	Erythroid Cells	Cells	Erythroid Cells	0.97	>=0.20	DLEU1 (3.0)	C7orf58 (2.6)	PPP2R5A (2.5)	ENSG00000233593 (2.3)	GLYCTK-AS1 (2.1)	CDCA7 (1.6)	LRTM1 (1.6)	HOXC13 (1.5)	CRADD (1.5)	MLNR (1.4)
A08.186.211.730.317.357	Hypothalamus	Nervous System	Central Nervous System	0.98	>=0.20	B3GAT3 (2.7)	NISCH (2.4)	ENSG00000243224 (2.4)	ENSG00000178863 (2.2)	ENSG00000235601 (2.1)	ENSG00000235725 (2.1)	OCIAD1 (1.9)	JUND (1.8)	C1orf201 (1.7)	GANAB (1.6)
A08.186.211.865.428	Metencephalon	Nervous System	Central Nervous System	0.98	>=0.20	ENSG00000233593 (5.0)	NIPAL3 (3.6)	OCIAD1 (3.0)	RAB18 (2.8)	C1orf201 (2.5)	TMCC1 (2.4)	CDC42 (2.2)	ARHGAP12 (2.1)	SPRYD7 (2.1)	NISCH (2.0)
A08.186.211.865	Rhombencephalon	Nervous System	Central Nervous System	0.98	>=0.20	ENSG00000233593 (5.0)	NIPAL3 (3.6)	OCIAD1 (3.0)	RAB18 (2.8)	C1orf201 (2.5)	TMCC1 (2.4)	CDC42 (2.2)	ARHGAP12 (2.1)	SPRYD7 (2.1)	NISCH (2.0)
A08.186.211.653	Mesencephalon	Nervous System	Central Nervous System	0.99	>=0.20	RGMA (3.3)	FRYL (2.9)	ENSG00000235725 (2.7)	NIPAL3 (2.6)	B3GAT3 (2.4)	ENSG00000243224 (2.3)	TMEM206 (2.3)	GLYCTK-AS1 (2.2)	ROM1 (2.2)	OCIAD1 (1.8)
A08.186.211.132	Brain Stem	Nervous System	Central Nervous System	1	>=0.20	ENSG00000233593 (3.4)	NIPAL3 (3.3)	OCIAD1 (2.6)	C1orf201 (2.2)	TMCC1 (2.1)	ARHGAP12 (2.0)	CDC42 (2.0)	RGMA (1.7)	NISCH (1.6)	SPRYD7 (1.6)
A15.145.229.188	Blood Platelets	Hemic and Immune Systems	Blood	1	>=0.20	HOXC13 (5.0)	LRTM1 (4.9)	DLEU1 (3.4)	GLYCTK-AS1 (3.3)	ENSG00000224286 (3.2)	PPP2R5A (3.1)	TRIM13 (3.1)	PHF7 (3.0)	ENSG00000178863 (3.0)	TIFAB (3.0)
A08.186.211.730.885.287.249.487	Corpus Striatum	Nervous System	Central Nervous System	1	>=0.20	ITGB8 (5.0)	LRIG1 (4.9)	FRYL (3.6)	MLNR (3.3)	ROM1 (3.1)	NIPAL3 (2.6)	CAB39L (2.3)	PTPDC1 (2.3)	PAM16 (1.9)	TUT1 (1.7)
A08.186.211.730.885.287.500.270	Frontal Lobe	Nervous System	Central Nervous System	1	>=0.20	TOX (3.3)	C1orf201 (2.8)	B3GAT3 (2.5)	ENSG00000235725 (2.5)	ROM1 (2.5)	HOXC13 (2.5)	CDC42 (2.3)	ENSG00000178863 (2.2)	NISCH (2.0)	CHRNA7 (1.9)
A08.186.211	Brain	Nervous System	Central Nervous System	1	>=0.20	RGMA (2.2)	OCIAD1 (1.3)	BAP1 (1.3)	ZNRF3 (1.2)	WDR82 (1.2)	NISCH (1.2)	B3GAT3 (1.1)	PTPDC1 (0.9)	SPRYD7 (0.9)	ENSG00000235725 (0.9)
A08.186	Central Nervous System	Nervous System	Central Nervous System	1	>=0.20	RGMA (2.2)	OCIAD1 (1.3)	BAP1 (1.3)	ZNRF3 (1.2)	WDR82 (1.2)	NISCH (1.1)	B3GAT3 (1.1)	PTPDC1 (0.9)	SPRYD7 (0.9)	ENSG00000235725 (0.9)
A08.186.211.730.885.287.500.670	Parietal Lobe	Nervous System	Central Nervous System	1	>=0.20	ROM1 (2.8)	RGMA (2.3)	ZNRF3 (2.2)	C1orf201 (2.2)	BAP1 (2.2)	OCIAD1 (1.9)	TOX (1.8)	NIPAL3 (1.6)	B3GAT3 (1.6)	FRYL (1.4)
A08.186.211.730.885.287.500.571.735	Visual Cortex	Nervous System	Central Nervous System	1	>=0.20	CHRNA7 (3.7)	C1orf201 (3.7)	WDR82 (3.4)	NISCH (3.3)	LRTM1 (3.2)	TOX (2.6)	CDC42 (2.2)	PTPDC1 (2.1)	ZNRF3 (1.8)	TMCC1 (1.6)
A08.186.211.730.885.287.500.571	Occipital Lobe	Nervous System	Central Nervous System	1	>=0.20	C1orf201 (3.5)	CHRNA7 (3.4)	NISCH (3.1)	WDR82 (3.1)	LRTM1 (3.0)	TOX (2.4)	CDC42 (2.1)	PTPDC1 (2.1)	ZNRF3 (1.7)	TMCC1 (1.6)
A08.186.211.730.885.287.249	Basal Ganglia	Nervous System	Central Nervous System	1	>=0.20	ITGB8 (3.5)	LRIG1 (3.1)	ROM1 (2.7)	FRYL (2.4)	NIPAL3 (2.4)	MLNR (1.9)	CAB39L (1.8)	PAM16 (1.8)	PTPDC1 (1.7)	RGMA (1.7)
A08.186.211.730.885.287.500.863	Temporal Lobe	Nervous System	Central Nervous System	1	>=0.20	RGMA (2.5)	SPRYD7 (2.1)	BAP1 (2.0)	NISCH (2.0)	PTPDC1 (2.0)	CDC42 (1.9)	CHRNA7 (1.9)	WDR82 (1.9)	ZNRF3 (1.4)	ROM1 (1.4)
A08.186.211.464.710.225	Entorhinal Cortex	Nervous System	Central Nervous System	1	>=0.20	RGMA (2.5)	SPRYD7 (2.1)	PTPDC1 (2.1)	NISCH (2.1)	WDR82 (2.0)	CHRNA7 (2.0)	CDC42 (1.9)	BAP1 (1.9)	ZNRF3 (1.5)	ROM1 (1.5)
A08.186.211.464.710	Parahippocampal Gyrus	Nervous System	Central Nervous System	1	>=0.20	RGMA (2.5)	SPRYD7 (2.1)	PTPDC1 (2.1)	NISCH (2.1)	WDR82 (2.0)	CHRNA7 (2.0)	CDC42 (1.9)	BAP1 (1.9)	ZNRF3 (1.5)	ROM1 (1.5)
A08.186.211.730	Prosencephalon	Nervous System	Central Nervous System	1	>=0.20	PTPDC1 (2.1)	RGMA (2.0)	NISCH (2.0)	ROM1 (1.6)	CDC42 (1.5)	NIPAL3 (1.5)	C1orf201 (1.5)	SPRYD7 (1.5)	FRYL (1.4)	CHRNA7 (1.4)
A08.186.211.730.885.287.500	Cerebral Cortex	Nervous System	Central Nervous System	1	>=0.20	NISCH (2.2)	PTPDC1 (2.2)	RGMA (2.1)	WDR82 (1.9)	CHRNA7 (1.8)	CDC42 (1.8)	SPRYD7 (1.8)	BAP1 (1.6)	C1orf201 (1.5)	ROM1 (1.5)
A08.186.211.730.885	Telencephalon	Nervous System	Central Nervous System	1	>=0.20	PTPDC1 (2.2)	RGMA (2.1)	NISCH (2.0)	CDC42 (1.7)	WDR82 (1.7)	ROM1 (1.6)	CHRNA7 (1.6)	SPRYD7 (1.6)	BAP1 (1.5)	NIPAL3 (1.4)
A08.186.211.464	Limbic System	Nervous System	Central Nervous System	1	>=0.20	PTPDC1 (2.4)	RGMA (2.4)	NISCH (2.2)	BAP1 (1.9)	SPRYD7 (1.9)	WDR82 (1.9)	CDC42 (1.8)	CHRNA7 (1.7)	ROM1 (1.5)	FRYL (1.3)
A08.186.211.730.885.287	Cerebrum	Nervous System	Central Nervous System	1	>=0.20	PTPDC1 (2.1)	RGMA (2.1)	NISCH (2.1)	CDC42 (1.7)	WDR82 (1.7)	CHRNA7 (1.7)	SPRYD7 (1.6)	ROM1 (1.6)	BAP1 (1.5)	NIPAL3 (1.4)
A08.186.211.464.405	Hippocampus	Nervous System	Central Nervous System	1	>=0.20	PTPDC1 (3.0)	BAP1 (2.3)	RGMA (2.3)	NISCH (2.2)	FRYL (2.2)	SPRYD7 (1.8)	CDC42 (1.7)	OCIAD1 (1.6)	WDR82 (1.6)	ROM1 (1.6)
