# Supplementary material for: A joint view on genetic variants for adiposity differentiates subtypes with distinct metabolic implications
Source: Nat Commun. 2018 May 16;9:1946. doi: 10.1038/s41467-018-04124-9 (PMC5956079; doi:10.1038/s41467-018-04124-9)
Supplement: Supplementary file 15 — Supplementary Data 12 [file 41467_2018_4124_MOESM15_ESM.xlsx]

## Sheet: SD12-Depict-WHRonly-Sens-nor2
Supplementary Data 12. Sensitivity analysis for DEPICT focussing on WHRonly- variants and using a distance-only locus definition criterion. The table shows results from DEPICT analysis that were conducted based on WHRonly- variants that were clumped for DEPICT based on a distance-only criterion (+-500kb) without additional reduction based on r2. Tissues, cell types and systems that are significan…
MeSH term	Name	MeSH first level term	MeSH second level term	Nominal P value	False discovery rate	Tissue-specific expression Z score gene 1	Tissue-specific expression Z score gene 2	Tissue-specific expression Z score gene 3	Tissue-specific expression Z score gene 4	Tissue-specific expression Z score gene 5	Tissue-specific expression Z score gene 6	Tissue-specific expression Z score gene 7	Tissue-specific expression Z score gene 8	Tissue-specific expression Z score gene 9	Tissue-specific expression Z score gene 10
A11.329.114	Adipocytes	Cells	Connective Tissue Cells	0.000147	<0.01	PCK1 (3.4)	LINC00339 (3.4)	SEMA3G (2.9)	HOXC9 (2.7)	PPARG (2.7)	PEMT (2.4)	HOXC5 (2.4)	HOXC6 (2.3)	KIRREL (2.2)	FAM13A (2.2)
A03.556.875	Upper Gastrointestinal Tract	Digestive System	Gastrointestinal Tract	0.000406	<0.05	BARX1 (2.3)	ARHGAP12 (1.9)	FOXP2 (1.4)	RSPO3 (1.3)	HOXC4 (1.3)	RGMA (1.2)	LAMB1 (0.9)	GANAB (0.8)	OCIAD1 (0.8)	ENSG00000178863 (0.8)
A03.556.875.875	Stomach	Digestive System	Gastrointestinal Tract	0.00098	<0.05	BARX1 (3.7)	ARHGAP12 (2.1)	FOXP2 (1.6)	RSPO3 (1.5)	RGMA (1.3)	HOXC4 (1.2)	GANAB (1.0)	ENSG00000178863 (1.0)	LAMB1 (1.0)	OCIAD1 (0.9)
A03.556.875.500	Esophagus	Digestive System	Gastrointestinal Tract	0.00108	<0.05	LRTM1 (3.0)	GRHL3 (1.9)	ARHGAP12 (1.7)	HOXC4 (1.4)	ENSG00000241544 (1.2)	RSPO3 (1.2)	VEGFA (1.2)	WNT2 (1.1)	FOXP2 (1.1)	RGMA (1.1)
A03.556.249.249.209	Cecum	Digestive System	Gastrointestinal Tract	0.00179	<0.05	HOTTIP (3.0)	CDCA7 (2.2)	WNT2 (2.1)	FRYL (1.9)	PCK1 (1.9)	HOXA13 (1.6)	VEGFA (1.5)	PPARG (1.4)	ENSG00000253379 (1.4)	COL11A1 (1.4)
A03.556.124.526.767	Rectum	Digestive System	Gastrointestinal Tract	0.00278	<0.05	HOTTIP (2.8)	PCK1 (2.6)	WNT2 (2.1)	HOXA13 (1.9)	CDCA7 (1.5)	PPARG (1.5)	ENSG00000178863 (1.4)	UQCC (1.4)	FRYL (1.2)	COL11A1 (1.1)
A03.734	Pancreas	Digestive System	Pancreas	0.00527	<0.05	VEGFA (1.3)	ARHGAP12 (1.2)	ADAMTS9-AS2 (1.2)	FNDC3A (1.1)	OCIAD1 (1.0)	LAMB1 (1.0)	OCIAD2 (0.9)	GLIS2 (0.9)	GANAB (0.9)	ADAMTS9 (0.9)
A03.556.249.249.356.668	Colon Sigmoid	Digestive System	Gastrointestinal Tract	0.00574	<0.05	HOTTIP (3.5)	HOXA13 (3.2)	PCK1 (2.5)	PPARG (2.0)	CDCA7 (1.8)	HOXA11-AS1 (1.8)	FRYL (1.5)	KTN1 (1.2)	OCIAD2 (1.1)	ADAMTS9 (1.1)
A03.556.249.249	Intestine Large	Digestive System	Gastrointestinal Tract	0.00597	<0.05	HOTTIP (2.9)	HOXA13 (2.4)	PCK1 (1.9)	CDCA7 (1.8)	PPARG (1.5)	FRYL (1.3)	WNT2 (1.3)	OCIAD2 (1.3)	HOXA11-AS1 (1.2)	ZNRF3 (1.1)
A03.556.249	Lower Gastrointestinal Tract	Digestive System	Gastrointestinal Tract	0.00636	<0.05	HOTTIP (2.8)	HOXA13 (2.3)	PCK1 (2.0)	CDCA7 (1.8)	PPARG (1.5)	FRYL (1.3)	OCIAD2 (1.3)	WNT2 (1.2)	HOXA11-AS1 (1.2)	ZNRF3 (1.0)
A03.556	Gastrointestinal Tract	Digestive System	Gastrointestinal Tract	0.00712	<0.05	HOTTIP (2.2)	HOXA13 (1.8)	PCK1 (1.7)	CDCA7 (1.3)	PPARG (1.2)	OCIAD2 (1.1)	HOXA11-AS1 (0.9)	FRYL (0.8)	C11orf48 (0.8)	DNAJA3 (0.8)
A03.556.249.249.356	Colon	Digestive System	Gastrointestinal Tract	0.00718	<0.05	HOTTIP (2.9)	HOXA13 (2.5)	PCK1 (1.9)	CDCA7 (1.8)	PPARG (1.5)	FRYL (1.3)	OCIAD2 (1.3)	HOXA11-AS1 (1.3)	WNT2 (1.2)	ZNRF3 (1.1)
A10.165.114.830.500.750	Subcutaneous Fat Abdominal	Tissues	Connective Tissue	0.000391	<0.05	SEMA3G (4.7)	PEMT (3.8)	PCK1 (3.6)	PPARG (3.1)	EML3 (3.1)	AHNAK (2.8)	PLXND1 (2.4)	RSPO3 (2.4)	ADAMTS9-AS2 (2.3)	HOXC9 (2.3)
A10.165.114.830.500	Abdominal Fat	Tissues	Connective Tissue	0.000391	<0.05	SEMA3G (4.7)	PEMT (3.8)	PCK1 (3.6)	PPARG (3.1)	EML3 (3.1)	AHNAK (2.8)	PLXND1 (2.4)	RSPO3 (2.4)	ADAMTS9-AS2 (2.3)	HOXC9 (2.3)
A10.165.114.830	Adipose Tissue White	Tissues	Connective Tissue	0.000411	<0.05	SEMA3G (4.3)	PEMT (3.4)	PCK1 (3.2)	PPARG (2.8)	EML3 (2.7)	ADAMTS9-AS2 (2.6)	AHNAK (2.5)	RSPO3 (2.3)	HOXC6 (2.3)	PLXND1 (2.2)
A10.165.114.830.750	Subcutaneous Fat	Tissues	Connective Tissue	0.000411	<0.05	SEMA3G (4.3)	PEMT (3.4)	PCK1 (3.2)	PPARG (2.8)	EML3 (2.7)	ADAMTS9-AS2 (2.6)	AHNAK (2.5)	RSPO3 (2.3)	HOXC6 (2.3)	PLXND1 (2.2)
A10.165.114	Adipose Tissue	Tissues	Connective Tissue	0.000437	<0.05	SEMA3G (4.0)	PCK1 (3.1)	PEMT (3.0)	PPARG (2.8)	EML3 (2.5)	ADAMTS9-AS2 (2.3)	AHNAK (2.3)	RSPO3 (2.3)	HOXC6 (2.2)	PLXND1 (2.2)
A10.615.789	Serous Membrane	Tissues	Membranes	0.00506	<0.05	HOXC4 (1.7)	ADAMTS9 (1.6)	DLEU2 (1.5)	COL11A1 (1.5)	HOXC6 (1.5)	HOXC5 (1.3)	LAMB1 (1.3)	RSPO3 (1.2)	KIAA1683 (1.1)	GLIS2 (1.0)
A05.360.319.679	Uterus	Urogenital System	Genitalia	7.33e-05	<0.01	WNT2 (3.0)	HOXA11 (2.8)	ADAMTS9 (2.5)	ENSG00000258274 (1.6)	ITGB8 (1.5)	ENSG00000247225 (1.5)	ADAMTS9-AS2 (1.2)	GANAB (1.2)	LAMB1 (1.1)	HOXA11-AS1 (1.1)
A05.360.319	Genitalia Female	Urogenital System	Genitalia	0.000403	<0.05	ITGB8 (1.9)	ADAMTS9 (1.4)	KIAA1683 (1.2)	WNT2 (1.1)	HOXC4 (1.1)	ENSG00000247225 (1.0)	GANAB (1.0)	ZNRF3 (1.0)	ARHGAP12 (1.0)	OCIAD1 (0.9)
A05.360	Genitalia	Urogenital System	Genitalia	0.000753	<0.05	ITGB8 (1.3)	HOXA11-AS1 (1.1)	ENSG00000247225 (1.1)	KIAA1683 (1.1)	ZNRF3 (1.0)	ADAMTS9 (1.0)	WNT2 (1.0)	HOXC4 (1.0)	HOXA13 (0.9)	ARHGAP12 (0.9)
A05.360.319.679.690	Myometrium	Urogenital System	Genitalia	0.000862	<0.05	ENSG00000258274 (10.8)	HOXA11 (4.2)	RSPO3 (3.8)	ADAMTS9-AS2 (3.6)	FOXP2 (3.1)	ENSG00000223561 (2.7)	HOXA11-AS1 (2.4)	ADAMTS9 (2.3)	CDC42EP3 (2.2)	KIAA1683 (1.8)
A05.360.319.679.490	Endometrium	Urogenital System	Genitalia	0.00125	<0.05	WNT2 (3.8)	HOXA11 (3.5)	ADAMTS9 (2.7)	ENSG00000247225 (2.2)	ITGB8 (2.2)	HOXA11-AS1 (1.4)	WDR82 (1.4)	CDCA7 (1.4)	GANAB (1.3)	KIAA1683 (1.3)
A05.360.319.114.373	Fallopian Tubes	Urogenital System	Genitalia	0.01	<0.20	ITGB8 (4.1)	KIAA1683 (2.0)	COL11A1 (1.5)	UQCC (1.4)	ARHGAP12 (1.3)	VEGFA (1.3)	HOXC4 (1.3)	GANAB (1.2)	DLEU2 (1.2)	GLIS2 (1.2)
A02.835.583.443	Joint Capsule	Musculoskeletal System	Skeleton	0.01	<0.20	RSPO3 (2.7)	VASN (2.2)	SMAD6 (1.9)	HOXC9 (1.9)	HOXA11 (1.7)	CAB39L (1.7)	FOXP2 (1.6)	ITGB8 (1.6)	HOXC6 (1.5)	HOXA11-AS1 (1.5)
A02.835.583	Joints	Musculoskeletal System	Skeleton	0.01	<0.20	RSPO3 (2.7)	VASN (2.2)	SMAD6 (1.9)	HOXC9 (1.9)	HOXA11 (1.7)	CAB39L (1.7)	FOXP2 (1.6)	ITGB8 (1.6)	HOXC6 (1.5)	HOXA11-AS1 (1.5)
A02.835.583.443.800	Synovial Membrane	Musculoskeletal System	Skeleton	0.01	<0.20	RSPO3 (2.7)	VASN (2.2)	SMAD6 (1.9)	HOXC9 (1.9)	HOXA11 (1.7)	CAB39L (1.7)	FOXP2 (1.6)	ITGB8 (1.6)	HOXC6 (1.5)	HOXA11-AS1 (1.5)
A02.165	Cartilage	Musculoskeletal System	Cartilage	0.01	<0.20	COL11A1 (6.1)	BARX1 (4.2)	ADAMTS9-AS2 (3.7)	ADAMTS9 (3.4)	VASN (2.9)	VEGFA (2.6)	METTL12 (2.6)	KIRREL (2.2)	FOXP2 (2.2)	CRADD (2.0)
A05.360.319.114	Adnexa Uteri	Urogenital System	Genitalia	0.01	<0.20	ITGB8 (2.3)	HOXC4 (1.8)	KIAA1683 (1.4)	UQCC (1.1)	ARHGAP12 (1.1)	COL11A1 (1.0)	ZNRF3 (1.0)	GLIS2 (1.0)	HOXC6 (1.0)	VEGFA (0.9)
A05.360.319.114.630	Ovary	Urogenital System	Genitalia	0.01	<0.20	ITGB8 (2.3)	HOXC4 (1.8)	KIAA1683 (1.4)	UQCC (1.1)	ARHGAP12 (1.1)	COL11A1 (1.0)	ZNRF3 (1.0)	GLIS2 (1.0)	HOXC6 (1.0)	VEGFA (0.9)
A03.556.124	Intestines	Digestive System	Gastrointestinal Tract	0.01	<0.20	HOTTIP (3.1)	HOXA13 (2.5)	PCK1 (2.1)	CDCA7 (1.6)	PPARG (1.5)	HOXA11-AS1 (1.3)	FRYL (1.3)	OCIAD2 (1.2)	GLYCTK (1.1)	ZNRF3 (0.9)
A06.407	Endocrine Glands	Endocrine System	Endocrine Glands	0.02	<0.20	ITGB8 (1.7)	HOXC4 (1.5)	KIAA1683 (1.3)	ARHGAP12 (1.0)	UQCC (1.0)	VEGFA (1.0)	ZNRF3 (1.0)	GLIS2 (0.9)	HOXC6 (0.9)	GANAB (0.8)
A05.360.319.679.256	Cervix Uteri	Urogenital System	Genitalia	0.02	<0.20	WNT2 (1.9)	CDCA7 (1.2)	HOXC6 (1.1)	HOXA13 (1.0)	VEGFA (0.9)	GRHL3 (0.9)	HOXC9 (0.9)	OCIAD2 (0.8)	HOXC4 (0.8)	GANAB (0.8)
A06.407.312	Gonads	Endocrine System	Endocrine Glands	0.02	<0.20	ITGB8 (2.2)	HOXC4 (1.8)	KIAA1683 (1.3)	COL11A1 (1.1)	ARHGAP12 (1.0)	UQCC (1.0)	ZNRF3 (1.0)	HOXC6 (0.9)	GLIS2 (0.9)	GANAB (0.8)
A05.810.453.324	Kidney Cortex	Urogenital System	Urinary Tract	0.02	<0.20	HOXC8 (2.9)	ENSG00000247225 (2.3)	GDF5 (2.2)	OCIAD2 (2.1)	ITGB8 (1.8)	HOXC9 (1.8)	GLIS2 (1.7)	ENSG00000228397 (1.6)	CITED2 (1.5)	HOXC6 (1.5)
A05.810.890	Urinary Bladder	Urogenital System	Urinary Tract	0.02	<0.20	GRHL3 (2.7)	VEGFA (1.9)	PPARG (1.8)	HOXA13 (1.4)	KTN1 (1.3)	CAB39L (1.2)	ABCA1 (1.0)	CDC42-IT1 (1.0)	C1orf201 (1.0)	LAMB1 (0.9)
A07.541.510	Heart Valves	Cardiovascular System	Heart	0.03	<0.20	ENSG00000223561 (7.0)	GLIS2 (3.1)	ADAMTS9-AS2 (3.0)	PTPDC1 (2.4)	CDADC1 (2.2)	ETAA1 (2.0)	CAB39L (2.0)	ENSG00000253379 (2.0)	GORAB (1.9)	KIRREL (1.7)
A07.541.510.110	Aortic Valve	Cardiovascular System	Heart	0.03	<0.20	ENSG00000223561 (7.0)	GLIS2 (3.1)	ADAMTS9-AS2 (3.0)	PTPDC1 (2.4)	CDADC1 (2.2)	ETAA1 (2.0)	CAB39L (2.0)	ENSG00000253379 (2.0)	GORAB (1.9)	KIRREL (1.7)
A04.411	Lung	Respiratory System	Lung	0.04	<0.20	WNT2 (1.3)	GANAB (0.9)	LAMB1 (0.9)	GLIS2 (0.9)	VEGFA (0.8)	FOXP2 (0.7)	ZNRF3 (0.7)	OCIAD1 (0.7)	CDCA7 (0.7)	SMAD6 (0.6)
A11.497.497.600	Oocytes	Cells	Germ Cells	0.05	<0.20	PEMT (3.3)	ADAMTS9 (3.0)	HOXA11 (2.7)	CRADD (2.5)	ENSG00000241544 (2.2)	ITGB8 (2.2)	WNT2 (1.8)	HOXA11-AS1 (1.7)	LRIG1 (1.7)	ENSG00000247225 (1.3)
A05.360.490.690	Ovum	Urogenital System	Genitalia	0.05	<0.20	PEMT (3.3)	ADAMTS9 (3.0)	HOXA11 (2.7)	CRADD (2.5)	ENSG00000241544 (2.2)	ITGB8 (2.2)	WNT2 (1.8)	HOXA11-AS1 (1.7)	LRIG1 (1.7)	ENSG00000247225 (1.3)
A10.615	Membranes	Tissues	Membranes	0.05	<0.20	FOXP2 (1.7)	HOTTIP (1.4)	HOXA13 (1.4)	TRIM13 (1.4)	AHNAK (1.2)	PCK1 (1.2)	WNT4 (1.0)	GRHL3 (1.0)	PPARG (0.8)	CAB39L (0.8)
A05.810	Urinary Tract	Urogenital System	Urinary Tract	0.05	>=0.20	ENSG00000247225 (3.6)	ADAMTS9-AS2 (2.9)	PCK1 (2.5)	HOXC4 (2.2)	HOXC9 (1.7)	VEGFA (1.7)	OCIAD2 (1.6)	HOXC6 (1.6)	FAM13A (1.5)	GLIS2 (1.4)
A10.690.467	Muscle Smooth	Tissues	Muscles	0.05	>=0.20	ENSG00000258274 (3.5)	GDF5 (2.3)	HOXC5 (2.3)	MTA2 (2.3)	VASN (2.3)	KIRREL (2.2)	ENSG00000241544 (2.1)	C7orf58 (1.8)	CDC42EP3 (1.7)	GLIS2 (1.6)
A11.329.171	Chondrocytes	Cells	Connective Tissue Cells	0.06	>=0.20	BARX1 (7.9)	COL11A1 (4.1)	GDF5 (3.6)	HOXC5 (2.5)	HOXA11 (2.4)	RSPO3 (2.3)	VASN (2.2)	SMAD6 (2.1)	HOXA11-AS1 (2.0)	HOXC6 (1.9)
A05.810.453	Kidney	Urogenital System	Urinary Tract	0.06	>=0.20	ENSG00000247225 (4.0)	ADAMTS9-AS2 (3.1)	PCK1 (2.8)	HOXC4 (2.4)	HOXC9 (1.9)	OCIAD2 (1.7)	VEGFA (1.7)	HOXC6 (1.7)	FAM13A (1.6)	GLIS2 (1.5)
A11.872.190.260	Embryoid Bodies	Cells	Stem Cells	0.07	>=0.20	GDF5 (3.4)	COL11A1 (2.4)	HOXA11 (2.1)	KIRREL (2.1)	VASN (1.9)	GANAB (1.8)	HOXC5 (1.7)	HOXC8 (1.7)	HOXC6 (1.6)	LAMB1 (1.5)
A10.336	Exocrine Glands	Tissues	Exocrine Glands	0.07	>=0.20	HOXA11-AS1 (4.5)	HOXA13 (4.1)	HOTTIP (3.1)	ENSG00000253379 (2.8)	NIPAL3 (2.6)	CAB39L (2.5)	ENSG00000258274 (2.1)	ENSG00000247225 (1.6)	ENSG00000233593 (1.5)	C11orf83 (1.3)
A06.407.071.140	Adrenal Cortex	Endocrine System	Endocrine Glands	0.07	>=0.20	ALAS1 (4.3)	ABCA1 (2.7)	RAB18 (2.6)	ADAMTS9-AS2 (2.5)	WNT4 (2.0)	PAM16 (1.9)	VEGFA (1.8)	DLEU2 (1.7)	JUND (1.7)	ARHGAP12 (1.7)
A10.336.707	Prostate	Tissues	Exocrine Glands	0.08	>=0.20	HOXA11-AS1 (4.9)	HOXA13 (4.5)	HOTTIP (3.5)	ENSG00000253379 (3.0)	NIPAL3 (2.7)	CAB39L (2.6)	ENSG00000258274 (2.3)	ENSG00000247225 (1.7)	ENSG00000233593 (1.6)	C11orf83 (1.3)
A11.329	Connective Tissue Cells	Cells	Connective Tissue Cells	0.09	>=0.20	ANXA5 (1.5)	PLXND1 (1.2)	PPARG (1.2)	CITED2 (1.2)	CDC42EP3 (1.2)	ALAS1 (1.1)	FNDC3A (1.1)	HOXC5 (1.0)	RFT1 (0.9)	C7orf58 (0.9)
A03.556.124.684	Intestine Small	Digestive System	Gastrointestinal Tract	0.09	>=0.20	PCK1 (2.0)	GLYCTK (1.7)	HOXC4 (1.4)	HOXC6 (1.4)	ADAMTS9 (1.1)	RSPO3 (1.0)	VEGFA (0.9)	OCIAD1 (0.8)	C1orf201 (0.8)	GANAB (0.8)
A11.872.580	Mesenchymal Stem Cells	Cells	Stem Cells	0.09	>=0.20	ENSG00000253379 (3.9)	GDF5 (2.9)	COL11A1 (2.6)	KIRREL (2.5)	VASN (2.5)	HOXC9 (2.4)	HOXC5 (2.0)	CDC42EP3 (2.0)	GLIS2 (1.9)	HOXC8 (1.9)
A05.360.319.887	Vulva	Urogenital System	Genitalia	0.09	>=0.20	GRHL3 (3.5)	WNT4 (2.0)	DLEU2 (1.7)	HOXC6 (1.4)	RAB18 (1.2)	KTN1 (1.2)	CDC42-IT1 (1.2)	CDCA7 (1.1)	HOXC9 (1.0)	EML3 (0.9)
A06.407.071	Adrenal Glands	Endocrine System	Endocrine Glands	0.09	>=0.20	ALAS1 (3.6)	ADAMTS9-AS2 (2.2)	ABCA1 (1.9)	JUND (1.8)	PAM16 (1.8)	VEGFA (1.8)	WNT4 (1.7)	RAB18 (1.7)	ZNRF3 (1.5)	DNAJA3 (1.4)
A06.407.312.497.535.300.500	Cumulus Cells	Endocrine System	Endocrine Glands	0.09	>=0.20	CHRNA7 (3.0)	PEMT (2.8)	CRADD (2.3)	PPARG (2.3)	ADAMTS9 (2.1)	ADAMTS9-AS2 (1.9)	PTPDC1 (1.7)	TES (1.5)	SLC25A26 (1.5)	RAB18 (1.4)
A11.436.329	Granulosa Cells	Cells	Epithelial Cells	0.09	>=0.20	CHRNA7 (3.0)	PEMT (2.8)	CRADD (2.3)	PPARG (2.3)	ADAMTS9 (2.1)	ADAMTS9-AS2 (1.9)	PTPDC1 (1.7)	TES (1.5)	SLC25A26 (1.5)	RAB18 (1.4)
A05.360.319.114.630.535	Ovarian Follicle	Urogenital System	Genitalia	0.09	>=0.20	CHRNA7 (3.0)	PEMT (2.8)	CRADD (2.3)	PPARG (2.3)	ADAMTS9 (2.1)	ADAMTS9-AS2 (1.9)	PTPDC1 (1.7)	TES (1.5)	SLC25A26 (1.5)	RAB18 (1.4)
A11.382	Endocrine Cells	Cells	Endocrine Cells	0.09	>=0.20	PPARG (2.0)	ENSG00000241544 (1.6)	PEMT (1.6)	CHRNA7 (1.6)	CRADD (1.4)	ETAA1 (1.3)	METTL12 (1.3)	KTN1 (1.2)	TES (1.2)	SFMBT1 (1.1)
A17.815	Skin	Integumentary System	Skin	0.1	>=0.20	WNT4 (2.7)	GRHL3 (2.5)	AHNAK (2.3)	HOXC6 (1.7)	RAB18 (1.7)	MAP3K1 (1.2)	HOXC9 (1.2)	TRIM13 (1.0)	VASN (0.9)	FOXP2 (0.9)
A05.360.444	Genitalia Male	Urogenital System	Genitalia	0.11	>=0.20	HOXA13 (3.7)	HOXA11-AS1 (3.7)	HOTTIP (2.5)	NIPAL3 (2.1)	ENSG00000253379 (2.1)	CAB39L (2.0)	ENSG00000233593 (1.5)	ENSG00000258274 (1.5)	ENSG00000247225 (1.3)	ZNRF3 (1.1)
A10.615.550.599	Mouth Mucosa	Tissues	Membranes	0.11	>=0.20	GRHL3 (4.8)	WNT4 (3.7)	AHNAK (3.0)	TRIM13 (2.9)	CAB39L (2.8)	EML3 (2.7)	FOXP2 (2.7)	TNNC1 (2.7)	PPP2R5A (2.1)	MAP3K1 (1.9)
A11.329.228	Fibroblasts	Cells	Connective Tissue Cells	0.12	>=0.20	VASN (2.2)	KIRREL (2.1)	COL11A1 (2.1)	WNT2 (2.1)	CDC42EP3 (2.0)	CITED2 (1.7)	ANXA5 (1.6)	C7orf58 (1.5)	LAMB1 (1.3)	HOXA11 (1.3)
A14.549	Mouth	Stomatognathic System	Mouth	0.12	>=0.20	GRHL3 (3.5)	WNT4 (2.6)	AHNAK (2.0)	FOXP2 (1.9)	EML3 (1.8)	TRIM13 (1.8)	CAB39L (1.7)	C11orf83 (1.5)	TNNC1 (1.5)	PPP2R5A (1.5)
A06.407.900	Thyroid Gland	Endocrine System	Endocrine Glands	0.13	>=0.20	KIAA1683 (2.8)	ADAMTS9 (1.9)	ARHGAP12 (1.6)	SMAD6 (1.6)	VEGFA (1.5)	ADAMTS9-AS2 (1.5)	NIPAL3 (1.5)	FAM13A (1.1)	OCIAD2 (1.0)	CHRNA7 (1.0)
A05.360.490	Germ Cells	Urogenital System	Genitalia	0.13	>=0.20	PEMT (2.8)	ADAMTS9 (2.7)	ENSG00000241544 (2.6)	HOXA11 (2.4)	CRADD (2.3)	ITGB8 (2.0)	LRIG1 (1.8)	WNT2 (1.6)	HOXA11-AS1 (1.6)	TMCC1 (1.1)
A03.556.249.124	Ileum	Digestive System	Gastrointestinal Tract	0.15	>=0.20	PCK1 (3.0)	GLYCTK (2.8)	VEGFA (1.5)	JUND (1.5)	CRADD (1.4)	HOXC6 (1.3)	RSPO3 (1.3)	WNT4 (1.2)	ADAMTS9 (1.1)	PPP2R5A (1.1)
A10.615.284	Extraembryonic Membranes	Tissues	Membranes	0.15	>=0.20	WNT2 (3.3)	HOXA11 (2.8)	FNDC3A (2.3)	HOXA13 (2.0)	CDC42EP3 (2.0)	KIRREL (1.9)	HOXC9 (1.7)	VASN (1.7)	LAMB1 (1.6)	ENSG00000228397 (1.5)
A10.615.284.473	Chorion	Tissues	Membranes	0.15	>=0.20	WNT2 (3.3)	HOXA11 (2.8)	FNDC3A (2.3)	HOXA13 (2.0)	CDC42EP3 (2.0)	KIRREL (1.9)	HOXC9 (1.7)	VASN (1.7)	LAMB1 (1.6)	ENSG00000228397 (1.5)
A10.615.550	Mucous Membrane	Tissues	Membranes	0.17	>=0.20	HOTTIP (1.8)	FOXP2 (1.8)	TRIM13 (1.7)	PCK1 (1.5)	HOXA13 (1.4)	AHNAK (1.4)	GRHL3 (1.3)	WNT4 (1.3)	FRYL (1.0)	C1orf201 (1.0)
A03.556.500.760	Salivary Glands	Digestive System	Gastrointestinal Tract	0.18	>=0.20	ENSG00000223561 (4.6)	TUT1 (3.3)	SEMA3G (2.8)	C22orf31 (2.8)	CORO7 (2.7)	GDF5 (2.4)	KIRREL (2.0)	TWF2 (1.9)	ROM1 (1.9)	ENSG00000178863 (1.7)
A11.329.629	Osteoblasts	Cells	Connective Tissue Cells	0.19	>=0.20	ENSG00000253379 (9.1)	COL11A1 (5.2)	CDADC1 (4.3)	SLC25A26 (2.5)	HOXC4 (2.5)	GLIS2 (2.4)	HOXC9 (2.3)	RSPO3 (2.3)	ANXA5 (2.3)	BARX1 (2.2)
A10.165.450.300	Cicatrix	Tissues	Connective Tissue	0.19	>=0.20	VASN (3.3)	HOXC5 (3.1)	WNT2 (3.0)	CDC42EP3 (3.0)	ENSG00000243224 (2.7)	HOXC8 (2.5)	CITED2 (2.5)	GDF5 (2.3)	ANXA5 (1.9)	ENSG00000235725 (1.8)
A10.165.450	Granulation Tissue	Tissues	Connective Tissue	0.19	>=0.20	VASN (3.3)	HOXC5 (3.1)	WNT2 (3.0)	CDC42EP3 (3.0)	ENSG00000243224 (2.7)	HOXC8 (2.5)	CITED2 (2.5)	GDF5 (2.3)	ANXA5 (1.9)	ENSG00000235725 (1.8)
A03.556.500.760.464	Parotid Gland	Digestive System	Gastrointestinal Tract	0.19	>=0.20	ENSG00000223561 (4.6)	TUT1 (3.4)	C22orf31 (3.1)	CORO7 (2.9)	SEMA3G (2.9)	GDF5 (2.3)	ROM1 (2.1)	KIRREL (2.0)	TWF2 (2.0)	C11orf83 (1.7)
A07.231.114	Arteries	Cardiovascular System	Blood Vessels	0.22	>=0.20	SMAD6 (2.2)	STAB1 (2.2)	ADAMTS9-AS2 (1.8)	EML3 (1.8)	KIRREL (1.4)	PLXND1 (1.4)	ADAMTS9 (1.4)	GLIS2 (1.3)	ROM1 (1.2)	RSPO3 (1.1)
A10.165.450.300.425	Keloid	Tissues	Connective Tissue	0.22	>=0.20	WNT2 (3.5)	VASN (3.3)	CDC42EP3 (3.0)	ENSG00000243224 (2.8)	CITED2 (2.6)	GDF5 (2.4)	HOXC5 (2.2)	ENSG00000235725 (1.9)	ANXA5 (1.9)	GLIS2 (1.9)
A10.549.400	Lymph Nodes	Tissues	Lymphoid Tissue	0.23	>=0.20	TIFAB (2.9)	DLEU2 (2.6)	LINC00339 (1.6)	HOXC4 (1.5)	TOX (1.5)	TNFAIP8 (1.4)	CDCA7 (1.2)	ENSG00000243224 (1.1)	MAP3K1 (1.1)	EPC1 (1.1)
A03.620	Liver	Digestive System	Liver	0.23	>=0.20	GLYCTK (5.8)	PCK1 (4.0)	PEMT (2.1)	ALAS1 (2.0)	ABCA1 (1.9)	CRADD (1.5)	DNAJA3 (1.5)	ENSG00000247225 (1.2)	C7orf58 (1.1)	STAB1 (1.1)
A03.734.414	Islets of Langerhans	Digestive System	Pancreas	0.26	>=0.20	METTL12 (2.5)	C11orf48 (1.6)	ENSG00000241544 (1.6)	UQCC (1.5)	VEGFA (1.4)	DLEU1 (1.3)	SFMBT1 (1.2)	GANAB (1.1)	PPARG (1.1)	HOXC5 (1.1)
A11.436.294.064	Glucagon Secreting Cells	Cells	Epithelial Cells	0.26	>=0.20	METTL12 (3.2)	ENSG00000241544 (2.4)	SFMBT1 (2.2)	UQCC (2.0)	C11orf48 (1.9)	PPARG (1.7)	VEGFA (1.7)	DLEU1 (1.7)	ITGB8 (1.7)	HOTTIP (1.5)
A11.382.625	Enteroendocrine Cells	Cells	Endocrine Cells	0.26	>=0.20	METTL12 (3.2)	ENSG00000241544 (2.4)	SFMBT1 (2.2)	UQCC (2.0)	C11orf48 (1.9)	PPARG (1.7)	VEGFA (1.7)	DLEU1 (1.7)	ITGB8 (1.7)	HOTTIP (1.5)
A10.690	Muscles	Tissues	Muscles	0.27	>=0.20	TNNC1 (3.6)	PAM16 (2.3)	KTN1 (2.3)	UQCC (2.2)	RGMA (2.0)	RSPO3 (2.0)	HOXC9 (2.0)	HOXC8 (1.9)	TWF2 (1.8)	DNAJA3 (1.8)
A07.541	Heart	Cardiovascular System	Heart	0.28	>=0.20	TNNC1 (4.7)	CRADD (3.3)	ENSG00000235725 (3.1)	UQCC (2.0)	DNAJA3 (1.9)	ENSG00000235601 (1.8)	KTN1 (1.8)	SEMA3G (1.7)	ENSG00000223561 (1.7)	ENSG00000224286 (1.6)
A02.835.232.834.151	Cervical Vertebrae	Musculoskeletal System	Skeleton	0.28	>=0.20	COL11A1 (1.8)	ENSG00000253379 (1.6)	KIRREL (1.3)	ETAA1 (1.2)	GLIS2 (1.1)	METTL12 (1.1)	DLEU1 (1.1)	GDF5 (1.1)	TOX (1.0)	VASN (1.0)
A02.835.232.834	Spine	Musculoskeletal System	Skeleton	0.29	>=0.20	COL11A1 (1.8)	ENSG00000253379 (1.6)	KIRREL (1.3)	ETAA1 (1.2)	GLIS2 (1.1)	METTL12 (1.1)	GDF5 (1.1)	DLEU1 (1.1)	TOX (1.0)	VASN (1.0)
A15.145.846	Serum	Hemic and Immune Systems	Blood	0.29	>=0.20	ENSG00000241544 (3.2)	STAB1 (2.4)	HOXA11 (2.3)	KIRREL (2.2)	HOXA11-AS1 (2.1)	PLXND1 (1.9)	WNT2 (1.8)	FNDC3A (1.5)	ANXA5 (1.5)	GANAB (1.5)
A07.541.560	Heart Ventricles	Cardiovascular System	Heart	0.3	>=0.20	TNNC1 (5.2)	ENSG00000235725 (3.7)	CRADD (3.6)	UQCC (2.4)	ENSG00000235601 (2.3)	DNAJA3 (2.3)	KTN1 (2.0)	VEGFA (1.9)	LRIG1 (1.9)	SEMA3G (1.9)
A11.872.378.294	Lymphoid Progenitor Cells	Cells	Stem Cells	0.31	>=0.20	UBXN1 (4.1)	KIAA1683 (3.9)	EPC1 (3.8)	ABCA1 (3.6)	CDC42-IT1 (3.0)	CDC42 (2.6)	MAP3K1 (2.6)	SFMBT1 (2.3)	PHF7 (2.1)	JUND (2.0)
A11.118.637.555.567.562.440	Precursor Cells B Lymphoid	Cells	Blood Cells	0.31	>=0.20	UBXN1 (4.1)	KIAA1683 (3.9)	EPC1 (3.8)	ABCA1 (3.6)	CDC42-IT1 (3.0)	CDC42 (2.6)	MAP3K1 (2.6)	SFMBT1 (2.3)	PHF7 (2.1)	JUND (2.0)
A15.382.520	Lymphatic System	Hemic and Immune Systems	Immune System	0.32	>=0.20	DLEU2 (2.4)	TIFAB (2.1)	TOX (1.6)	TNFAIP8 (1.4)	LINC00339 (1.3)	HOXC4 (1.3)	MAP3K1 (1.2)	CDCA7 (1.2)	EPC1 (1.2)	WDR82 (1.0)
A10.549	Lymphoid Tissue	Tissues	Lymphoid Tissue	0.32	>=0.20	DLEU2 (2.4)	TIFAB (2.1)	TOX (1.6)	TNFAIP8 (1.4)	LINC00339 (1.3)	HOXC4 (1.3)	MAP3K1 (1.2)	CDCA7 (1.2)	EPC1 (1.2)	WDR82 (1.0)
A14.549.167	Dentition	Stomatognathic System	Mouth	0.35	>=0.20	BARX1 (2.8)	GRHL3 (2.7)	MTA2 (2.7)	TRIM13 (2.1)	ENSG00000241544 (2.0)	AHNAK (2.0)	ENSG00000224286 (1.8)	WNT4 (1.7)	MLNR (1.7)	GDF5 (1.6)
A05.360.444.492	Penis	Urogenital System	Genitalia	0.35	>=0.20	HOXA13 (2.2)	VASN (2.0)	HOXA11 (1.6)	CITED2 (1.6)	GRHL3 (1.4)	RAB18 (1.3)	COL11A1 (1.2)	AHNAK (1.2)	LAMB1 (1.1)	ETAA1 (1.0)
A15.382.520.604.700	Spleen	Hemic and Immune Systems	Immune System	0.35	>=0.20	LRTM1 (2.2)	MAP3K1 (1.4)	DLEU2 (1.4)	LINC00339 (1.4)	FRYL (1.3)	TNFAIP8 (1.0)	MTA2 (1.0)	STAB1 (0.9)	ENSG00000228397 (0.9)	GANAB (0.8)
A02.835.583.443.800.800	Synovial Fluid	Musculoskeletal System	Skeleton	0.36	>=0.20	EPC1 (3.2)	PPM1M (3.0)	MTA2 (2.8)	TIFAB (2.7)	UBXN1 (2.7)	CDC42 (2.5)	EML3 (2.5)	TWF2 (2.5)	TOX (2.5)	WDR82 (2.3)
A11.329.830	Stromal Cells	Cells	Connective Tissue Cells	0.37	>=0.20	WNT2 (3.3)	VASN (2.6)	HOXC4 (2.2)	HOXC5 (2.1)	KIRREL (2.0)	CITED2 (1.9)	HOXC9 (1.8)	CDC42EP3 (1.8)	GDF5 (1.8)	C7orf58 (1.6)
A11.329.372.600	Macrophages Alveolar	Cells	Connective Tissue Cells	0.38	>=0.20	ITGB8 (3.4)	PPARG (3.3)	ALAS1 (2.9)	PPM1M (2.2)	ANXA5 (2.1)	PTPDC1 (2.1)	ABCA1 (2.0)	C7orf58 (1.7)	RFT1 (1.7)	PLXND1 (1.6)
A09.371.729	Retina	Sense Organs	Eye	0.39	>=0.20	LRTM1 (8.3)	ROM1 (6.1)	GLYCTK-AS1 (5.2)	FOXP2 (5.1)	TRIM13 (3.0)	TOX (2.9)	EPC1 (2.5)	FRYL (2.4)	KIAA1683 (2.0)	WDR82 (1.8)
A11.620.520	Myocytes Smooth Muscle	Cells	Muscle Cells	0.39	>=0.20	GDF5 (3.5)	MTA2 (3.4)	HOXC5 (3.2)	ENSG00000241544 (3.0)	VASN (2.8)	KIRREL (2.8)	B3GAT3 (2.3)	LINC00339 (2.2)	ANXA5 (1.9)	SMAD6 (1.9)
A11.620	Muscle Cells	Cells	Muscle Cells	0.39	>=0.20	GDF5 (3.5)	MTA2 (3.4)	HOXC5 (3.2)	ENSG00000241544 (3.0)	VASN (2.8)	KIRREL (2.8)	B3GAT3 (2.3)	LINC00339 (2.2)	ANXA5 (1.9)	SMAD6 (1.9)
A05.360.444.492.362	Foreskin	Urogenital System	Genitalia	0.39	>=0.20	HOXA13 (2.2)	VASN (2.0)	HOXA11 (1.7)	CITED2 (1.6)	RAB18 (1.3)	GRHL3 (1.3)	COL11A1 (1.3)	AHNAK (1.2)	ETAA1 (1.1)	LAMB1 (1.1)
A10.272.497	Epidermis	Tissues	Epithelium	0.4	>=0.20	WNT4 (5.2)	BAP1 (3.9)	GRHL3 (3.4)	EML3 (3.2)	RAB18 (2.5)	HOXC4 (2.4)	AHNAK (2.4)	FOXP2 (2.4)	MTA2 (2.4)	CITED2 (2.4)
A03.556.124.369	Intestinal Mucosa	Digestive System	Gastrointestinal Tract	0.41	>=0.20	HOTTIP (5.0)	HOXA13 (4.2)	PCK1 (3.3)	HOXA11-AS1 (2.4)	PPARG (2.1)	FRYL (1.8)	GLYCTK (1.7)	PHF7 (1.6)	ALAS1 (1.5)	TUT1 (1.5)
A10.690.552	Muscle Striated	Tissues	Muscles	0.41	>=0.20	TNNC1 (5.1)	KTN1 (3.2)	UQCC (3.1)	PAM16 (3.0)	HOXC9 (2.9)	RGMA (2.8)	TWF2 (2.6)	HOXC8 (2.6)	DNAJA3 (2.5)	SLC25A26 (2.5)
A10.690.552.500	Muscle Skeletal	Tissues	Muscles	0.41	>=0.20	TNNC1 (5.1)	KTN1 (3.2)	UQCC (3.1)	PAM16 (3.0)	HOXC9 (2.9)	RGMA (2.8)	TWF2 (2.6)	HOXC8 (2.6)	DNAJA3 (2.5)	SLC25A26 (2.5)
A14.724.557	Nasopharynx	Stomatognathic System	Pharynx	0.43	>=0.20	ENSG00000235601 (4.1)	ENSG00000224286 (3.6)	ENSG00000243224 (3.3)	ENSG00000247225 (3.3)	ENSG00000241544 (3.0)	ENSG00000235725 (2.6)	GLYCTK-AS1 (2.5)	ENSG00000258274 (2.1)	GORAB (2.0)	TMEM206 (1.9)
A02.633.567.850	Quadriceps Muscle	Musculoskeletal System	Muscles	0.44	>=0.20	TNNC1 (5.2)	HOXC9 (3.2)	KTN1 (3.2)	UQCC (3.2)	PAM16 (3.1)	RGMA (2.8)	HOXC8 (2.7)	SLC25A26 (2.6)	DNAJA3 (2.6)	TWF2 (2.6)
A11.872.190	Embryonic Stem Cells	Cells	Stem Cells	0.45	>=0.20	COL11A1 (1.8)	C11orf48 (1.7)	CDCA7 (1.5)	GLYCTK-AS1 (1.3)	ETAA1 (1.2)	DLEU1 (1.1)	TMEM206 (1.1)	RSPO3 (1.1)	RGMA (1.1)	C11orf83 (1.0)
A11.872	Stem Cells	Cells	Stem Cells	0.47	>=0.20	CDADC1 (1.2)	TMEM206 (1.1)	DLEU1 (1.1)	COL11A1 (1.0)	GLYCTK-AS1 (0.9)	RFT1 (0.9)	CDCA7 (0.9)	ENSG00000253379 (0.9)	LINC00339 (0.8)	METTL12 (0.8)
A11.118.637.555.567.569.200.700	T Lymphocytes Regulatory	Cells	Blood Cells	0.48	>=0.20	TOX (3.8)	EPC1 (3.5)	ARHGAP12 (3.0)	UBXN1 (2.6)	ENSG00000228397 (2.5)	SFMBT1 (2.4)	MAP3K1 (2.1)	CDC42 (2.1)	NISCH (1.9)	CDC42-IT1 (1.9)
A15.145.229.637.555.567.569.200	CD4 Positive T Lymphocytes	Hemic and Immune Systems	Blood	0.55	>=0.20	TOX (3.6)	EPC1 (3.2)	ENSG00000228397 (2.9)	UBXN1 (2.9)	ARHGAP12 (2.7)	SFMBT1 (2.3)	NISCH (2.2)	CORO7 (1.9)	MAP3K1 (1.9)	CDC42 (1.6)
A11.436.348	Hepatocytes	Cells	Epithelial Cells	0.55	>=0.20	GLYCTK (3.8)	UQCC (2.7)	DNAJA3 (2.0)	ENSG00000241544 (1.7)	C7orf58 (1.7)	PCK1 (1.5)	PAM16 (1.5)	ZNRF3 (1.3)	VEGFA (1.2)	ABCA1 (1.2)
A11.066	Antigen Presenting Cells	Cells	Antigen-Presenting Cells	0.58	>=0.20	TIFAB (4.8)	PPM1M (2.7)	TMEM206 (2.6)	TWF2 (2.2)	STAB1 (1.8)	MLNR (1.6)	MAP3K1 (1.6)	ALAS1 (1.6)	TNFAIP8 (1.5)	CORO7 (1.4)
A15.382.812.260	Dendritic Cells	Hemic and Immune Systems	Immune System	0.58	>=0.20	TIFAB (4.8)	PPM1M (2.7)	TMEM206 (2.6)	TWF2 (2.2)	STAB1 (1.8)	MLNR (1.6)	MAP3K1 (1.6)	ALAS1 (1.6)	TNFAIP8 (1.5)	CORO7 (1.4)
A14.549.885	Tongue	Stomatognathic System	Mouth	0.59	>=0.20	ENSG00000224286 (2.8)	GRHL3 (2.8)	ENSG00000241544 (2.4)	C11orf83 (2.3)	METTL12 (2.0)	TIFAB (2.0)	DNAJA3 (1.8)	WNT4 (1.7)	SLC25A26 (1.6)	C11orf48 (1.6)
A02.835.232.043	Bones of Lower Extremity	Musculoskeletal System	Skeleton	0.62	>=0.20	WNT4 (2.6)	GRHL3 (2.2)	CHRNA7 (1.9)	TIFAB (1.8)	C11orf83 (1.7)	SFMBT1 (1.7)	CAB39L (1.5)	ETAA1 (1.4)	TRIM13 (1.4)	ENSG00000203644 (1.2)
A09.371.337.168	Conjunctiva	Sense Organs	Eye	0.62	>=0.20	WNT4 (2.9)	GRHL3 (2.5)	CHRNA7 (2.1)	TIFAB (2.0)	C11orf83 (1.9)	SFMBT1 (1.8)	CAB39L (1.8)	ETAA1 (1.6)	TRIM13 (1.6)	TMCC1 (1.3)
A09.371.337	Eyelids	Sense Organs	Eye	0.62	>=0.20	WNT4 (2.9)	GRHL3 (2.5)	CHRNA7 (2.1)	TIFAB (2.0)	C11orf83 (1.9)	SFMBT1 (1.8)	CAB39L (1.8)	ETAA1 (1.6)	TRIM13 (1.6)	TMCC1 (1.3)
A09.371.060	Anterior Eye Segment	Sense Organs	Eye	0.62	>=0.20	WNT4 (2.9)	GRHL3 (2.4)	CHRNA7 (2.1)	TIFAB (2.0)	C11orf83 (1.9)	SFMBT1 (1.8)	CAB39L (1.7)	ETAA1 (1.6)	TRIM13 (1.5)	ENSG00000203644 (1.3)
A02.835.232.043.300	Foot Bones	Musculoskeletal System	Skeleton	0.63	>=0.20	WNT4 (2.7)	GRHL3 (2.3)	CHRNA7 (1.9)	TIFAB (1.9)	SFMBT1 (1.7)	C11orf83 (1.7)	CAB39L (1.6)	TRIM13 (1.5)	ETAA1 (1.5)	ENSG00000203644 (1.3)
A02.835.232.043.300.710	Tarsal Bones	Musculoskeletal System	Skeleton	0.63	>=0.20	WNT4 (2.7)	GRHL3 (2.3)	CHRNA7 (1.9)	TIFAB (1.9)	SFMBT1 (1.7)	C11orf83 (1.7)	CAB39L (1.6)	TRIM13 (1.5)	ETAA1 (1.5)	ENSG00000203644 (1.3)
A15.382.812	Mononuclear Phagocyte System	Hemic and Immune Systems	Immune System	0.64	>=0.20	TIFAB (2.6)	PPM1M (2.4)	TMEM206 (2.1)	TWF2 (2.1)	ALAS1 (1.7)	PPARG (1.6)	ANXA5 (1.5)	CORO7 (1.5)	ABCA1 (1.4)	DNAH1 (1.4)
A10.272	Epithelium	Tissues	Epithelium	0.64	>=0.20	AHNAK (2.0)	WNT4 (1.6)	FOXP2 (1.5)	GRHL3 (1.4)	PHF7 (1.3)	DNAH1 (1.3)	BAP1 (1.2)	ITGB8 (1.2)	INTS5 (1.2)	C1orf201 (1.1)
A15.382.812.522	Macrophages	Hemic and Immune Systems	Immune System	0.65	>=0.20	ALAS1 (2.5)	TMEM206 (2.1)	PPARG (2.0)	PPM1M (2.0)	TWF2 (1.9)	PLXND1 (1.7)	ABCA1 (1.5)	FNDC3A (1.5)	ANXA5 (1.5)	ITGB8 (1.4)
A14.724	Pharynx	Stomatognathic System	Pharynx	0.66	>=0.20	ENSG00000224286 (2.9)	ENSG00000235601 (2.4)	ENSG00000241544 (2.3)	ENSG00000243224 (2.2)	ENSG00000247225 (2.1)	TMEM206 (1.6)	ENSG00000235725 (1.5)	DNAH1 (1.4)	TRIM13 (1.4)	CDCA7 (1.3)
A15.378.316.580	Monocytes	Hemic and Immune Systems	Hematopoietic System	0.68	>=0.20	TIFAB (2.9)	PPM1M (2.5)	TWF2 (2.4)	TMEM206 (2.1)	CORO7 (2.0)	STAB1 (1.7)	ENSG00000235601 (1.6)	FNDC3A (1.6)	DNAH1 (1.5)	MAP3K1 (1.5)
A15.382.680	Phagocytes	Hemic and Immune Systems	Immune System	0.68	>=0.20	PPM1M (2.5)	TWF2 (2.0)	ABCA1 (1.9)	TIFAB (1.8)	ENSG00000235601 (1.8)	CORO7 (1.7)	DNAH1 (1.6)	FNDC3A (1.6)	CDC42-IT1 (1.6)	MAP3K1 (1.5)
A11.627	Myeloid Cells	Cells	Myeloid Cells	0.69	>=0.20	PPM1M (2.3)	TWF2 (1.9)	TIFAB (1.7)	ABCA1 (1.7)	ENSG00000235601 (1.6)	CORO7 (1.6)	DNAH1 (1.5)	CDC42-IT1 (1.5)	FNDC3A (1.5)	MAP3K1 (1.5)
A09.531	Nose	Sense Organs	Nose	0.7	>=0.20	AHNAK (2.3)	FOXP2 (2.2)	DNAH1 (2.1)	PHF7 (2.1)	LRIG1 (1.7)	ITGB8 (1.7)	FAM13A (1.6)	C1orf201 (1.6)	INTS5 (1.6)	SFMBT1 (1.6)
A10.615.550.760	Respiratory Mucosa	Tissues	Membranes	0.7	>=0.20	AHNAK (2.3)	FOXP2 (2.2)	DNAH1 (2.1)	PHF7 (2.1)	LRIG1 (1.7)	ITGB8 (1.7)	FAM13A (1.6)	C1orf201 (1.6)	INTS5 (1.6)	SFMBT1 (1.6)
A04.531.520	Nasal Mucosa	Respiratory System	Nose	0.7	>=0.20	AHNAK (2.3)	FOXP2 (2.2)	DNAH1 (2.1)	PHF7 (2.1)	LRIG1 (1.7)	ITGB8 (1.7)	FAM13A (1.6)	C1orf201 (1.6)	INTS5 (1.6)	SFMBT1 (1.6)
A11.627.340.360	Granulocyte Precursor Cells	Cells	Myeloid Cells	0.71	>=0.20	ENSG00000247225 (4.6)	CDADC1 (3.5)	MLNR (2.5)	CDCA7 (2.3)	DLEU2 (2.2)	RFT1 (2.0)	TWF2 (1.9)	CORO7 (1.8)	MTA2 (1.8)	ALAS1 (1.7)
A11.872.378.590.817	Megakaryocyte Erythroid Progenitor Cells	Cells	Stem Cells	0.71	>=0.20	ENSG00000233593 (4.1)	C7orf58 (4.1)	CDCA7 (3.1)	DLEU1 (2.6)	PAM16 (2.4)	CRADD (2.3)	UQCC (2.2)	PPP2R5A (2.2)	SPRYD7 (2.2)	C11orf48 (2.1)
A15.378.316.378.590.837.250	Erythroid Precursor Cells	Hemic and Immune Systems	Hematopoietic System	0.71	>=0.20	ENSG00000233593 (4.1)	C7orf58 (4.1)	CDCA7 (3.1)	DLEU1 (2.6)	PAM16 (2.4)	CRADD (2.3)	UQCC (2.2)	PPP2R5A (2.2)	SPRYD7 (2.2)	C11orf48 (2.1)
A15.382.490.315.583	Neutrophils	Hemic and Immune Systems	Immune System	0.72	>=0.20	CDC42-IT1 (5.3)	TMCC1 (4.0)	ABCA1 (3.2)	ENSG00000203644 (3.1)	MAP3K1 (3.0)	ENSG00000235601 (2.9)	PPP2R5A (2.7)	DLEU2 (2.7)	PPM1M (2.6)	EPC1 (2.5)
A15.378.316	Bone Marrow Cells	Hemic and Immune Systems	Hematopoietic System	0.72	>=0.20	PPM1M (2.2)	CORO7 (2.0)	CDC42-IT1 (1.9)	TWF2 (1.8)	MAP3K1 (1.8)	ENSG00000235601 (1.7)	TIFAB (1.6)	DNAH1 (1.6)	ABCA1 (1.5)	FNDC3A (1.5)
A15.378	Hematopoietic System	Hemic and Immune Systems	Hematopoietic System	0.72	>=0.20	PPM1M (2.2)	CORO7 (2.0)	CDC42-IT1 (1.9)	TWF2 (1.8)	MAP3K1 (1.8)	ENSG00000235601 (1.7)	TIFAB (1.6)	DNAH1 (1.6)	ABCA1 (1.5)	FNDC3A (1.5)
A06.407.312.782	Testis	Endocrine System	Endocrine Glands	0.72	>=0.20	ENSG00000233593 (3.7)	CHRNA7 (2.5)	TOX (2.2)	HOXC4 (2.2)	ETAA1 (2.1)	RFT1 (2.0)	SFMBT1 (1.6)	SLC25A26 (1.5)	C22orf31 (1.4)	COL11A1 (1.4)
A11.118.637.415	Granulocytes	Cells	Blood Cells	0.73	>=0.20	CDC42-IT1 (4.8)	TMCC1 (3.5)	ENSG00000203644 (2.8)	ABCA1 (2.8)	MAP3K1 (2.7)	DLEU2 (2.6)	ENSG00000235601 (2.6)	PPP2R5A (2.6)	PPM1M (2.4)	EPC1 (2.4)
A11.627.624.249	Monocyte Macrophage Precursor Cells	Cells	Myeloid Cells	0.75	>=0.20	HOXA11-AS1 (3.4)	FNDC3A (3.1)	TMEM206 (3.0)	HOXA13 (2.9)	HOXA11 (2.9)	CAB39L (2.3)	TWF2 (2.2)	CDADC1 (2.1)	RFT1 (2.1)	ALAS1 (2.1)
A10.165	Connective Tissue	Tissues	Connective Tissue	0.75	>=0.20	JUND (1.8)	ENSG00000224286 (1.6)	ENSG00000228397 (1.5)	PHF7 (1.4)	KIAA1683 (1.4)	ENSG00000247225 (1.3)	CDC42 (1.3)	EPC1 (1.2)	CDC42-IT1 (1.2)	C22orf31 (1.2)
A07.231	Blood Vessels	Cardiovascular System	Blood Vessels	0.75	>=0.20	STAB1 (3.4)	PLXND1 (2.3)	KIRREL (1.8)	SMAD6 (1.6)	LAMB1 (1.5)	ADAMTS9 (1.4)	ENSG00000228397 (1.3)	ANXA5 (1.2)	GANAB (1.2)	EML3 (1.1)
A11.872.653	Neural Stem Cells	Cells	Stem Cells	0.76	>=0.20	B3GAT3 (3.5)	MTA2 (3.2)	BAP1 (2.6)	CHRNA7 (2.4)	INTS5 (2.4)	CORO7 (2.4)	RGMA (2.1)	TMEM206 (2.0)	FRYL (1.8)	EPC1 (1.7)
A11.436	Epithelial Cells	Cells	Epithelial Cells	0.76	>=0.20	DNAH1 (1.2)	MTA2 (0.9)	FOXP2 (0.8)	MLNR (0.8)	C1orf201 (0.7)	C11orf48 (0.7)	ENSG00000241544 (0.7)	TES (0.7)	SFMBT1 (0.6)	PPARG (0.6)
A11.872.378.590.635	Granulocyte Macrophage Progenitor Cells	Cells	Stem Cells	0.77	>=0.20	HOXA11-AS1 (2.5)	CDADC1 (2.5)	TMEM206 (2.4)	TWF2 (2.1)	RFT1 (2.1)	HOXA13 (2.1)	HOXA11 (2.0)	ALAS1 (1.9)	ENSG00000247225 (1.9)	FNDC3A (1.8)
A14.549.167.646	Periodontium	Stomatognathic System	Mouth	0.78	>=0.20	GRHL3 (4.4)	MTA2 (3.4)	TRIM13 (3.1)	WNT4 (3.1)	AHNAK (2.3)	C11orf83 (2.2)	EML3 (2.0)	ENSG00000224286 (1.9)	RFT1 (1.7)	INTS5 (1.7)
A11.872.378	Hematopoietic Stem Cells	Cells	Stem Cells	0.8	>=0.20	CDADC1 (2.3)	TMEM206 (1.7)	LINC00339 (1.5)	CDCA7 (1.5)	RFT1 (1.5)	MTA2 (1.4)	DLEU1 (1.2)	HOXA11-AS1 (1.2)	ENSG00000247225 (1.1)	PHF7 (1.0)
A11.627.635	Myeloid Progenitor Cells	Cells	Myeloid Cells	0.8	>=0.20	CDADC1 (2.3)	TMEM206 (1.9)	RFT1 (1.8)	CDCA7 (1.7)	MTA2 (1.7)	LINC00339 (1.6)	HOXA11-AS1 (1.6)	ENSG00000247225 (1.4)	DLEU1 (1.4)	FNDC3A (1.2)
A15.382.520.604.800	Palatine Tonsil	Hemic and Immune Systems	Immune System	0.8	>=0.20	TOX (2.7)	DLEU2 (2.2)	UBXN1 (2.0)	EPC1 (1.9)	ENSG00000224286 (1.8)	TRIM13 (1.8)	C11orf48 (1.7)	MAP3K1 (1.7)	CDC42-IT1 (1.6)	TNFAIP8 (1.6)
A04.623.603	Oropharynx	Respiratory System	Pharynx	0.8	>=0.20	TOX (2.7)	DLEU2 (2.2)	UBXN1 (2.0)	EPC1 (1.9)	ENSG00000224286 (1.8)	TRIM13 (1.8)	C11orf48 (1.7)	MAP3K1 (1.7)	CDC42-IT1 (1.6)	TNFAIP8 (1.6)
A02.835	Skeleton	Musculoskeletal System	Skeleton	0.82	>=0.20	JUND (1.8)	ENSG00000224286 (1.7)	ENSG00000228397 (1.6)	PHF7 (1.5)	KIAA1683 (1.4)	CDC42 (1.4)	C22orf31 (1.3)	ENSG00000247225 (1.3)	EPC1 (1.3)	CDC42-IT1 (1.2)
A07.541.358	Heart Atria	Cardiovascular System	Heart	0.83	>=0.20	TNNC1 (3.9)	SLC25A26 (3.4)	SFMBT1 (2.6)	CRADD (2.4)	WDR82 (2.3)	PTPDC1 (2.2)	SPRYD7 (2.1)	MLNR (2.0)	SEMA3G (1.8)	ENSG00000223561 (1.8)
A07.231.908	Veins	Cardiovascular System	Blood Vessels	0.83	>=0.20	STAB1 (4.6)	PLXND1 (3.0)	ADAMTS9 (1.9)	HOXA11-AS1 (1.9)	LAMB1 (1.6)	HOXA11 (1.5)	ENSG00000228397 (1.5)	KIRREL (1.5)	METTL12 (1.5)	GANAB (1.4)
A02.835.232	Bone and Bones	Musculoskeletal System	Skeleton	0.84	>=0.20	JUND (1.9)	ENSG00000224286 (1.7)	ENSG00000228397 (1.6)	PHF7 (1.5)	KIAA1683 (1.5)	CDC42 (1.4)	ENSG00000247225 (1.4)	C22orf31 (1.4)	EPC1 (1.3)	CDC42-IT1 (1.3)
A15.382.216	Bone Marrow	Hemic and Immune Systems	Immune System	0.84	>=0.20	JUND (2.2)	ENSG00000224286 (2.0)	ENSG00000228397 (1.9)	PHF7 (1.7)	KIAA1683 (1.7)	ENSG00000247225 (1.6)	CDC42 (1.6)	C22orf31 (1.5)	EPC1 (1.5)	CDC42-IT1 (1.5)
A07.231.908.670	Portal System	Cardiovascular System	Blood Vessels	0.84	>=0.20	STAB1 (4.7)	PLXND1 (3.0)	HOXA11-AS1 (2.0)	ADAMTS9 (1.8)	LAMB1 (1.7)	HOXA11 (1.6)	METTL12 (1.6)	ENSG00000228397 (1.6)	KIRREL (1.4)	GANAB (1.4)
A07.231.908.670.874	Umbilical Veins	Cardiovascular System	Blood Vessels	0.84	>=0.20	STAB1 (4.7)	PLXND1 (3.0)	HOXA11-AS1 (2.0)	ADAMTS9 (1.8)	LAMB1 (1.7)	HOXA11 (1.6)	METTL12 (1.6)	ENSG00000228397 (1.6)	KIRREL (1.4)	GANAB (1.4)
A15.382.490.555.567.537	Killer Cells Natural	Hemic and Immune Systems	Immune System	0.86	>=0.20	TOX (2.7)	DLEU2 (2.6)	EPC1 (2.0)	CDADC1 (1.8)	ENSG00000228397 (1.8)	C11orf48 (1.8)	FRYL (1.7)	CDC42-IT1 (1.6)	UBXN1 (1.5)	SFMBT1 (1.3)
A09.371	Eye	Sense Organs	Eye	0.87	>=0.20	UBXN1 (1.6)	WNT4 (1.5)	C11orf83 (1.3)	ENSG00000233593 (1.2)	TRIM13 (1.2)	CDADC1 (1.1)	METTL12 (1.1)	PTPDC1 (1.0)	ANXA5 (0.9)	INTS5 (0.9)
A07.541.358.100	Atrial Appendage	Cardiovascular System	Heart	0.87	>=0.20	TNNC1 (3.9)	SLC25A26 (3.6)	SFMBT1 (2.9)	CRADD (2.6)	SPRYD7 (2.5)	PTPDC1 (2.4)	WDR82 (2.4)	MLNR (1.9)	PPP2R5A (1.8)	SEMA3G (1.7)
A15.382	Immune System	Hemic and Immune Systems	Immune System	0.89	>=0.20	ENSG00000228397 (1.6)	JUND (1.4)	CDC42-IT1 (1.4)	PHF7 (1.4)	ENSG00000224286 (1.3)	EPC1 (1.3)	C22orf31 (1.3)	UBXN1 (1.2)	CDC42 (1.2)	DNAH1 (1.2)
A15.145.229	Blood Cells	Hemic and Immune Systems	Blood	0.91	>=0.20	MAP3K1 (1.8)	CDC42-IT1 (1.7)	PPM1M (1.7)	CORO7 (1.6)	EPC1 (1.5)	DNAH1 (1.5)	UBXN1 (1.4)	ENSG00000228397 (1.4)	ENSG00000203644 (1.2)	TNFAIP8 (1.1)
A15.145.693	Plasma	Hemic and Immune Systems	Blood	0.91	>=0.20	C22orf31 (3.3)	INTS5 (3.2)	RFT1 (2.9)	TUT1 (2.6)	SLC25A26 (2.4)	GLYCTK (2.2)	ENSG00000224286 (2.1)	ENSG00000228397 (2.1)	WNT4 (2.1)	C11orf83 (1.9)
A15.145.229.637.555.567.562.725	Plasma Cells	Hemic and Immune Systems	Blood	0.91	>=0.20	C22orf31 (3.3)	INTS5 (3.2)	RFT1 (2.9)	TUT1 (2.6)	SLC25A26 (2.4)	GLYCTK (2.2)	ENSG00000224286 (2.1)	ENSG00000228397 (2.1)	WNT4 (2.1)	C11orf83 (1.9)
A11.118.637.555.567.569	T Lymphocytes	Cells	Blood Cells	0.91	>=0.20	UBXN1 (2.2)	WDR82 (2.1)	ENSG00000228397 (2.0)	CDC42-IT1 (1.9)	EPC1 (1.9)	CORO7 (1.7)	TOX (1.7)	PPM1M (1.5)	SFMBT1 (1.4)	EML3 (1.4)
A15.145	Blood	Hemic and Immune Systems	Blood	0.91	>=0.20	CDC42-IT1 (2.2)	MAP3K1 (1.7)	EPC1 (1.7)	UBXN1 (1.7)	KIAA1683 (1.7)	PPM1M (1.6)	CORO7 (1.6)	ENSG00000228397 (1.4)	DNAH1 (1.4)	JUND (1.4)
A11.872.700.500	Induced Pluripotent Stem Cells	Cells	Stem Cells	0.93	>=0.20	C11orf48 (2.3)	PAM16 (1.8)	LRIG1 (1.7)	CDCA7 (1.6)	COL11A1 (1.6)	ETAA1 (1.5)	METTL12 (1.4)	FAM13A (1.4)	C11orf83 (1.3)	GANAB (1.2)
A11.872.700	Pluripotent Stem Cells	Cells	Stem Cells	0.93	>=0.20	C11orf48 (2.3)	PAM16 (1.8)	LRIG1 (1.7)	CDCA7 (1.6)	COL11A1 (1.6)	ETAA1 (1.5)	METTL12 (1.4)	FAM13A (1.4)	C11orf83 (1.3)	GANAB (1.2)
A11.872.040	Adult Stem Cells	Cells	Stem Cells	0.93	>=0.20	C11orf48 (2.2)	COL11A1 (1.7)	PAM16 (1.7)	OCIAD2 (1.6)	C11orf83 (1.5)	MTA2 (1.5)	DLEU1 (1.2)	SLC25A26 (1.2)	LINC00339 (1.1)	FNDC3A (1.1)
A11.118.637	Leukocytes	Cells	Blood Cells	0.94	>=0.20	CORO7 (1.6)	PPM1M (1.6)	ENSG00000228397 (1.6)	CDC42-IT1 (1.5)	MAP3K1 (1.4)	DNAH1 (1.4)	ENSG00000203644 (1.3)	C22orf31 (1.3)	UBXN1 (1.3)	EPC1 (1.3)
A11.118.637.555.567.562	B Lymphocytes	Cells	Blood Cells	0.95	>=0.20	C22orf31 (2.5)	RFT1 (2.4)	INTS5 (2.3)	ENSG00000228397 (2.2)	SLC25A26 (2.1)	TUT1 (2.0)	GLYCTK (1.8)	PHF7 (1.7)	KIAA1683 (1.7)	C11orf83 (1.6)
A11.063	Antibody Producing Cells	Cells	Antibody-Producing Cells	0.95	>=0.20	C22orf31 (2.5)	RFT1 (2.4)	INTS5 (2.3)	ENSG00000228397 (2.2)	SLC25A26 (2.1)	TUT1 (2.0)	GLYCTK (1.8)	PHF7 (1.7)	KIAA1683 (1.7)	C11orf83 (1.6)
A08.186.211.132.810.428.200	Cerebellum	Nervous System	Central Nervous System	0.95	>=0.20	ENSG00000233593 (5.8)	NIPAL3 (3.7)	RAB18 (3.1)	OCIAD1 (3.0)	C1orf201 (2.7)	TMCC1 (2.6)	CDC42 (2.2)	NISCH (2.2)	SPRYD7 (2.2)	ARHGAP12 (2.1)
A15.145.229.637.555	Leukocytes Mononuclear	Hemic and Immune Systems	Blood	0.95	>=0.20	ENSG00000228397 (1.7)	PPM1M (1.5)	CORO7 (1.4)	C22orf31 (1.4)	UBXN1 (1.3)	INTS5 (1.3)	MAP3K1 (1.3)	TNFAIP8 (1.2)	DNAH1 (1.2)	PHF7 (1.2)
A11.436.397	Keratinocytes	Cells	Epithelial Cells	0.96	>=0.20	GRHL3 (2.8)	WNT4 (1.6)	INTS5 (1.5)	DNAJA3 (1.5)	VASN (1.4)	C11orf48 (1.2)	RAB18 (1.1)	OCIAD2 (1.1)	METTL12 (1.1)	BAP1 (1.1)
A08.186.211.730.317.357.352.435	Hypothalamo Hypophyseal System	Nervous System	Central Nervous System	0.96	>=0.20	B3GAT3 (2.8)	NISCH (2.7)	ENSG00000178863 (2.1)	ENSG00000243224 (2.1)	FNDC3A (2.0)	JUND (2.0)	ENSG00000235601 (1.9)	ENSG00000235725 (1.9)	GANAB (1.9)	OCIAD1 (1.6)
A08.186.211.730.317.357.352	Hypothalamus Middle	Nervous System	Central Nervous System	0.96	>=0.20	B3GAT3 (2.8)	NISCH (2.7)	ENSG00000178863 (2.1)	ENSG00000243224 (2.1)	FNDC3A (2.0)	JUND (2.0)	ENSG00000235601 (1.9)	ENSG00000235725 (1.9)	GANAB (1.9)	OCIAD1 (1.6)
A08.713	Neurosecretory Systems	Nervous System	Neurosecretory Systems	0.96	>=0.20	B3GAT3 (2.8)	NISCH (2.7)	ENSG00000178863 (2.1)	ENSG00000243224 (2.1)	FNDC3A (2.0)	JUND (2.0)	ENSG00000235601 (1.9)	ENSG00000235725 (1.9)	GANAB (1.9)	OCIAD1 (1.6)
A15.382.490.555.567.622	Lymphocytes Null	Hemic and Immune Systems	Immune System	0.96	>=0.20	CDCA7 (3.1)	C11orf48 (2.7)	MTA2 (2.3)	ENSG00000228397 (2.2)	UQCC (1.8)	RFT1 (1.7)	TMEM206 (1.7)	INTS5 (1.6)	METTL12 (1.5)	TOX (1.5)
A08.186.211.730.317	Diencephalon	Nervous System	Central Nervous System	0.97	>=0.20	B3GAT3 (2.6)	ENSG00000235725 (2.4)	ENSG00000243224 (2.4)	ENSG00000178863 (2.4)	ENSG00000235601 (2.0)	NISCH (2.0)	C1orf201 (2.0)	OCIAD1 (1.9)	NIPAL3 (1.8)	ROM1 (1.7)
A08.186.211.865.428	Metencephalon	Nervous System	Central Nervous System	0.97	>=0.20	ENSG00000233593 (5.0)	NIPAL3 (3.6)	OCIAD1 (3.0)	RAB18 (2.8)	C1orf201 (2.5)	TMCC1 (2.4)	CDC42 (2.2)	ARHGAP12 (2.1)	SPRYD7 (2.1)	NISCH (2.0)
A08.186.211.865	Rhombencephalon	Nervous System	Central Nervous System	0.97	>=0.20	ENSG00000233593 (5.0)	NIPAL3 (3.6)	OCIAD1 (3.0)	RAB18 (2.8)	C1orf201 (2.5)	TMCC1 (2.4)	CDC42 (2.2)	ARHGAP12 (2.1)	SPRYD7 (2.1)	NISCH (2.0)
A15.382.490.555.567	Lymphocytes	Hemic and Immune Systems	Immune System	0.97	>=0.20	ENSG00000228397 (2.0)	C22orf31 (1.6)	INTS5 (1.6)	UBXN1 (1.5)	RFT1 (1.5)	SLC25A26 (1.4)	GLYCTK (1.4)	PHF7 (1.3)	SFMBT1 (1.2)	CORO7 (1.2)
A11.436.275	Endothelial Cells	Cells	Epithelial Cells	0.97	>=0.20	STAB1 (3.9)	PLXND1 (2.6)	LAMB1 (1.6)	MTA2 (1.3)	ADAMTS9 (1.3)	METTL12 (1.3)	HOXA11 (1.2)	FNDC3A (1.2)	GANAB (1.2)	KIRREL (1.2)
A08.186.211.730.317.357	Hypothalamus	Nervous System	Central Nervous System	0.98	>=0.20	B3GAT3 (2.7)	NISCH (2.4)	ENSG00000243224 (2.4)	ENSG00000178863 (2.2)	ENSG00000235601 (2.1)	ENSG00000235725 (2.1)	OCIAD1 (1.9)	JUND (1.8)	C1orf201 (1.7)	GANAB (1.6)
A15.145.229.334	Erythrocytes	Hemic and Immune Systems	Blood	0.98	>=0.20	DLEU1 (2.9)	C7orf58 (2.7)	PPP2R5A (2.6)	ENSG00000233593 (2.4)	GLYCTK-AS1 (2.1)	CDCA7 (1.6)	LRTM1 (1.6)	CRADD (1.4)	MLNR (1.4)	TUT1 (1.2)
A11.443	Erythroid Cells	Cells	Erythroid Cells	0.98	>=0.20	DLEU1 (3.0)	C7orf58 (2.6)	PPP2R5A (2.5)	ENSG00000233593 (2.3)	GLYCTK-AS1 (2.1)	CDCA7 (1.6)	LRTM1 (1.6)	CRADD (1.5)	MLNR (1.4)	TUT1 (1.3)
A08.186.211.653	Mesencephalon	Nervous System	Central Nervous System	0.98	>=0.20	RGMA (3.3)	FRYL (2.9)	ENSG00000235725 (2.7)	NIPAL3 (2.6)	B3GAT3 (2.4)	ENSG00000243224 (2.3)	TMEM206 (2.3)	GLYCTK-AS1 (2.2)	ROM1 (2.2)	OCIAD1 (1.8)
A15.145.300	Fetal Blood	Hemic and Immune Systems	Blood	0.99	>=0.20	MLNR (2.1)	C22orf31 (2.0)	ENSG00000228397 (1.8)	MTA2 (1.8)	PPM1M (1.6)	TUT1 (1.6)	JUND (1.4)	PHF7 (1.4)	DLEU2 (1.4)	UBXN1 (1.4)
A08.186.211.132	Brain Stem	Nervous System	Central Nervous System	0.99	>=0.20	ENSG00000233593 (3.4)	NIPAL3 (3.3)	OCIAD1 (2.6)	C1orf201 (2.2)	TMCC1 (2.1)	ARHGAP12 (2.0)	CDC42 (2.0)	RGMA (1.7)	NISCH (1.6)	SPRYD7 (1.6)
A08.186.211.730.885.287.249.487	Corpus Striatum	Nervous System	Central Nervous System	0.99	>=0.20	ITGB8 (5.0)	LRIG1 (4.9)	FRYL (3.6)	MLNR (3.3)	ROM1 (3.1)	NIPAL3 (2.6)	CAB39L (2.3)	PTPDC1 (2.3)	PAM16 (1.9)	TUT1 (1.7)
A15.145.229.188	Blood Platelets	Hemic and Immune Systems	Blood	0.99	>=0.20	LRTM1 (4.9)	DLEU1 (3.4)	GLYCTK-AS1 (3.3)	ENSG00000224286 (3.2)	PPP2R5A (3.1)	TRIM13 (3.1)	PHF7 (3.0)	ENSG00000178863 (3.0)	TIFAB (3.0)	ROM1 (2.6)
A08.186.211.730.885.287.500.270	Frontal Lobe	Nervous System	Central Nervous System	1	>=0.20	TOX (3.3)	C1orf201 (2.8)	B3GAT3 (2.5)	ENSG00000235725 (2.5)	ROM1 (2.5)	CDC42 (2.3)	ENSG00000178863 (2.2)	NISCH (2.0)	CHRNA7 (1.9)	SPRYD7 (1.7)
A08.186.211	Brain	Nervous System	Central Nervous System	1	>=0.20	RGMA (2.2)	OCIAD1 (1.3)	BAP1 (1.3)	ZNRF3 (1.2)	WDR82 (1.2)	NISCH (1.2)	B3GAT3 (1.1)	PTPDC1 (0.9)	SPRYD7 (0.9)	ENSG00000235725 (0.9)
A08.186	Central Nervous System	Nervous System	Central Nervous System	1	>=0.20	RGMA (2.2)	OCIAD1 (1.3)	BAP1 (1.3)	ZNRF3 (1.2)	WDR82 (1.2)	NISCH (1.1)	B3GAT3 (1.1)	PTPDC1 (0.9)	SPRYD7 (0.9)	ENSG00000235725 (0.9)
A08.186.211.730.885.287.500.571.735	Visual Cortex	Nervous System	Central Nervous System	1	>=0.20	CHRNA7 (3.7)	C1orf201 (3.7)	WDR82 (3.4)	NISCH (3.3)	LRTM1 (3.2)	TOX (2.6)	CDC42 (2.2)	PTPDC1 (2.1)	ZNRF3 (1.8)	TMCC1 (1.6)
A08.186.211.730.885.287.249	Basal Ganglia	Nervous System	Central Nervous System	1	>=0.20	ITGB8 (3.5)	LRIG1 (3.1)	ROM1 (2.7)	FRYL (2.4)	NIPAL3 (2.4)	MLNR (1.9)	CAB39L (1.8)	PAM16 (1.8)	PTPDC1 (1.7)	RGMA (1.7)
A08.186.211.730.885.287.500.670	Parietal Lobe	Nervous System	Central Nervous System	1	>=0.20	ROM1 (2.8)	RGMA (2.3)	ZNRF3 (2.2)	C1orf201 (2.2)	BAP1 (2.2)	OCIAD1 (1.9)	TOX (1.8)	NIPAL3 (1.6)	B3GAT3 (1.6)	FRYL (1.4)
A08.186.211.730.885.287.500.571	Occipital Lobe	Nervous System	Central Nervous System	1	>=0.20	C1orf201 (3.5)	CHRNA7 (3.4)	NISCH (3.1)	WDR82 (3.1)	LRTM1 (3.0)	TOX (2.4)	CDC42 (2.1)	PTPDC1 (2.1)	ZNRF3 (1.7)	TMCC1 (1.6)
A08.186.211.730.885.287.500.863	Temporal Lobe	Nervous System	Central Nervous System	1	>=0.20	RGMA (2.5)	SPRYD7 (2.1)	BAP1 (2.0)	NISCH (2.0)	PTPDC1 (2.0)	CDC42 (1.9)	CHRNA7 (1.9)	WDR82 (1.9)	ZNRF3 (1.4)	ROM1 (1.4)
A08.186.211.464.710.225	Entorhinal Cortex	Nervous System	Central Nervous System	1	>=0.20	RGMA (2.5)	SPRYD7 (2.1)	PTPDC1 (2.1)	NISCH (2.1)	WDR82 (2.0)	CHRNA7 (2.0)	CDC42 (1.9)	BAP1 (1.9)	ZNRF3 (1.5)	ROM1 (1.5)
A08.186.211.464.710	Parahippocampal Gyrus	Nervous System	Central Nervous System	1	>=0.20	RGMA (2.5)	SPRYD7 (2.1)	PTPDC1 (2.1)	NISCH (2.1)	WDR82 (2.0)	CHRNA7 (2.0)	CDC42 (1.9)	BAP1 (1.9)	ZNRF3 (1.5)	ROM1 (1.5)
A08.186.211.730	Prosencephalon	Nervous System	Central Nervous System	1	>=0.20	PTPDC1 (2.1)	RGMA (2.0)	NISCH (2.0)	ROM1 (1.6)	CDC42 (1.5)	NIPAL3 (1.5)	C1orf201 (1.5)	SPRYD7 (1.5)	FRYL (1.4)	CHRNA7 (1.4)
A08.186.211.730.885.287.500	Cerebral Cortex	Nervous System	Central Nervous System	1	>=0.20	NISCH (2.2)	PTPDC1 (2.2)	RGMA (2.1)	WDR82 (1.9)	CHRNA7 (1.8)	CDC42 (1.8)	SPRYD7 (1.8)	BAP1 (1.6)	C1orf201 (1.5)	ROM1 (1.5)
A08.186.211.464	Limbic System	Nervous System	Central Nervous System	1	>=0.20	PTPDC1 (2.4)	RGMA (2.4)	NISCH (2.2)	BAP1 (1.9)	SPRYD7 (1.9)	WDR82 (1.9)	CDC42 (1.8)	CHRNA7 (1.7)	ROM1 (1.5)	FRYL (1.3)
A08.186.211.730.885	Telencephalon	Nervous System	Central Nervous System	1	>=0.20	PTPDC1 (2.2)	RGMA (2.1)	NISCH (2.0)	CDC42 (1.7)	WDR82 (1.7)	ROM1 (1.6)	CHRNA7 (1.6)	SPRYD7 (1.6)	BAP1 (1.5)	NIPAL3 (1.4)
A08.186.211.730.885.287	Cerebrum	Nervous System	Central Nervous System	1	>=0.20	PTPDC1 (2.1)	RGMA (2.1)	NISCH (2.1)	CDC42 (1.7)	WDR82 (1.7)	CHRNA7 (1.7)	SPRYD7 (1.6)	ROM1 (1.6)	BAP1 (1.5)	NIPAL3 (1.4)
A08.186.211.464.405	Hippocampus	Nervous System	Central Nervous System	1	>=0.20	PTPDC1 (3.0)	BAP1 (2.3)	RGMA (2.3)	NISCH (2.2)	FRYL (2.2)	SPRYD7 (1.8)	CDC42 (1.7)	OCIAD1 (1.6)	WDR82 (1.6)	ROM1 (1.6)
