# Supplementary material for: A joint view on genetic variants for adiposity differentiates subtypes with distinct metabolic implications
Source: Nat Commun. 2018 May 16;9:1946. doi: 10.1038/s41467-018-04124-9 (PMC5956079; doi:10.1038/s41467-018-04124-9)
Supplement: Supplementary file 16 — Supplementary Data 13 [file 41467_2018_4124_MOESM16_ESM.xlsx]

## Sheet: SD13-FUMA-ClassSpec-Tissues
Supplementary Data 13. Class-specific FUMA tissue enrichment results. The table shows results from class-specific FUMA tissue specificity analyses of associated variants (P<10-5 for BMI, WHR or WHRadjBMI within GWAS-only meta-analyses of GIANT, excluding Metabochip data). FUMA pre-calculated sets of differentially expressed genes (DEG) for 53 different tissues from the GTEx consortium v6 data. A …
		BMI+WHR+			BMIonly+			WHRonly-			BMI+WHR-			Overlapping Genes (HUGO)
GeneSet	N_genes	N_overlap	p	adjP	N_overlap	p	adjP	N_overlap	p	adjP	N_overlap	p	adjP	BMI+WHR+	BMIonly+	WHRonly-	BMI+WHR-
Adipose_Subcutaneous	2667	109	0.892061	1	97	0.391374	1	128	6.68606e-05	0.00354361	46	0.0176759	0.936823	CYP4B1:CDKN2C:PTGER3:NEGR1:ST6GALNAC3:USP33:PTGFR:IFI44:DPYD:SNX7:TNN:KIAA0040:LOC730102:RASAL2:ARID5B:CYB5R2:SCUBE2:ADM:AMPD3:ACCS:NR1H3:SPI1:FAM180B:C1QTNF4:NINJ2:ADIPOR2:CACNA1C:AQP5:RACGAP1:RASL11A:MTIF3:UGGT2:STON2:CYP19A1:GLDN:TMOD2:MYO5C:SMAD3:IQCH-AS1:NEO1:CD276:C15orf59:LINC00924:NR2F2:SRL:XYLT1:GP2:ACSM5:DCUN1D3:GTF3C1:PRRT2:CCDC189:IRX6:MMP2:CES1:GNAO1:MT1A:MT1G:SLC7A6:SNTB2:ATP2A3:BCL…	ST6GALNAC3:USP33:DPYD:SNX7:SYPL2:ATXN7L2:CYB561D1:AMIGO1:AMPD2:GSTM3:CSF1:PHLDA3:NAV1:IPO9-AS1:SHISA4:LMOD1:KCNIP2-AS1:MFSD13A:CYP17A1-AS1:CALHM2:MICAL2:PARVA:USP28:ZBTB16:NNMT:CADM1:IL10RA:AQP5:RACGAP1:DUSP6:LUM:SH2B3:MTIF3:NOVA1:SRL:XYLT1:GP2:ACSM5:DCUN1D3:CCDC189:FBXL19:HSD3B7:STX1B:PRSS36:ZNF423:IRX6:MMP2:GNAO1:MT1A:OSBPL7:SCRN2:COPZ2:HOXB-AS1:HOXB7:CALCOCO2:ANKRD29:ZNF521:NEDD4L:SEC11C:IZUMO…	ECE1:HSPG2:CELA3B:CELA3A:C1QA:C1QC:C1QB:GALE:NIPAL3:VCAM1:KIRREL:IFI16:DUSP23:SLAMF8:IGSF8:DPT:SELP:SELL:SELE:GORAB:PRRX1:FMO3:FMO2:FMO1:MYOC:PPP2R5A:ATF3:MPP7:KIAA1462:MAP3K8:ZNF438:ITGB1:FADS2:SCGB1D2:SCGB2A2:EML3:LRRN4CL:RNU2-2P:HOTAIR:HOXC10:HOXC6:HOXC-AS2:HOXC9:HOXC-AS1:HOXC8:HOXC4:HOXC5:LOC400043:LUM:EEA1:SOCS2:PELI2:VASN:CDIP1:NT5M:RASD1:PEMT:TOM1L2:MAST3:RAB3A:SLC7A10:CEBPA:PEPD:KIAA0355:…	TBX15:SHE:SHC1:CKS1B:ADAM15:EFNA4:SELP:SELE:MYOC:RNU2-2P:MACROD1:CCDC88B:BRI3BP:MNS1:CGNL1:ABCA8:ABCA9:ABCA9-AS1:ABCA6:LOC100421166:ABCA10:SOX9:CDC42EP4:POMC:DTNB:DPP4:TIMM8AP1:GRB14:COBLL1:BMP2:EYA2:GLYCTK:GLYCTK-AS1:SEMA3G:TNNC1:STAB1:ITIH4-AS1:ADAMTS9:CCNA2:FGF2:SPRY1:SH3PXD2B:NEURL1B:SFXN1:RGS14:TMEM63B		6.68606e-05
Colon_Sigmoid	2391	108	0.529415	1	92	0.198608	1	116	9.61109e-05	0.00509388	36	0.146652	1	BEND5:NEGR1:NEXN:LOC729970:PTBP2:FAM20B:PPFIBP2:CYB5R2:ST5:TMEM9B:SCUBE2:SPI1:C1QTNF4:NINJ2:WNT5B:DCP1B:CACNA1C:PDZRN4:WASF3:USP12:NRXN3:TMOD3:MYO5C:ZWILCH:SMAD6:ITGA11:ZNF174:XYLT1:GDE1:GPRC5B:THUMPD1:APOBR:SGF29:SULT1A1:LAT:ZG16:KIF22:SEZ6L2:CORO1A:ZNF48:CCDC189:LPCAT2:CES1:GNAO1:MT1L:MT1F:MT1G:PLA2G15:SLC7A6:ZNF232:NLRP1:TXNDC17:ACAP1:CCT6B:RASL10B:CCL3:SOCS7:CYB561:LIMD2:CD79B:ERN1:NPTX1:RPTO…	PTBP2:AMPD2:GSTM2:PHLDA3:SHISA4:LMOD1:ELF3:KCNIP2-AS1:RPARP-AS1:INA:PARVA:INSC:IL18:LOC283140:NCAM1:HTR3A:REXO2:KITLG:ATP2B1:TMEM116:TRAFD1:BNIP3P1:FAM234A:ARHGDIG:NME4:SYNGR3:XYLT1:GDE1:GPRC5B:THUMPD1:CCDC189:CTF1:PRSS8:ITGAX:GPT2:LPCAT2:GNAO1:MT1L:ITGB3:PNPO:PRR15L:COPZ2:HOXB2:HOXB-AS1:HOXB3:HOXB-AS3:HOXB-AS2:HOXB4:HOXB5:HOXB6:PRAC1:ABI3:ZNF652:CABLES1:LAMA3:SEC11C:PMAIP1:RNF152:MOB3A:CRLF1:TSH…	PLA2G2C:UBXN10-AS1:UBXN10:ECE1:HSPG2:GALE:DUSP23:IGSF8:GPR161:DPT:PRRX1:FMO2:PFN1P1:TMEM206:MKX:MPP7:KIAA1462:SVILP1:ZEB1:ITGB1:PARD3:FADS1:LRRN4CL:GNG3:SLC3A2:LOC100240735:LOC102724050:ZNF385A:SOCS2-AS1:SOCS2:LOC101928731:FGD6:NTN4:CAB39L:FAM124A:KLF13:ZWILCH:SMAD6:RGMA:LOC105369203:VASN:HMOX2:FLCN:RASD1:PEMT:MAST3:MPV17L2:TSHZ3:CEBPA:KCTD15:SCGB1B2P:DMKN:NDUFAF7:PRKD3:QPCT:CDC42EP3:LOC100132215…	KCNN3:EFNA4:EFNA1:PFN1P1:MIR214:MIR214:SLC3A2:FLRT1:FERMT3:CCDC88B:RASSF8:BHLHE41:RPS6KA5:LINC00926:CGNL1:FAM20A:ABCA5:DTNB:GCA:GRB14:COBLL1:SCN9A:PLCB1:EYA2:GLYCTK:GLYCTK-AS1:SEMA3G:TNNC1:NT5DC2:ADAMTS9-AS1:ADAMTS9-AS2:FAT4:NEURL1B:HMP19:RGS14:VEGFA		9.61109e-05
Nerve_Tibial	2928	132	0.548203	1	92	0.900888	1	133	0.000528776	0.0280251	57	0.000587964	0.0311621	CYP4B1:ZRANB2-AS1:ZRANB2:NEGR1:ST6GALNAC5:PTGFR:IFI44:SNX7:SEC16B:LOC730102:RASAL2:FAM20B:ADO:EGR2:PPFIBP2:CYB5R2:AMPD3:ACCS:NR1H3:SLC39A13:FAM180B:PTPRJ:B4GALNT3:RAD52:ADIPOR2:CACNA1C:PDZRN4:GXYLT1:PRICKLE1:FMNL3:NCKAP5L:FAIM2:ASIC1:PAN3-AS1:PAN3:UGGT2:NRXN3:DIO2:CEP152:SECISBP2L:CYP19A1:GLDN:TMOD2:MAPK6:GNB5:RAB27A:LCTL:NPTN:C15orf59:LINC01197:LINC00924:NR2F2-AS1:NR2F2:SRL:ACSM5:DCUN1D3:APOBR:P…	ST6GALNAC5:SNX7:GSTM2:CSF1:PHLDA3:SHISA4:LMOD1:ARL3:CALHM2:INSC:NCAM1:TMPRSS5:ZBTB16:NNMT:FMNL3:NCKAP5L:FAIM2:ASIC1:ATP2B1:LUM:NAA25:NOVA1:PRKD1:RHBDF1:FAM234A:ARHGDIG:SRL:ACSM5:DCUN1D3:CTF1:FBXL19:STX1B:KAT8:NKD1:MMP2:LPCAT2:GNAO1:MT1M:MT1A:COPZ2:HOXB-AS1:CALCOCO2:NGFR:LAMA3:NEDD4L:IZUMO4:CRLF1:ZNF536:TSHZ3:CEBPA:FAM150B:NCOA1:ADCY3:DTNB:FTH1P20:SSFA2:PPP1R1C:TTLL4:CYP27A1:WNT6:FAM124B:RARB:FAM1…	ECE1:HSPG2:C1QA:C1QC:C1QB:EPHB2:ID3:GALE:NIPAL3:NCMAP:SRRM1:ZNF644:COL11A1:RNPC3:AMY2B:IFI16:CADM3:IGSF8:SELP:MYOC:PFN1P1:VAMP4:ANGEL2:MPP7:MAP3K8:ZEB1-AS1:ARHGAP12:EPC1:MIR611:FEN1:FADS1:EML3:ROM1:LRRN4CL:HOXC10:HOXC6:HOXC-AS2:HOXC9:HOXC-AS1:HOXC8:HOXC4:HOXC5:LOC100240735:LOC400043:ZNF385A:LUM:USP44:LINC00462:CAB39L:DLEU7:PELI2:LCTL:RGMA:RASD1:SREBF1:TOM1L2:RAB3A:LRRC25:TSHZ3:CEBPA:MAG:DMKN:QPCT…	TRIM45:TBX15:ATP8B2:DCST2:ADAM15:EFNA4:SELP:MYOC:PFN1P1:VAMP4:ZBTB37:RIMKLBP2:MACROD1:FLRT1:CCDC88B:RASSF8-AS1:RASSF8:SSPN:RFLNA:NCOR2:RPS6KA5:ZNF280D:FAM20A:ABCA8:ABCA9:ABCA9-AS1:ABCA6:LOC100421166:ABCA10:LINC01028:LINC00511:DTNB:GRB14:COBLL1:SNORA70F:TTC21B:SCN9A:EYA2:PPM1M:SEMA3G:TNNC1:NISCH:STAB1:NT5DC2:GLT8D1:ITIH3:ADAMTS9:ADAMTS9-AS2:SPRY1:ANKRD50:SH3PXD2B:NEURL1B:STC2:CPEB4:HK3:RGS14:MRPL14		0.000528776
Kidney_Cortex	2413	131	0.0160197	0.849044	114	0.000722714	0.0383039	106	0.00543703	0.288163	35	0.208421	1	CYP4B1:TRABD2B:SLC5A9:BEND5:CDKN2C:LOC101927244:PTGER3:NEGR1:CRYZ:ACADM:NEXN:DNAJB4:GIPC2:TMEM56:PAPPA2:SEC16B:LOC730102:NPHS2:RHOBTB1:NRBF2:CYB5R2:SLC5A12:BBOX1:LGR4:CKAP5:SLC39A13:SLC6A13:LOC102723544:ADIPOR2:AQP2:LOC101927318:AQP6:WASF3:RASL11A:CLDN10:OXGR1:GTF2A1:TNFAIP8L3:TMOD2:MAPK6:WDR72:PIAS1:CALML4:FEM1B:LOC102723548:PAQR5:GRAMD2:CELF6:HEXA:ARIH1:LINC00924:NR2F2:DNASE1:LINC01569:GLIS2:CC…	GSTM3:PHLDA3:NAV1:SHISA4:LMOD1:ELF3:RPARP-AS1:MFSD13A:SFXN2:CYP17A1:MICAL2:LINC00958:RASSF10:BTBD10:TIMM8B:IL18:USP28:AQP2:LOC101927318:AQP6:ATP2B1:PPP1CC:ACAD10:TMEM116:PTPN11:LOC100996246:NOVA1:LOC101927062:LINC00645:PRKD1:RDH11:TMEM8A:DECR2:DNASE1:LINC01569:GLIS2:CCP110:IQCK:UMOD:ACSM5:ACSM3:ANKS4B:CRYM:SCNN1G:HSD3B7:PRSS8:CYLD:IRX3:ITGB3:EFCAB13:SCRN2:PNPO:PRR15L:SKAP1:HOXB2:HOXB-AS1:HOXB3:HO…	RAP1GAP:LYPLA2:GALE:VCAM1:ETV3:CADM3:DUSP23:DPT:PRRX1:FMO1:ZNF438:ZEB1:FADS1:LRRN4CL:HOXC-AS3:HOXC10:HOXC6:HOXC-AS2:HOXC9:HOXC-AS1:HOXC4:HOXC5:LOC100240735:LOC400043:ZNF385A:EEA1:NTN4:CAB39L:KPNA3:EXOC5:C14orf105:FEM1B:RGMA:GLIS2:VASN:RASD1:GID4:LSM4:PGPEP1:SLC7A9:CEBPA:CEBPG:PEPD:HPN-AS1:LOC100132215:PPP3R1:CNRIP1:MMP24-AS1:MMP24:PCK1:EMID1:TIMP4:MKRN2:CAND2:HYAL2:CYB561D2:ABHD14B:ACY1:GLYCTK:GL…	LOC101929023:IGSF3:VTCN1:HAO2:EFNA1:RABGAP1L:ESRRG:LYPLAL1:MACROD1:TRPT1:NUDT22:RASSF8-AS1:BHLHE41:PITPNM2:CGNL1:FAM20A:ABCA8:ABCA9:ABCA6:KCNJ16:FAM104A:DPP4:GRB14:COBLL1:SNORA70F:LOC101929633:SLC38A11:GLYCTK:GLYCTK-AS1:PBRM1:ADAMTS9:ADAMTS9-AS1:ANKRD50:SH3PXD2B:FGFR4		0.000722714
Esophagus_Gastroesophageal_Junction	2144	97	0.517952	1	69	0.802693	1	101	0.000755087	0.0400196	32	0.171594	1	CYP4B1:CTH:NEGR1:NEXN:PTGFR:LOC729970:PTBP2:FAM20B:EGR2:REEP3:PPFIBP2:CYB5R2:ST5:TMEM9B:AMPD3:SPI1:SLC39A13:PTPRJ:NINJ2:WNT5B:DCP1B:CACNA1C:PDZRN4:USP12:RASL11A:NRXN3:GLDN:MAPK6:MYO5C:ZWILCH:SMAD6:CALML4:NPTN:LOXL1:NR2F2:SRL:GLIS2:GPRC5B:ACSM5:THUMPD1:APOBR:SULT1A1:LAT:KIF22:CORO1A:CCDC189:MMP2:CES1:MT1F:MT1G:SLC12A4:PLA2G15:NLRP1:PITPNM3:KIAA0753:ACAP1:CCT6B:CCL4:DHRS11:SOCS7:TANC2:CYB561:LIMD2:…	PTBP2:PHLDA3:LMOD1:KCNIP2-AS1:MFSD13A:CYP17A1-AS1:PARVA:IL18:CADM1:KITLG:ATP2B1:TMEM116:BNIP3P1:FAM234A:ARHGDIG:NME4:SRL:GLIS2:GPRC5B:ACSM5:THUMPD1:CCDC189:MIR762:CTF1:STX1B:ITGAX:COX6A2:GPT2:NKD1:MMP2:OSBPL7:COPZ2:HOXB2:HOXB-AS1:HOXB3:HOXB-AS3:HOXB-AS2:HOXB4:HOXB5:HOXB7:CABLES1:SEC11C:GRP:RNF152:TSHZ3:CEBPA:KCTD15:SCGB1B2P:SH3YL1:FAM150B:PTRHD1:DTNB:EML4:PLCD4:DNER:RARB:C3orf14:ETV5:DGKG:PPP3CA:…	UBXN10-AS1:UBXN10:HSPG2:GALE:NIPAL3:KIAA1107:GPR161:DPT:MYOC:PFN1P1:TNFSF4:TMEM206:MKX:MPP7:SVILP1:ZEB1:ITGB1:PARD3:FEN1:LRRN4CL:LOC100240735:LOC400043:LOC101928731:CAB39L:FAM124A:ZWILCH:SMAD6:RGMA:GLIS2:VASN:HMOX2:RASD1:PEMT:MAST3:MPV17L2:RAB3A:TSHZ3:CEBPA:KCTD15:SCGB1B2P:DMKN:MEIS1:RAPGEF4:MLK7-AS1:GPR155:MMP24:SPAG4:NDRG3:PCK1:PITPNB:TTC28-AS1:SYN2:PPARG:CYB561D2:ABHD14A:GLYCTK:GLYCTK-AS1:TNNC…	IGSF3:ATP8B2:KCNN3:EFNA4:MYOC:PFN1P1:MIR214:MIR214:TNFSF4:FERMT3:SSPN:PITPNM2:RPS6KA5:FAM20A:ABCA8:ABCA9:ABCA5:DTNB:DPP4:GCA:GRB14:PLCB1:EYA2:GLYCTK:GLYCTK-AS1:TNNC1:ITIH4-AS1:ADAMTS9-AS1:SH3PXD2B:NEURL1B:HMP19:RGS14		0.000755087
Cells_Transformed_fibroblasts	4440	207	0.356995	1	160	0.420599	1	189	0.000984118	0.0521583	73	0.0105156	0.557325	NEGR1:GDI2P2:FPGT:ACADM:TPI1P1:PIGK:AK5:ZZZ3:USP33:NEXN-AS1:NEXN:DNAJB4:PTGFR:LOC729970:EEF1A1P11:PTBP2:DPYD:DPYD-AS1:SNX7:PAPPA2:RASAL2:SOAT1:CDK1:ARID5B:ADO:NRBF2:REEP3:EIF3F:AKIP1:ADM:LGR4:KIF18A:METTL15:ACCS:EXT2:CKAP5:NR1H3:MADD:SLC39A13:WNT5B:GXYLT1:TWF1:PRPF40B:RACGAP1:ASIC1:PARP4:RNF6:UGGT2:DIO2:AP4E1:TNFAIP8L3:CYP19A1:GLDN:LYSMD2:TMOD2:TMOD3:LEO1:MAPK6:RAB27A:PIGB:CCPG1:ZWILCH:SMAD6:SMAD…	TPI1P1:PIGK:AK5:ZZZ3:USP33:EEF1A1P11:PTBP2:DPYD:DPYD-AS1:SNX7:PSMA5:SYPL2:GNAI3:GSTM4:GSTM2:GSTM5:GSTM3:CSF1:PHLDA3:NAV1:IPO9-AS1:LMOD1:TIMM17A:MFSD13A:PDCD11:PARVA:C11orf57:TIMM8B:IL18:TTC12:NNMT:REXO2:ZPR1:PRPF40B:RACGAP1:ASIC1:KITLG:ATP2B1:LUM:SH2B3:ALDH2:HECTD4:PTPN11:BNIP3P1:PRKD1:SLC39A9:MPG:LUC7L:NME4:LOC102724927:XYLT1:KNOP1:GPRC5B:ERI2:PHKG2:HSD3B7:ZNF668:KAT8:NETO2:LONP2:AKTIP:RPGRIP1L:…	HSPG2:LUZP1:PITHD1:RUNX3:KIAA1107:VCAM1:COL11A1:RNPC3:AMY2B:KIRREL:IFI16:CADM3:DUSP23:PIGM:IGSF8:SUMO1P3:NCSTN:GPR161:ANKRD36BP1:PRRX1:FMO2:FMO1:PFN1P1:TNFSF4:NEK2:INTS7:DTL:PPP2R5A:ATF3:MKX:KIAA1462:ZEB1:SPTLC1P1:PPIAP31:ITGB1:FEN1:FADS1:ROM1:INTS5:LRRN4CL:HOXC13:HOTAIR:HOXC11:HOXC-AS3:HOXC10:HOXC6:HOXC-AS2:HOXC9:HOXC-AS1:HOXC8:HOXC4:HOXC5:ZNF385A:LUM:EEA1:MRPL42:SOCS2:RBMS2P1:METAP2:NTN4:CAB39L…	CD58:TRIM45:WDR3:TBX15:WARS2:ATP8B2:PBXIP1:SHC1:ZBTB7B:ADAM15:PFN1P1:METTL13:MIR214:MIR214:MIR199A2:TNFSF4:KLHL20:CENPL:DARS2:GAS5:RABGAP1L:RRP15:TGFB2:MACROD1:FERMT3:TRPT1:DNAJC4:BCAT1:RASSF8:SSPN:PITPNM2:TMED2:GTF2H3:CCDC92:C14orf159:NEDD4:RFX7:TCF12:FAM20A:ABCA5:FAM104A:DNAJC27:DNMT3A:DTNB:DPP4:TIMM8AP1:LOC101929532:COBLL1:TMX4:ZMYND8:NCOA3:GLYCTK:GLYCTK-AS1:DNAH1:PHF7:NISCH:NT5DC2:GNL3:GLT8D1…		0.000984118
Breast_Mammary_Tissue	2162	95	0.637812	1	83	0.216157	1	100	0.00145337	0.0770284	41	0.00521174	0.276222	CYP4B1:CYP4Z2P:CDKN2C:PTGER3:ST6GALNAC3:PTGFR:IFI44:LOC100996635:TNN:KIAA0040:PAPPA2:LOC730102:RASAL2:ARID5B:MRPL35P2:SCUBE2:ADM:AMPD3:ACCS:NR1H3:WNT5B:CACNA1C:RACGAP1:ASIC1:SNORA27:RASL11A:DIO2:TNFAIP8L3:TMOD2:MYO5C:GRAMD2:CD276:C15orf59:NR2F2:SRL:RPS15A:ACSM5:DCUN1D3:APOBR:ATP2A1:PRRT2:CORO1A:MYLPF:ZNF689:IRX3:LOC101927480:IRX5:IRX6:MMP2:MT1A:SLC7A6:HAS3:RABEP1:BCL6B:ACAP1:SLFN5:RASL10B:SOCS7:L…	ST6GALNAC3:LOC100996635:SCARNA2:KIAA1324:SYPL2:AMIGO1:CSF1:PHLDA3:SHISA4:LMOD1:ELF3:KCNIP2-AS1:MFSD13A:CALHM2:MICAL2:PARVA:IL18:NCAM1:ZBTB16:NNMT:CADM1:RACGAP1:ASIC1:DUSP6:ATP2B1:LUM:STXBP6:NOVA1:ARHGDIG:SRL:TMC5:ACSM5:DCUN1D3:HSD3B7:STX1B:COX6A2:ABCC11:IRX3:LOC101927480:IRX5:IRX6:MMP2:MT1A:SCRN2:HOXB2:HOXB-AS1:HOXB3:HOXB4:HOXB7:HOXB8:NGFR:RBBP8:TMEM241:ANKRD29:LAMA3:ZNF521:PMAIP1:C19orf12:CEBPA:…	ECE1:RAP1GAP:HSPG2:C1QA:C1QC:C1QB:NIPAL3:KIRREL:IFI16:DUSP23:CASQ1:DPT:SELP:SELL:SELE:PRRX1:FMO2:FMO1:ATF3:ITGB1:FADS2:SCGB2A1:SCGB1D2:SCGB2A2:TUT1:EML3:LRRN4CL:RNU2-2P:HOXC6:HOXC9:HOXC-AS1:HOXC8:HOXC5:LOC400043:LUM:SOCS2-AS1:SOCS2:NTN4:CDIP1:NT5M:RASD1:PEMT:TOM1L2:MAST3:RAB3A:SLC7A10:CEBPA:KIAA0355:ZNF792:QPCT:SPRED2:GPR155:ACSS2:PROCR:PCK1:EMID1:SYN2:TIMP4:PPARG:CAND2:HYAL2:ABHD14B:GLYCTK:SEMA3…	VTCN1:TBX15:SHE:SHC1:CKS1B:DCST2:ADAM15:EFNA1:SELP:SELE:GAS5:RNU2-2P:CCDC88B:BHLHE41:BRI3BP:ABCA8:ABCA9:ABCA6:LOC100421166:ABCA10:LINC01497:LINC01028:KCNJ2:LOC102723505:LINC01152:CDC42EP4:GRB14:EYA2:GLYCTK:SEMA3G:TNNC1:STAB1:ITIH4-AS1:ADAMTS9:MAGI1:CCNA2:SPRY1:SH3PXD2B:NEURL1B:STC2:RGS14		0.00145337
Liver	6687	347	0.00186505	0.0988478	260	0.0420153	1	236	0.399095	1	85	0.559095	1	SLC5A9:FAF1:CTH:ZRANB2-AS1:ZRANB2:CRYZ:TYW3:ACADM:TPI1P1:PIGK:USP33:MIGA1:NEXN:FUBP1:DNAJB4:GIPC2:IFI44L:IFI44:TMEM56:SNX7:CACYBP:KIAA0040:RFWD2:SEC16B:LOC730102:FAM20B:RHOBTB1:ARID5B:ADO:NRBF2:JMJD1C:SLF2:CYB5R2:EIF3F:ST5:AKIP1:TMEM9B:ADM:BBOX1:LGR4:ALKBH3:EXT2:CKAP5:ACP2:NR1H3:MADD:SPI1:SLC39A13:KBTBD4:MTCH2:AGBL2:FNBP4:NUP160:SLC6A13:KDM5A:CCDC77:WNK1:FBXL14:DCP1B:ZCRB1:PRPF40B:NCKAP5L:SMARCD1…	TPI1P1:PIGK:USP33:MIGA1:FUBP1:SNX7:CYB561D1:AMIGO1:GNAI3:GSTM2:GSTM3:CSF1:AHCYL1:STRIP1:PHLDA3:CSRP1:IPO9:SHISA4:LMOD1:ELF3:RPS3AP5:MGEA5:ACTR1A:SUFU:ARL3:SFXN2:CYP17A1-AS1:NT5C2:CALHM2:MICAL2:PARVA:BTBD10:DLAT:IL18:BCO2:RPS12P21:PTS:TTC12:USP28:ZBTB16:NNMT:REXO2:BUD13:APOA5:IL10RA:PRPF40B:NCKAP5L:SMARCD1:POC1B:ATP2B1:LUM:DCN:PPP1CC:BRAP:ACAD10:MAPKAPK5-AS1:MAPKAPK5:NAA25:TRAFD1:HECTD4:PTPN11:BNI…	ECE1:USP48:HSPG2:CDC42:ZBTB40:KDM1A:LUZP1:HNRNPR:ID3:PITHD1:GALE:PNRC2:SRSF10:IFNLR1:SRRM1:SYF2:LOC105378853:VCAM1:RNPC3:AMY2B:ETV3:IFI16:DUSP23:IGSF9:PEA15:COPA:NCSTN:DPT:F5:SELL:KIFAP3:FMO3:FMO2:PRRC2C:VAMP4:PIGC:LPGAT1:LOC101929541:NENF:TATDN3:ANGEL2:MAP3K8:ZNF438:ZEB1:EPC1:ITGB1:PARD3:AHNAK:TUT1:MTA2:ROM1:UBXN1:HNRNPUL2:TTC9C:POLR2G:SNHG1:SLC3A2:CALCOCO1:CBX5:HNRNPA1:ZNF385A:LUM:DCN:UBE2N:CRA…	CD58:WDR3:HAO2:ATP8B2:UBE2Q1-AS1:PBXIP1:PYGO2:ADAM15:EFNA1:PRRC2C:VAMP4:PIGC:SUCO:GAS5:SERPINC1:RABGAP1L:RRP15:SLC30A10:SNHG1:SLC3A2:STIP1:FERMT3:VEGFB:CCDC88B:RPS6KA4:ITPR2:PITPNM2:EIF2B1:ATP6V0A2:CCDC92:ZNF664:NCOR2:RSL24D1:DYX1C1-CCPG1:RFX7:TCF12:LINC00926:CGNL1:FAM20A:ABCA6:ABCA10:SOX9:FAM104A:CDC42EP4:POMC:DNMT3A:DTNB:GCA:GRB14:COBLL1:TTC21B:BMP2:HAO1:TMX4:ZMYND8:NCOA3:RBM5:PPM1M:WDR82:GLYCT…		0.00186505
Esophagus_Muscularis	2421	110	0.503421	1	80	0.749505	1	109	0.00224617	0.119047	30	0.558194	1	CTH:NEGR1:NEXN-AS1:NEXN:LOC729970:PTBP2:FAM20B:PPFIBP2:CYB5R2:ST5:TMEM9B:AMPD3:NR1H3:SPI1:SLC39A13:C1QTNF4:PTPRJ:NINJ2:WNT5B:DCP1B:CACNA1C:PDZRN4:FMNL3:FAIM2:WASF3:USP12:RASL11A:NRXN3:GLDN:MAPK6:MYO5C:SMAD6:CALML4:ANP32A:NPTN:NR2F2:GLIS2:XYLT1:GDE1:GPRC5B:ACSM5:APOBR:SULT1A1:LAT:KIF22:CORO1A:CCDC189:CES1:GNAO1:MT1L:MT1F:MT1G:PSKH1:SLC12A4:PLA2G15:NLRP1:PITPNM3:KIAA0753:ACAP1:MAP2K3:CCT6B:MMP28:CC…	PTBP2:ATXN7L2:AMPD2:PHLDA3:SHISA4:LMOD1:KCNIP2-AS1:RPARP-AS1:MICAL2:PARVA:IL18:NCAM1-AS1:CADM1:FMNL3:FAIM2:KITLG:ATP2B1:TMEM116:STXBP6:BNIP3P1:ARHGDIG:NME4:GLIS2:XYLT1:GDE1:GPRC5B:ACSM5:CCDC189:CTF1:STX1B:ITGAX:COX6A2:GPT2:NKD1:GNAO1:MT1L:LRRC37A17P:ITGB3:OSBPL7:COPZ2:HOXB2:HOXB-AS1:HOXB3:HOXB-AS2:HOXB4:CABLES1:ZNF521:SEC11C:RNF152:TSHZ3:DPY19L3:CEBPA:KCTD15:SCGB1B2P:SH3YL1:PTRHD1:DTNB:EML4:UBE2E…	UBXN10-AS1:UBXN10:HSPG2:ID3:GALE:NIPAL3:KIAA1107:IGSF8:GPR161:DPT:PRRX1:MYOC:PFN1P1:TMEM206:ATF3:MKX:MPP7:SVILP1:ZEB1:ITGB1:PARD3:LRRN4CL:SLC3A2:LOC100240735:LOC102724050:ZNF385A:CAB39L:FAM124A:SMAD6:RGMA:GLIS2:VASN:RASD1:PEMT:GID4:MAST3:MPV17L2:RAB3A:TSHZ3:DPY19L3:CEBPA:KCTD15:SCGB1B2P:CDC42EP3:MEIS1:PPP3R1:RAPGEF4:MLK7-AS1:GPR155:MMP24:SPAG4:EPB41L1:NDRG3:PITPNB:TTC28-AS1:SYN2:PPARG:CYB561D2:AB…	ATP8B2:CKS1B:EFNA4:MYOC:PFN1P1:MIR214:SLC3A2:FERMT3:CCDC88B:BCAT1:SSPN:RPS6KA5:FAM20A:ABCA5:DTNB:GCA:PLCB1:ZMYND8:GLYCTK:GLYCTK-AS1:TNNC1:ITIH4-AS1:ADAMTS9-AS1:FAT4:SH3PXD2B:NEURL1B:STC2:SFXN1:FGFR4:RGS14		0.00224617
Cells_EBV-transformed_lymphocytes	6132	310	0.0157296	0.833668	233	0.115976	1	238	0.0231387	1	78	0.549838	1	BEND5:CDKN2C:CTH:ZRANB2-AS1:GDI2P2:CRYZ:TYW3:ACADM:RABGGTB:SNORD45A:TPI1P1:NEXN:FUBP1:DNAJB4:IFI44L:IFI44:CNN3:EEF1A1P11:CACYBP:KIAA0040:RFWD2:SOAT1:CDK1:ARID5B:ADO:EGR2:NRBF2:JMJD1C:FAM160A2:GVINP1:LOC100506258:PPFIBP2:EIF3F:RIC3:SNORA3A:ADM:AMPD3:CCDC34:KIF18A:METTL15:ARL14EP:ACCS:EXT2:CKAP5:DDB2:ACP2:NR1H3:SPI1:SLC39A13:PTPMT1:KBTBD4:MTCH2:FNBP4:NUP160:KDM5A:CCDC77:LOC100049716:WNK1:ZCRB1:TWF1…	RABGGTB:SNORD45A:TPI1P1:FUBP1:EEF1A1P11:PSMA5:GNAI3:GSTM2:PHLDA3:CSRP1:RPS10P7:TIMM17A:PPP1R15B:KCNIP2-AS1:ACTR1A:SUFU:TRIM8:SFXN2:WBP1L:PCGF6:TAF5:MIR1307:PDCD11:ARNTL:DLAT:C11orf57:PTS:USP28:REXO2:BUD13:ZPR1:IL10RA:PRPF40B:FMNL3:NCKAP5L:BCDIN3D:RACGAP1:SMARCD1:ATP2B1:CLLU1OS:PPP1CC:SH2B3:ALDH2:MAPKAPK5:NAA25:TRAFD1:BNIP3P1:SLC39A9:MPG:LUC7L:FAM234A:MRPL28:DECR2:SNORA10:SNORA64:SNHG9:GFER:CLUAP1…	ECE1:USP48:HSPG2:C1QA:C1QB:KDM1A:HNRNPR:E2F2:LYPLA2:GALE:CNR2:PNRC2:SRSF10:IFNLR1:NIPAL3:RUNX3:CDC7:LINC01307:AMY2B:IFI16:DUSP23:IGSF8:SUMO1P3:ANKRD36BP1:XCL2:SELL:SCYL3:GORAB:PRRX1:PRRC2C:PFN1P1:VAMP4:TNFSF4:NEK2:LPGAT1:INTS7:DTL:TMEM206:NENF:BATF3:NSL1:VASH2:RAB18:MAP3K8:ZNF438:ZEB1-AS1:PPIAP31:ITGB1:PARD3:TMEM258:MIR611:FEN1:FADS2:AHNAK:MTA2:INTS5:SNORA57:TTC9C:POLR2G:SNHG1:CALCOCO1:CBX5:ZNF38…	MAB21L3:CD58:IGSF3:TTF2:WDR3:WARS2:ATP8B2:UBE2Q1-AS1:ADAR:KCNN3:SHC1:CKS1B:ADAM15:SLC50A1:DPM3:PRRC2C:PFN1P1:VAMP4:METTL13:TNFSF4:CENPL:DARS2:GAS5:RABGAP1L:LYPLAL1:RIMKLBP2:SNHG1:MACROD1:STIP1:FERMT3:NUDT22:CCDC88B:BCAT1:KRAS:ITPR2:ARNTL2:DDX55:EIF2B1:GTF2H3:ATP6V0A2:CCDC92:BRI3BP:RSL24D1:DYX1C1-CCPG1:NEDD4:RFX7:TEX9:LINC00926:ABCA5:SNRPGP4:MAP2K6:SOX9:FAM104A:CDC42EP4:DNMT3A:DTNB:IFIH1:GCA:ZMYND…		0.0157296
Bladder	259	14	0.208288	1	7	0.709278	1	15	0.0200694	1	3	0.433499	1	BEND5:ST5:GNB5:PIAS1:NPTN:THUMPD1:TANGO6:SIX5:COL3A1:COL5A2:RPE:KANSL1L:CAST:MAN1A1	THUMPD1:CTF1:ORAI3:GPT2:ABCB6:IRS1:CAST	MPP7:PARD3:CAB39L:PELI2:MAST3:RAB3A:MEIS1:EOGT:HOXA7:HOXA10-AS:HOXA10:HOXA11:HOXA11-AS:HOXA13:TAX1BP1	TCF12:GCOM1:PLCB1		0.0200694
Adipose_Visceral_Omentum	2587	109	0.810149	1	105	0.0698376	1	108	0.0207999	1	42	0.0524079	1	CYP4B1:CDKN2C:PTGER3:NEGR1:ST6GALNAC3:TMEM56:DPYD:TNN:KIAA0040:ARID5B:EGR2:CYB5R2:RIC3:ST5:SCUBE2:ADM:AMPD3:KCNA4:NR1H3:SPI1:C1QTNF4:WNT5B:ADIPOR2:CACNA1C:PDZRN4:PRPF40B:FAIM2:RACGAP1:ASIC1:RASL11A:STON2:GLDN:C15orf59:LINC00924:NR2F2:ACSM5:DCUN1D3:GTF3C1:LAT:KIF22:PRRT2:ZNF48:CCDC189:ITGAM:IRX6:MMP2:CES1:GNAO1:MT1L:MT1M:MT1JP:MT1A:MT1DP:MT1CP:MT1F:MT1G:SLC7A6:ATP2A3:BCL6B:CCT6B:SLFN5:RASL10B:CCL1…	ST6GALNAC3:DPYD:AMIGO1:CSF1:PHLDA3:NAV1:IPO9-AS1:SHISA4:PPP1R15B:KCNIP2-AS1:MFSD13A:ARL3:CYP17A1-AS1:CALHM2:MICAL2:PARVA:IL18:NCAM1:USP28:NNMT:CADM1:IL10RA:PRPF40B:FAIM2:RACGAP1:ASIC1:DUSP6:LUM:SH2B3:HECTD4:ARHGDIG:SNORA64:ACSM5:DCUN1D3:CCDC189:FBXL19:HSD3B7:PRSS36:ZNF423:IRX6:MMP2:GNAO1:MT1L:MT1M:MT1JP:MT1A:MT1DP:SCRN2:PRR15L:COPZ2:HOXB2:HOXB-AS1:HOXB3:HOXB-AS3:HOXB4:HOXB5:HOXB6:HOXB7:HOXB8:NGFR…	ECE1:HSPG2:C1QA:C1QC:C1QB:ID3:NIPAL3:VCAM1:KIRREL:IFI16:DUSP23:SLAMF8:DPT:SELP:SELE:FMO2:FMO1:MYOC:ATF3:BATF3:MPP7:KIAA1462:MAP3K8:ITGB1:FEN1:FADS2:EML3:LRRN4CL:LUM:SOCS2:RBMS2P1:SV2B:CDIP1:NT5M:RASD1:PEMT:TOM1L2:MAST3:RAB3A:SLC7A10:CEBPA:KIAA0355:ZNF792:DMKN:TMEM147-AS1:QPCT:SPRED2:PNO1:CNRIP1:GPR155:GGT7:ACSS2:PROCR:NDRG3:PCK1:EMID1:SYN2:TIMP4:PPARG:CAND2:HYAL2:ABHD14B:GLYCTK:GLYCTK-AS1:SEMA3G:…	IGSF3:TRIM45:SHE:TDRD10:SHC1:ADAM15:EFNA4:SELP:SELE:MYOC:BRI3BP:RPS6KA5:MNS1:CGNL1:FAM20A:ABCA8:ABCA9:ABCA9-AS1:ABCA6:ABCA10:SOX9:CDC42EP4:DTNB:DPP4:TIMM8AP1:BMP2:EYA2:GLYCTK:GLYCTK-AS1:SEMA3G:TNNC1:STAB1:ITIH4-AS1:ADAMTS9:ADAMTS9-AS1:CCNA2:SPRY1:NEURL1B:HK3:RGS14:VEGFA:TMEM63B		0.0207999
Artery_Coronary	2192	101	0.440525	1	77	0.527388	1	92	0.0271744	1	35	0.0828154	1	TRABD2B:CDKN2C:ST6GALNAC5:PIGK:NEXN-AS1:NEXN:DNAJB4:LOC729970:SNX7:RASAL2:RIC3:SCUBE2:AMPD3:SLC39A13:WNT5B:CACNA1C:FMNL3:RACGAP1:RASL11A:UGGT2:TNFAIP8L3:MAPK6:MYO5C:SMAD6:C15orf61:ITGA11:NPTN:LOXL1-AS1:LOXL1:LINC01197:LINC00924:NR2F2-AS1:NR2F2:LOC102724927:ADCY9:GLIS2:GPRC5B:HS3ST2:SULT1A1:LAT:KIF22:CCDC189:LOC101927480:MMP2:CES1:GNAO1:MT1M:MT1JP:MT1A:MT1F:MT1G:GFOD2:SLC12A4:RASL10B:CCL18:DHRS11:…	ST6GALNAC5:PIGK:SNX7:CELSR2:ATXN7L2:CSF1:LMOD1:MFSD13A:CNNM2:CALHM2:MICAL2:PARVA:NCAM1:ZBTB16:NNMT:FMNL3:RACGAP1:DUSP6:ATP2B1:LUM:NOVA1:BNIP3P1:PRKD1:RHBDF1:MPG:ARHGDIG:NME4:LOC102724927:ADCY9:GLIS2:GPRC5B:HS3ST2:CCDC189:FBXL19:GPT2:NKD1:LOC101927480:MMP2:GNAO1:MT1M:MT1JP:MT1A:MYL4:ITGB3:COPZ2:HOXB2:NGFR:TTC39C:RNF152:IZUMO4:CRLF1:KLHL26:CRTC1:FAM110C:SH3YL1:POMC:DTNB:KCNK3:HAAO:IRS1:COL4A4:ERG:F…	ECE1:HSPG2:ZBTB40:C1QA:C1QC:C1QB:ID3:GALE:STPG1:NIPAL3:RUNX3:KIAA1107:VCAM1:KIRREL:SLAMF8:DPT:SELP:PRRX1:FMO2:MYOC:MKX:MPP7:MAP3K8:ITGB1:FEN1:ZNF385A:LUM:NTN4:ESD:SMAD6:LOC102724927:ADCY9:GLIS2:VASN:CDIP1:MED9:RAB3A:LOC102725254:DMKN:TMEM147-AS1:QPCT:MEIS1:RAPGEF4:PROCR:MMP24:SPAG4:PITPNB:EMID1:SYN2:TIMP4:STAB1:NT5DC2:ITIH3:ITIH4-AS1:MUSTN1:SFMBT1:ADAMTS9:ADAMTS9-AS2:EOGT:PLXND1:KCNAB1:OCIAD2:PKD…	CD58:ATP8B2:SHC1:EFNA4:EFNA1:SELP:MYOC:MIR214:MIR214:TGFB2:MACROD1:CCDC88B:SSPN:PITPNM2:BRI3BP:C14orf159:ABCA5:POMC:DTNB:LOC101929532:GRB14:STAB1:NT5DC2:ITIH3:ITIH4-AS1:MUSTN1:ADAMTS9:ADAMTS9-AS2:CCNA2:SPRY1:FAT4:SFXN1:RGS14:MRPL14:TMEM63B		0.0271744
Spleen	4937	250	0.0287778	1	176	0.483306	1	172	0.48949	1	66	0.357294	1	TRABD2B:BEND5:RABGGTB:MIGA1:NEXN:GIPC2:IFI44:LOC729970:DPYD:SNX7:KIAA0040:ASTN1:SEC16B:LOC730102:RASAL2:FAM20B:ACBD6:CDK1:RHOBTB1:ARID5B:NRBF2:REEP3:SLF2:GVINP1:LOC100506258:CYB5R2:SNORA3B:ST5:AMPD3:ACCS:ACP2:NR1H3:SPI1:FNBP4:PTPRJ:LOC100049716:WNK1:ZCRB1:SMARCD1:PARP4:WASF3:LNX2:FLT3:PAN3-AS1:PAN3:LINC00426:RPL13AP25:UGGT2:STON2:SECISBP2L:TNFAIP8L3:DMXL2:LYSMD2:TMOD2:MAPK6:MYO5C:RAB27A:PIGBOS1:P…	RABGGTB:MIGA1:DPYD:SNX7:CYB561D1:AMIGO1:AMPD2:GSTM5:GSTM3:CSF1:AHCYL1:STRIP1:ALX3:PHLDA3:NAV1:SHISA4:LMOD1:RNPEP:KCNIP2-AS1:RPARP-AS1:ARL3:CALHM2:MICAL2:PARVA:DLAT:IL18:PTS:NCAM1:ZBTB16:IL10RA:SMARCD1:DUSP6:LUM:DCN:FAM109A:LOC105369984:SH2B3:MAPKAPK5-AS1:ADAM1A:TRAFD1:PTPN11:LOC100996246:FLT3:GZMB:BNIP3P1:PRKD1:RHBDF1:HBM:LUC7L:SNORA10:SNORA64:SNHG9:NLRC3:LOC101929732:ADCY9:SRL:LINC01569:TFAP4:GL…	USP48:LINC00339:ZBTB40:EPHA8:C1QA:C1QC:C1QB:E2F2:LYPLA2:GALE:CNR2:NIPAL3:RUNX3:CDC7:VCAM1:IFI16:CADM3:FCRL6:SLAMF8:CASQ1:XCL2:SELP:SELL:KIFAP3:PFN1P1:FASLG:DTL:NENF:ATF3:BATF3:MAP3K8:ZEB1:ARHGAP12:PARD3:FEN1:FADS2:FADS1:TUT1:MTA2:EML3:B3GAT3:METTL12:SNORA57:POLR2G:TAF6L:LOC105369332:SNHG1:LOC100240735:LOC400043:GPR84:LUM:DCN:EEA1:SOCS2:NTN4:LTA4H:RCBTB2:CAB39L:SETDB2:PHF11:ARL11:KPNA3:SPRYD7:DLEU…	CD2:FTH1P22:SHE:TDRD10:UBE2Q1:ADAR:PYGO2:FLAD1:EFNA1:SLC50A1:SELP:PFN1P1:MIR214:MIR214:MIR199A2:FASLG:LOC101928673:LOC105369332:SNHG1:MACROD1:FERMT3:NUDT22:DNAJC4:CCDC88B:RPS6KA4:BCAT1:RASSF8:ZNF664:NEDD4:LINC00926:ABCA6:KCNJ2:DNMT3A:TIMM8AP1:IFIH1:GCA:GRB14:RNA5SP111:SLC38A11:GALNT3:SCN9A:BMP2:TMX4:PPM1M:GLYCTK:GLYCTK-AS1:DNAH1:TNNC1:STAB1:NT5DC2:ITIH3:TMEM110:SPRY1:ANKRD50:SH3PXD2B:NKX2-5:STC2:…		0.0287778
Thyroid	3952	202	0.0348059	1	146	0.297873	1	130	0.759506	1	45	0.812955	1	TRABD2B:CTH:ZRANB2-AS1:ZRANB2:NEGR1:ST6GALNAC3:NEXN:FUBP1:IFI44:RWDD3:LOC730102:ACBD6:CDK1:RHOBTB1:ARID5B:EGR2:JMJD1C-AS1:FAM160A2:ZNF214:LOC100506258:PPFIBP2:CYB5R2:TUB:RIC3:STK33:TRIM66:TMEM9B:AMPD3:MUC15:BBOX1:MPPED2:LOC105376609:TTC17:ACCS:CKAP5:DDB2:SPI1:FAM180B:C1QTNF4:FNBP4:NUP160:PTPRJ:SLC6A13:B4GALNT3:NINJ2:LOC100049716:RAD52:PRPF40B:FMNL3:RACGAP1:SMARCD1:GTF3A:PAN3-AS1:PAN3:DNAJC3-AS1:D…	ST6GALNAC3:FUBP1:RWDD3:SCARNA2:CELSR2:SYPL2:ATXN7L2:GSTM2:GSTM5:RPS10P7:RNPEP:ELF3:GRID1:KCNIP2-AS1:RPARP-AS1:SFXN2:WBP1L:CYP17A1-AS1:NT5C2:MICAL2:ARNTL:PIH1D2:IL18:NCAM1-AS1:TTC12:CADM1:TMPRSS13:PRPF40B:FMNL3:RACGAP1:SMARCD1:ATP2B1:LUM:ACAD10:ADAM1A:HECTD4:LOC100996246:GALNT9:STXBP6:NOVA1:BNIP3P1:PIGH:RDH11:PLEKHD1:LUC7L:SNHG9:LOC102724927:ADCY9:LINC01569:GLIS2:SYT17:IQCK:SCNN1G:PHKG2:CCDC189:HS…	RAP1GAP:LINC00339:EPHB2:ID3:GALE:PNRC2:SRSF10:IFNLR1:RUNX3:RNPC3:AMY2B:CADM3:DPT:SELL:SELE:PRRX1:MYOC:PFN1P1:LPGAT1:FEN1:FADS2:FADS1:TUT1:TAF6L:TMEM179B:ZNF385A:LUM:SOCS2:CEP83:FGD6:VEZT:RCBTB2:FNDC3A:CDADC1:CAB39L:SETDB2:PHF11:RCBTB1:CHRNA7:SMAD6:RGMA:LOC102724927:ADCY9:GLIS2:NT5M:RASD1:RAI1:TOM1L2:DRC3:MAST3:RAB3A:KIAA1683:TSHZ3:CEBPA:ZNF302:ZNF181:ZNF599:MAG:DMKN:TMEM147-AS1:QPCT:CDC42EP3:SPRE…	TRIM45:TBX15:SHE:TDRD10:PYGO2:SHC1:EFNA1:SLC50A1:DPM3:SELE:MYOC:PFN1P1:MACROD1:FLRT1:NUDT22:CCDC88B:BCAT1:CASC1:BHLHE41:TCTN2:ZNF664:DYX1C1:PYGO1:PRTG:TEX9:CGNL1:FAM20A:KCNJ16:DTNB:GRB14:GALNT3:BMP2:EYA2:SMIM4:GLT8D1:ITIH3:MAGI1:CCNA2:BBS12:SPRY1:BOD1:HK3:GTPBP2:VEGFA:LOC101929705		0.0348059
Brain_Amygdala	7026	338	0.116686	1	273	0.0379159	1	241	0.612728	1	92	0.426427	1	BEND5:ELAVL4:FAF1:CDKN2C:PTGER3:ZRANB2-AS1:ZRANB2:NEGR1:FPGT:CRYZ:ST6GALNAC5:AK5:FUBP1:LOC100996635:DPYD:SNX7:PLPPR5:CACYBP:KIAA0040:TNR:RFWD2:ASTN1:BRINP2:LOC730102:RASAL2:SOAT1:ACBD6:RHOBTB1:C10orf107:ARID5B:ZNF365:NRBF2:JMJD1C:FAM160A2:CCKBR:SYT9:PPFIBP2:EIF3F:TUB:RIC3:TRIM66:ST5:NRIP3:SCUBE2:ADM:BBOX1:BDNF-AS:BDNF:LINC01616:KCNA4:TTC17:ALKBH3:ACCS:EXT2:SYT13:LRP4-AS1:DDB2:NR1H3:SPI1:SLC39A13:…	ST6GALNAC5:AK5:FUBP1:LOC100996635:DPYD:SNX7:C1orf194:CELSR2:AMIGO1:GNAI3:AMPD2:GSTM5:GSTM3:CSF1:AHCYL1:SHISA4:LMOD1:RNPEP:PPP1R15B:RGR:RPS3AP5:GRID1:ARL3:WBP1L:NT5C2:INA:PCGF6:PDCD11:CALHM2:PARVA:ARNTL:DLAT:SDHD:IL18:PTS:NCAM1:NCAM1-AS1:TTC12:TMPRSS5:USP28:ZBTB16:REXO2:CADM1:BUD13:ZPR1:IL10RA:NCKAP5L:FAIM2:RACGAP1:ASIC1:SMARCD1:KITLG:DUSP6:ATP2B1:DCN:PPP1CC:FAM109A:SH2B3:ACAD10:MAPKAPK5:ERP29:NAA…	ECE1:RAP1GAP:USP48:LINC00339:ZBTB40:KDM1A:LUZP1:ID3:TCEB3-AS1:PITHD1:LYPLA2:GALE:PNRC2:SRSF10:NIPAL3:SRRM1:SYF2:LOC105378853:KIAA1107:VCAM1:OLFM3:COL11A1:RNPC3:ETV3:KIRREL:IFI16:CADM3:DUSP23:TAGLN2:KCNJ10:KCNJ9:IGSF8:NCSTN:SELL:SCYL3:KIFAP3:GORAB:PRRX1:PRRC2C:PFN1P1:DNM3:PIGC:TMEM206:ATF3:KIAA1462:MTPAP:MAP3K8:ZNF438:EPC1:ITGB1:PARD3:FADS2:FADS1:AHNAK:TUT1:MTA2:EML3:ROM1:GANAB:GNG3:TMEM179B:WDR74…	CD58:WDR3:WARS2:ATP8B2:SHE:CHRNB2:KCNN3:SHC1:CKS1B:FLAD1:ZBTB7B:ADAM15:EFNA4:EFNA1:SLC50A1:PRRC2C:PFN1P1:METTL13:DNM3:PIGC:ANKRD45:KLHL20:DARS2:GAS5:RC3H1:RRP15:TGFB2:SLC30A10:WDR74:SNHG1:MACROD1:FLRT1:FERMT3:TRPT1:NUDT22:BHLHE41:TMED2:DDX55:EIF2B1:TCTN2:ATP6V0A2:CCDC92:ZNF664:NCOR2:BRI3BP:UNC13C:RFX7:ABCA8:ABCA5:SOX9:FAM104A:DNMT3A:DTNB:IFIH1:GRB14:COBLL1:SLC38A11:SCN3A:SCN2A:TTC21B:SCN1A:PLCB1:…		0.0379159
Uterus	2872	147	0.0622896	1	95	0.771575	1	116	0.0400378	1	42	0.175244	1	PTGER3:ZRANB2-AS1:ZRANB2:CRYZ:TPI1P1:NEXN:FUBP1:PTGFR:PTBP2:RHOBTB1:ARID5B:SLF2:ZNF214:PPFIBP2:TUB:STK33:ST5:TMEM9B:ADM:AMPD3:ACCS:EXT2:SPI1:SLC39A13:FNBP4:NUP160:NINJ2:RAD52:DCP1B:CACNA1C:PDZRN4:PRICKLE1:PRPF40B:RACGAP1:RASL11A:PAN3-AS1:TNFAIP8L3:GNB5:RSL24D1:PDCD7:FEM1B:ITGA11:CELF6:NPTN:C15orf59:NR2F2-AS1:NR2F2:CLUAP1:CREBBP:TFAP4:GLIS2:ACSM3:ACSM1:THUMPD1:APOBR:SGF29:SULT1A1:SH2B1:LAT:PRRT2:A…	TPI1P1:FUBP1:PTBP2:CELSR2:GSTM2:GSTM5:ALX3:LMOD1:SNORA77:KCNIP2-AS1:CYP17A1-AS1:CALHM2:PARVA:IL18:NCAM1:NCAM1-AS1:ZBTB16:REXO2:CADM1:PRPF40B:RACGAP1:ATP2B1:LUM:STXBP6:BNIP3P1:LUC7L:CLUAP1:CREBBP:TFAP4:GLIS2:ACSM3:ACSM1:THUMPD1:USP31:CTF1:SETD1A:ITGAX:GPT2:ZNF423:IRX3:LOC101927480:MMP2:LPCAT2:MT1L:MT1E:MT1M:PNPO:CBX1:HOXB2:RBBP8:ANKRD29:LAMA3:ZNF521:NEDD4L:CRLF1:TSHZ3:CEP89:CEBPA:KCTD15:ZNF181:FAM…	HSPG2:ZBTB40:HNRNPR:GALE:SRSF10:NIPAL3:SRRM1:KIRREL:IFI16:CADM3:GPR161:ANKRD36BP1:DPT:SELP:PRRX1:KIAA1462:ZEB1-AS1:ZEB1:EPC1:FEN1:FADS2:LRRN4CL:HOTAIR:HOXC4:HOXC5:ZNF385A:LUM:SOCS2-AS1:SOCS2:LOC101928731:ST13P4:RNASEH2B:FEM1B:RGMA:GLIS2:FLCN:RASD1:RAI1:RAB3A:KIAA1683:LRRC25:TSHZ3:CEP89:CEBPA:KCTD15:ZNF181:CDC42EP3:CYP1B1-AS1:HNRNPLL:MEIS1:LOC101927577:ETAA1:CNRIP1:GPR155:PROCR:TTC28-AS1:SYN2:TIMP…	IGSF3:TRIM45:ATP8B2:SHE:KCNN3:ZBTB7B:SELP:MIR214:MIR214:MIR199A2:GAS5:FERMT3:CCDC88B:RASSF8:BHLHE41:TCTN2:NCOR2:RSL24D1:PYGO1:PRTG:ZNF280D:TCF12:CGNL1:FAM20A:ABCA10:ABCA5:CDC42EP4:DPP4:LOC101929532:GCA:COBLL1:ZMYND8:TNNC1:ADAMTS9:ADAMTS9-AS1:ADAMTS9-AS2:SH3PXD2B:NEURL1B:CPEB4:HK3:RGS14:VEGFA		0.0400378
Brain_Spinal_cord_cervical_c-1	6596	309	0.288024	1	249	0.129867	1	222	0.729999	1	98	0.0471369	1	ELAVL4:CDKN2C:CTH:ZRANB2-AS1:CRYZ:ST6GALNAC3:TPI1P1:AK5:MIGA1:FUBP1:IFI44L:DPYD:CACYBP:MRPS14:KIAA0040:TNR:RFWD2:ASTN1:BRINP2:RASAL2:SOAT1:ACBD6:RHOBTB1:C10orf107:ARID5B:ZNF365:ADO:NRBF2:JMJD1C:REEP3:SLF2:FAM160A2:SYT9:EIF3F:RIC3:TRIM66:ST5:NRIP3:ADM:AMPD3:BBOX1:BDNF-AS:TTC17:ACCS:EXT2:SYT13:DDB2:ACP2:NR1H3:SLC39A13:CELF1:KBTBD4:C1QTNF4:FNBP4:NUP160:PTPRJ:SLC6A13:KDM5A:NINJ2:WNK1:ADIPOR2:LINC0094…	ST6GALNAC3:TPI1P1:AK5:MIGA1:FUBP1:DPYD:CELSR2:ATXN7L2:CYB561D1:GNAI3:GSTM2:CSF1:AHCYL1:STRIP1:SHISA4:LMOD1:TIMM17A:RNPEP:PPP1R15B:RPS3AP5:GRID1:KCNIP2-AS1:SUFU:WBP1L:INA:PDCD11:CALHM2:MICAL2:PARVA:ARNTL:DLAT:SDHD:LOC101928847:NCAM1:NCAM1-AS1:TTC12:TMPRSS5:USP28:ZBTB16:NNMT:REXO2:BUD13:ZPR1:PRPF40B:FAIM2:ASIC1:KITLG:DUSP6:POC1B:ATP2B1:LUM:DCN:PPP1CC:FAM109A:SH2B3:ACAD10:ERP29:PTPN11:NOC4L:GALNT9:F…	ECE1:HSPG2:LINC00339:ZBTB40:EPHB2:KDM1A:LUZP1:ID3:PITHD1:LYPLA2:GALE:SRSF10:NIPAL3:SYF2:LOC105378853:KIAA1107:RNPC3:AMY2B:ETV3:IFI16:CADM3:DUSP23:PIGM:KCNJ10:KCNJ9:IGSF8:ANKRD36BP1:SCYL3:GORAB:PRRX1:PFN1P1:DNM3:TMEM206:NENF:NSL1:MTPAP:MAP3K8:ZNF438:ARHGAP12:EPC1:PARD3:FADS2:FADS1:AHNAK:TUT1:EML3:ROM1:GANAB:GNG3:TMEM179B:LOC105369332:WDR74:SNHG1:CALCOCO1:ZNF385A:LUM:DCN:EEA1:SOCS2:NTN4:LTA4H:RCBTB…	CD58:WDR3:WARS2:ATP8B2:SHE:UBE2Q1:UBE2Q1-AS1:CHRNB2:ADAR:SHC1:FLAD1:ZBTB7B:EFNA4:SLC50A1:DPM3:PFN1P1:METTL13:DNM3:DARS2:GAS5:RC3H1:RRP15:LYPLAL1:LOC105369332:WDR74:SNHG1:MACROD1:FLRT1:FERMT3:TRPT1:NUDT22:ETFRF1:RASSF8-AS1:BHLHE41:SSPN:PITPNM2:TMED2:DDX55:EIF2B1:TCTN2:CCDC92:ZNF664:NCOR2:BRI3BP:RPS6KA5:C14orf159:UNC13C:RFX7:ABCA9:ABCA5:KCNJ2-AS1:KCNJ2:FAM104A:CDC42EP4:DTNB:GCA:COBLL1:SCN3A:SCN2A:T…		0.0471369
Cervix_Endocervix	8	1	0.0486799	1	0	1	1	0	1	1	0	1	1	NR2F2					0.0486799
Artery_Aorta	3104	144	0.402223	1	103	0.773098	1	119	0.119844	1	49	0.0597012	1	TRABD2B:BEND5:PTGER3:ACADM:PIGK:NEXN-AS1:NEXN:DNAJB4:PTGFR:IFI44:LOC729970:SNX7:EGR2:NRBF2:REEP3:TMEM9B:AMPD3:BDNF:MPPED2:HSD17B12:EXT2:NR1H3:MADD:SLC39A13:NDUFS3:MTCH2:NINJ2:WNT5B:ADIPOR2:CACNA1C:RACGAP1:RASL11A:UGGT2:TNFAIP8L3:GLDN:TMOD2:MAPK6:CCPG1:DYX1C1-CCPG1:SMAD6:C15orf61:ITGA11:CELF6:NEO1:NPTN:CD276:LOXL1-AS1:LOXL1:LOC102724927:ADCY9:TFAP4:GLIS2:KNOP1:IQCK:GPRC5B:HS3ST2:APOBR:SULT1A1:LAT:…	PIGK:SNX7:ATXN7L2:NAV1:IPO9-AS1:SHISA4:LMOD1:KCNIP2-AS1:CNNM2:CALHM2:MICAL2:PARVA:DLAT:TIMM8B:IL18:LOC283140:NCAM1:NCAM1-AS1:ZBTB16:NNMT:RACGAP1:KITLG:ATP2B1:LUM:ACAD10:NOVA1:BNIP3P1:PRKD1:RHBDF1:MPG:NME4:SNORA10:LOC102724927:ADCY9:TFAP4:GLIS2:KNOP1:IQCK:GPRC5B:HS3ST2:CTF1:PRSS53:COX6A2:GPT2:NKD1:IRX3:LOC101927480:MMP2:GNAO1:MT1A:ITGB3:THCAT158:PNPO:COPZ2:HOXB2:HOXB4:ABI3:ANKRD29:LAMA3:TTC39C:ZNF…	HSPG2:ZBTB40:C1QA:C1QC:C1QB:ID3:GALE:NIPAL3:RUNX3:KIAA1107:VCAM1:AMY2B:KIRREL:CADM3:SLAMF8:GPR161:DPT:PRRX1:FMO2:MYOC:VAMP4:ATF3:MKX:MPP7:KIAA1462:MTPAP:MAP3K8:ZEB1:ITGB1:FEN1:FADS2:ROM1:LRRN4CL:HOXC6:ZNF385A:LUM:NTN4:ESD:MTMR10:SMAD6:LOC102724927:ADCY9:GLIS2:VASN:HMOX2:COPS3:MED9:RASD1:PEMT:SREBF1:RAB3A:KIAA1683:CEBPA:TMEM147-AS1:QPCT:LOC100132215:GPR155:PROCR:SPAG4:NDRG3:PCK1:PITPNB:ZNRF3:SYN2:…	CD58:IGSF3:CD2:ATP8B2:SHE:TDRD10:SHC1:EFNA4:EFNA1:MYOC:VAMP4:MIR214:MIR214:TGFB2:DNAJC4:CCDC88B:SSPN:PITPNM2:BRI3BP:C14orf159:DYX1C1-CCPG1:LINC00926:FAM20A:ABCA9:ABCA6:ABCA10:ABCA5:SOX9:POMC:DTNB:LOC101929532:GRB14:ZMYND8:GLYCTK:GLYCTK-AS1:PHF7:SEMA3G:TNNC1:STAB1:ITIH4-AS1:ADAMTS9-AS2:CCNA2:FGF2:FAT4:NEURL1B:STC2:SFXN1:RGS14:TMEM63B		0.0597012
Brain_Anterior_cingulate_cortex_BA24	6966	326	0.289035	1	267	0.0692192	1	240	0.579432	1	92	0.387695	1	BEND5:ELAVL4:CDKN2C:ZRANB2-AS1:NEGR1:FPGT:CRYZ:ST6GALNAC5:AK5:FUBP1:IFI44:TMEM56:LOC100996635:SNX7:PLPPR5:CACYBP:KIAA0040:TNR:RFWD2:ASTN1:BRINP2:LOC730102:SOAT1:RHOBTB1:C10orf107:ARID5B:ZNF365:NRBF2:JMJD1C:REEP3:FAM160A2:CCKBR:SYT9:PPFIBP2:CYB5R2:EIF3F:TUB:RIC3:TRIM66:RPL27A:ST5:NRIP3:SCUBE2:ADM:AMPD3:BBOX1:CCDC34:LGR4:BDNF-AS:BDNF:LINC01616:KCNA4:MPPED2:TTC17:ALKBH3:ACCS:EXT2:SYT13:LRP4-AS1:DDB2…	ST6GALNAC5:AK5:FUBP1:LOC100996635:SNX7:CELSR2:AMIGO1:GPR61:GNAI3:AMPD2:GSTM2:GSTM5:GSTM3:CSF1:AHCYL1:SHISA4:LMOD1:RNPEP:PPP1R15B:RGR:RPS3AP5:GRID1:KCNIP2-AS1:MFSD13A:ARL3:WBP1L:NT5C2:INA:PCGF6:PDCD11:CALHM2:MICAL2:PARVA:BTBD10:SDHD:IL18:PTS:NCAM1:NCAM1-AS1:TTC12:TMPRSS5:USP28:ZBTB16:REXO2:CADM1:BUD13:ZPR1:IL10RA:FMNL3:NCKAP5L:FAIM2:RACGAP1:ASIC1:LOC728084:ATP2B1:DCN:PPP1CC:FAM109A:SH2B3:ACAD10:MA…	ECE1:RAP1GAP:USP48:LINC00339:ZBTB40:C1QA:C1QC:C1QB:ID3:TCEB3-AS1:PITHD1:SRSF10:NIPAL3:SRRM1:SYF2:LOC105378853:KIAA1107:OLFM3:COL11A1:RNPC3:ETV3:IFI16:CADM3:DUSP23:TAGLN2:PIGM:KCNJ10:KCNJ9:IGSF8:NCSTN:SCYL3:KIFAP3:GORAB:PRRX1:PRRC2C:PFN1P1:DNM3:PIGC:PPP2R5A:TMEM206:ATF3:MPP7:MTPAP:MAP3K8:ZNF438:EPC1:ITGB1:PARD3:TMEM258:MIR611:FADS2:FADS1:AHNAK:TUT1:MTA2:EML3:ROM1:GANAB:INTS5:GNG3:HNRNPUL2:TMEM179B…	CD58:TRIM45:WDR3:WARS2:ATP8B2:SHE:CHRNB2:KCNN3:SHC1:CKS1B:FLAD1:ZBTB7B:ADAM15:EFNA1:SLC50A1:PRRC2C:PFN1P1:DNM3:PIGC:ANKRD45:KLHL20:DARS2:GAS5:RC3H1:RRP15:TGFB2:SLC30A10:SNHG1:MACROD1:FLRT1:FERMT3:TRPT1:NUDT22:CCDC88B:SSPN:PITPNM2:TMED2:DDX55:EIF2B1:ATP6V0A2:CCDC92:NCOR2:BRI3BP:UNC13C:RFX7:ABCA8:ABCA9:ABCA5:SOX9:FAM104A:POMC:DNMT3A:DTNB:IFIH1:COBLL1:SLC38A11:SCN3A:SCN2A:SCN1A:PLCB1:PPM1M:BAP1:PHF7…		0.0692192
Muscle_Skeletal	6031	269	0.673572	1	214	0.518153	1	228	0.069553	1	79	0.427522	1	BEND5:FAF1:CDKN2C:CTH:ZRANB2-AS1:ZRANB2:FPGT:CRYZ:TYW3:ACADM:TPI1P1:PIGK:USP33:NEXN-AS1:NEXN:FUBP1:IFI44:CNN3:RWDD3:PTBP2:DPYD:SNX7:MRPS14:RFWD2:LOC730102:RASAL2:SOAT1:RHOBTB1:ARID5B:JMJD1C:REEP3:FAM160A2:RIC3:LMO1:TRIM66:ST5:ADM:AMPD3:LGR4:LIN7C:TTC17:HSD17B12:ACCS:EXT2:DDB2:ACP2:NR1H3:MADD:SPI1:SLC39A13:RAPSN:NDUFS3:NUP160:KDM5A:FBXL14:ADIPOR2:DCP1B:GXYLT1:TWF1:FMNL3:NCKAP5L:RACGAP1:SMARCD1:PAR…	TPI1P1:PIGK:USP33:FUBP1:RWDD3:PTBP2:DPYD:SNX7:CELSR2:SYPL2:ATXN7L2:CYB561D1:GNAI3:AMPD2:GSTM3:CSF1:STRIP1:CSRP1:IPO9:SHISA4:RNPEP:PPP1R15B:RPS3AP5:MGEA5:ARL3:CALHM2:MTRNR2L8:PARVA:BTBD10:DLAT:TIMM8B:IL18:NCAM1:TTC12:USP28:ZBTB16:REXO2:BUD13:FMNL3:NCKAP5L:RACGAP1:SMARCD1:KITLG:DUSP6:POC1B:ATP2B1:LUM:FAM109A:SH2B3:ATXN2:ACAD10:MAPKAPK5-AS1:TMEM116:ERP29:TRAFD1:HECTD4:BNIP3P1:RDH11:ERH:SLC39A9:RHBDF…	ECE1:USP48:HSPG2:CELA3A:LINC00339:CDC42:ZBTB40:C1QA:C1QC:C1QB:HNRNPR:ID3:LYPLA2:PNRC2:SRSF10:MYOM3:PHKA1P1:VCAM1:ETV3:KIRREL:IFI16:TAGLN2:IGSF8:CASQ1:PEA15:NCSTN:DPT:KIFAP3:FMO3:FMO2:PRRC2C:PFN1P1:VAMP4:PIGC:LPGAT1:PPP2R5A:ATF3:NSL1:ANGEL2:RAB18:MPP7:KIAA1462:MAP3K8:SVILP1:ARHGAP12:PPIAP31:MIR611:FADS2:FADS1:MTA2:EML3:ROM1:B3GAT3:GANAB:LRRN4CL:HNRNPUL2:TTC9C:POLR2G:TMEM223:TMEM179B:SNHG1:HOXC10:H…	CD58:TRIM45:TBX15:ATP8B2:SHE:UBE2Q1:ADAR:KCNN3:PYGO2:SHC1:ADAM15:EFNA1:SLC50A1:DPM3:PRRC2C:PFN1P1:VAMP4:PIGC:SUCO:GAS5:RRP15:SNHG1:MACROD1:FERMT3:TRPT1:DNAJC4:RPS6KA4:BHLHE41:SSPN:PITPNM2:TMED2:DDX55:GTF2H3:ZNF664:C14orf159:PYGO1:NEDD4:TCF12:ABCA8:ABCA6:ABCA5:SNRPGP4:MAP2K6:KCNJ2-AS1:SOX9-AS1:FAM104A:CDC42EP4:POMC:XIRP2:ZMYND8:RBM5:PPM1M:PHF7:SEMA3G:TNNC1:NISCH:STAB1:NT5DC2:GLT8D1:ITIH4-AS1:MUSTN…		0.069553
Brain_Substantia_nigra	6588	296	0.62938	1	232	0.576692	1	217	0.8401	1	96	0.0759474	1	ELAVL4:FAF1:CDKN2C:ZRANB2-AS1:ZRANB2:CRYZ:ST6GALNAC3:AK5:NEXN:FUBP1:DPYD:PLPPR5:CACYBP:MRPS14:KIAA0040:TNR:RFWD2:ASTN1:BRINP2:RASAL2:SOAT1:ACBD6:RHOBTB1:C10orf107:ARID5B:ZNF365:NRBF2:JMJD1C:FAM160A2:SYT9:EIF3F:TUB:RIC3:TRIM66:ST5:NRIP3:SCUBE2:ADM:AMPD3:BBOX1:LGR4:BDNF-AS:TTC17:ALKBH3:ACCS:EXT2:SYT13:DDB2:NR1H3:SLC39A13:CELF1:KBTBD4:C1QTNF4:FNBP4:NUP160:SLC6A13:KDM5A:NINJ2:WNK1:ADIPOR2:LINC00940:D…	ST6GALNAC3:AK5:FUBP1:DPYD:CELSR2:ATXN7L2:CYB561D1:AMIGO1:GNAI3:GSTM2:CSF1:AHCYL1:STRIP1:SHISA4:LMOD1:RNPEP:PPP1R15B:RPS3AP5:GRID1:SUFU:ARL3:WBP1L:INA:PCGF6:PDCD11:CALHM2:MICAL2:PARVA:ARNTL:DLAT:PTS:LOC101928847:NCAM1:NCAM1-AS1:TTC12:TMPRSS5:USP28:ZBTB16:REXO2:CADM1:BUD13:ZPR1:IL10RA:FAIM2:ASIC1:SMARCD1:KITLG:DUSP6:POC1B:DCN:FAM109A:SH2B3:ACAD10:ERP29:PTPN11:NOC4L:GALNT9:STXBP6:NOVA1:BNIP3P1:PRKD1…	ECE1:RAP1GAP:HSPG2:LINC00339:ZBTB40:KDM1A:LUZP1:PITHD1:LYPLA2:GALE:SRSF10:NIPAL3:SRRM1:SYF2:LOC105378853:KIAA1107:OLFM3:COL11A1:RNPC3:ETV3:KIRREL:IFI16:CADM3:DUSP23:KCNJ10:KCNJ9:IGSF8:NCSTN:SCYL3:KIFAP3:GORAB:PRRX1:PRRC2C:PFN1P1:DNM3:PIGC:TMEM206:NENF:ATF3:NSL1:MTPAP:MAP3K8:ZNF438:EPC1:ITGB1:PARD3:FADS2:AHNAK:TUT1:MTA2:EML3:ROM1:GANAB:GNG3:TMEM179B:WDR74:SNHG1:CALCOCO1:LOC400043:ZNF385A:DCN:SOCS2…	CD58:TRIM45:WDR3:WARS2:ATP8B2:SHE:CHRNB2:KCNN3:SHC1:CKS1B:FLAD1:ZBTB7B:ADAM15:EFNA4:SLC50A1:PRRC2C:PFN1P1:METTL13:DNM3:PIGC:KLHL20:DARS2:GAS5:RC3H1:RRP15:SLC30A10:WDR74:SNHG1:MACROD1:FLRT1:FERMT3:NUDT22:BCAT1:BHLHE41:PITPNM2:TMED2:DDX55:EIF2B1:TCTN2:ATP6V0A2:CCDC92:ZNF664:NCOR2:BRI3BP:UNC13C:RFX7:LINC00926:ABCA9:ABCA6:ABCA5:KCNJ16:KCNJ2-AS1:SOX9:FAM104A:DNMT3A:DTNB:IFIH1:COBLL1:SLC38A11:SCN3A:SCN…		0.0759474
Artery_Tibial	3419	172	0.0762408	1	114	0.771431	1	129	0.150898	1	50	0.155203	1	TRABD2B:CDKN2C:PTGER3:PIGK:NEXN-AS1:NEXN:IFI44L:IFI44:LOC729970:SNX7:RASAL2:FAM20B:ACBD6:ARID5B:EGR2:NRBF2:REEP3:PPFIBP2:RIC3:TMEM9B:BDNF:ACP2:NR1H3:SPI1:NDUFS3:MTCH2:LOC100049716:ADIPOR2:CACNA1C:PDZRN4:RACGAP1:RASL11A:UGGT2:HS6ST3:DIO2:TNFAIP8L3:GLDN:DMXL2:TMOD2:LEO1:MAPK6:MYO5C:RSL24D1:CCPG1:SMAD6:C15orf61:ITGA11:ADPGK:NPTN:CD276:C15orf59:LOXL1-AS1:LOXL1:LINC01197:LINC00924:NR2F2-AS1:NR2F2:ZNF2…	PIGK:SNX7:SYPL2:ATXN7L2:CYB561D1:AMPD2:LMOD1:RNPEP:CNNM2:CALHM2:MICAL2:PARVA:TIMM8B:IL18:ZBTB16:NNMT:IL10RA:RACGAP1:KITLG:DUSP6:ATP2B1:LUM:ACAD10:MAPKAPK5-AS1:ADAM1A:NOVA1:BNIP3P1:PRKD1:RHBDF1:DECR2:SNORA64:SNHG9:LOC102724927:ADCY9:GLIS2:KNOP1:IQCK:GPRC5B:USP31:PHKG2:CTF1:FBXL19:HSD3B7:ITGAX:COX6A2:NKD1:IRX3:LOC101927480:LPCAT2:MT1JP:MT1A:ITGB3:TBKBP1:OSBPL7:SCRN2:PNPO:COPZ2:HOXB2:HOXB7:ABI3:CABL…	ECE1:HSPG2:CELA3B:ID3:LYPLA2:GALE:SYF2:KIRREL:CADM3:CASQ1:DPT:SELL:PRRX1:FMO2:MYOC:VAMP4:TMEM206:MKX:MPP7:ZEB1:ITGB1:FEN1:TUT1:HOTAIR:HOXC11:HOXC10:HOXC6:HOXC-AS2:HOXC9:HOXC-AS1:HOXC4:HOXC5:LOC400043:LOC102724050:ZNF385A:LUM:EEA1:NTN4:ESD:CAB39L:PELI2:SMAD6:LOC102724927:ADCY9:GLIS2:VASN:HMOX2:CDIP1:MED9:RASD1:PEMT:SREBF1:RAB3A:LOC102725254:LSM4:PGPEP1:LRRC25:CEBPA:DMKN:TMEM147-AS1:LOC100132215:ME…	TRIM45:TBX15:ATP8B2:SHE:TDRD10:EFNA4:EFNA1:SLC50A1:MYOC:VAMP4:TGFB2:MACROD1:FERMT3:DNAJC4:BCAT1:RASSF8:SSPN:PITPNM2:RPS6KA5:C14orf159:RSL24D1:MNS1:LINC00926:CGNL1:ABCA10:ABCA5:SOX9:POMC:DTNB:COBLL1:PLCB1:EYA2:NCOA3:SEMA3G:TNNC1:GNL3:ITIH3:ITIH4-AS1:MUSTN1:TMEM110:ADAMTS9-AS2:ANKRD50:FAT4:SFXN1:TSPAN17:RAB24:RGS14:MAD2L1BP:MRPL14:TMEM63B		0.0762408
Ovary	4177	187	0.610471	1	143	0.692431	1	145	0.506292	1	63	0.0799988	1	BEND5:CDKN2C:CTH:ZRANB2-AS1:ZRANB2:NEGR1:TYW3:NEXN:FUBP1:EEF1A1P11:KIAA0040:ACBD6:REEP3:SLF2:ZNF214:EIF3F:TUB:RIC3:STK33:ST5:TMEM9B-AS1:ADM:AMPD3:LGR4:TTC17:SEC14L1P1:SPI1:NDUFS3:C1QTNF4:MTCH2:FNBP4:NUP160:RAD52:CACNA1C:PRICKLE1:PRPF40B:FMNL3:FAIM2:RACGAP1:RNF6:RPL21:SNORA27:GTF3A:PAN3-AS1:RPL13AP25:STON2:LOC100506700:MAPK6:GNB5:MYO5C:RSL24D1:RAB27A:UBAP1L:PDCD7:SMAD3:AAGAB:CELF6:BBS4:LINC01197:L…	FUBP1:EEF1A1P11:SCARNA2:GSTM4:GSTM2:GSTM5:GSTM3:PHLDA3:NAV1:ACTR1A:ARL3:SFXN2:CYP17A1-AS1:USMG5:CALHM2:MICAL2:ARNTL:DLAT:NCAM1:NCAM1-AS1:REXO2:CADM1:IL10RA:PRPF40B:FMNL3:FAIM2:RACGAP1:KITLG:DUSP6:LUM:FAM109A:SH2B3:ATXN2:PTPN11:POMP:NOVA1:PRKD1:PIGH:RHBDF1:NPRL3:LUC7L:TMEM8A:NME4:SNORA10:SNORA64:CLUAP1:CREBBP:TFAP4:GLIS2:GDE1:ACSM3:ACSM1:THUMPD1:USP31:BCL7C:MIR762HG:CTF1:STX1B:KAT8:GPT2:MMP2:NUDT2…	ECE1:HSPG2:WNT4:EPHB2:KDM1A:HNRNPR:GALE:SRSF10:NIPAL3:SRRM1:SYF2:LOC105378853:VCAM1:RNPC3:KIRREL:GPR161:ANKRD36BP1:DPT:SELP:GORAB:FMO2:FMO1:MYOC:PFN1P1:LPGAT1:RPL21P28:PPP2R5A:TMEM206:MKX:MPP7:MAP3K8:ZEB1:EPC1:PARD3:PARD3-AS1:FEN1:FADS1:EML3:METTL12:LRRN4CL:SNHG1:HOXC6:HOXC4:HOXC5:HOXC5:LOC100240735:LOC400043:ZNF385A:LUM:NTN4:LTA4H:RCBTB2:FNDC3A:SETDB2:EBPL:KPNA3:ST13P4:PELI2:TMEM260:KLF13:GLIS2:…	CD58:TRIM45:LOC101929147:ATP8B2:TDRD10:ZBTB7B:EFNA4:EFNA1:SELP:MYOC:PFN1P1:MIR214:MIR214:MIR199A2:SUCO:GAS5:RIMKLBP2:SNHG1:FERMT3:CCDC88B:RPS6KA4:BCAT1:RASSF8-AS1:RASSF8:PITPNM2:TCTN2:NCOR2:RSL24D1:PYGO1:NEDD4:ZNF280D:FAM20A:ABCA8:ABCA9:ABCA6:LOC100421166:ABCA10:LINC01497:CDC42EP4:DNAJC27:DNMT3A:GCA:GRB14:TTC21B:BMP2:SEMA3G:TNNC1:NISCH:SMIM4:PBRM1:GLT8D1:ITIH4-AS1:ADAMTS9-AS1:ADAMTS9-AS2:MAGI1:SH…		0.0799988
Fallopian_Tube	14	0	1	1	1	0.0871227	1	0	1	1	0	1	1		CALHM2				0.0871227
Small_Intestine_Terminal_Ileum	3615	142	0.977991	1	142	0.0930459	1	130	0.330187	1	39	0.883855	1	TRABD2B:SLC5A9:CTH:NEGR1:DNAJB4:GIPC2:SEC16B:LOC730102:EGR2:FAM160A2:GVINP1:PPFIBP2:CYB5R2:SLC5A12:LGR4:ACP2:NR1H3:PTPRJ:WNK1:ZCRB1:NCKAP5L:FAIM2:PARP4:WASF3:RASL11A:LINC00543:CDX2:URAD:FLT3:PAN3:LINC00426:STON2:MAPK6:DYX1C1-CCPG1:C15orf61:CALML4:ITGA11:PAQR5:GRAMD2:ADPGK:NEO1:C15orf59:NLRC3:LOC101929732:DNASE1:GLIS2:GPRC5B:GP2:ANKS4B:CRYM:CLN3:APOBR:SULT1A2:SULT1A1:RABEP2:CD19:NFATC2IP:LAT:ZG16:…	KIAA1324:CELSR2:CYB561D1:GSTM4:GSTM3:EPS8L3:STRIP1:ALX3:PHLDA3:SHISA4:RNPEP:ELF3:KCNIP2-AS1:ARL3:INSC:IL18:HTR3A:CADM1:IL10RA:NCKAP5L:FAIM2:PPP1CC:FAM109A:ACAD10:ADAM1A:PTPN11:LOC100996246:FLT3:STXBP6:NOVA1:BNIP3P1:PRKD1:GALNT16:TMEM8A:DECR2:GFER:SYNGR3:NLRC3:LOC101929732:DNASE1:GLIS2:TMC5:GPRC5B:GP2:ANKS4B:CRYM:CTF1:HSD3B7:STX1B:PRSS8:PRSS36:GPT2:FTO:MT1L:TBKBP1:OSBPL7:SP6:PRR15L:COPZ2:CBX1:HOXB…	UBXN10-AS1:ZBTB40:C1QA:C1QC:C1QB:EPHB2:LUZP1:HTR1D:LYPLA2:GALE:CNR2:MYOM3:IL22RA1:IFNLR1:RUNX3:KIAA1107:KRT8P45:SLAMF8:IGSF9:CASQ1:SELL:PRRX1:FMO3:FMO2:FMO1:MYOC:LPGAT1:NENF:KIAA1462:ZEB1:FADS2:FADS1:ROM1:HOXC9:LOC100240735:ZNF385A:CAB39L:KPNA3:AP5M1:CHRNA7:GLIS2:VASN:RASD1:PEMT:TOM1L2:GID4:IL12RB1:RAB3A:PGPEP1:SLC7A9:LRP3:CEBPG:PEPD:SCGB1B2P:LOC102723540:FFAR2:DMKN:QPCT:CNRIP1:RAPGEF4:CDCA7:ACSS…	CD2:HSD3B2:HSD3BP2:ZBTB7B:EFNA4:EFNA1:SLC50A1:MYOC:SLC30A10:MACROD1:FERMT3:NUDT22:CCDC88B:RASSF8:RFLNA:BRI3BP:DYX1C1-CCPG1:LINC00926:CGNL1:FAM20A:ABCA5:SNRPGP4:LINC00511:DTNB:DPP4:GCG:GALNT3:BMP2:GLYCTK:GLYCTK-AS1:DNAH1:TNNC1:STAB1:NT5DC2:SPRY1:NEURL1B:STC2:FGFR4:MXD3		0.0930459
Adrenal_Gland	3828	176	0.447169	1	142	0.281831	1	146	0.106297	1	53	0.268399	1	CYP4B1:TRABD2B:CRYZ:ACADM:RABGGTB:TPI1P1:ST6GALNAC5:DNAJB4:GIPC2:LOC729970:ALG14:TMEM56:KIAA0040:ASTN1:BRINP2:LOC730102:RASAL2:SOAT1:RHOBTB1:ARID5B:PPFIBP2:CYB5R2:STK33:ST5:AKIP1:TMEM9B-AS1:ADM:AMPD3:METTL15:LINC01616:KCNA4:HSD17B12:ACCS:CKAP5:DDB2:ACP2:PTPMT1:WNK1:ADIPOR2:LINC00940:DCP1B:FMNL3:NCKAP5L:AQP2:RACGAP1:CELA1:PARP4:MTMR6:USP12:RASL11A:LNX2:TNFAIP8L3:GLDN:TMOD2:MAPK6:BCL2L10:MYO5C:RAB2…	RABGGTB:TPI1P1:ST6GALNAC5:ALG14:CELSR2:PSMA5:SYPL2:AMIGO1:GSTM5:CSF1:CSRP1:IPO9-AS1:SHISA4:TIMM17A:MGEA5:KCNIP2-AS1:WBP1L:CYP17A1:CYP17A1-AS1:AS3MT:CNNM2:MICAL2:PARVA:TIMM8B:IL18:BCO2:RPS12P21:PTS:NCAM1:NCAM1-AS1:USP28:ZBTB16:NNMT:FMNL3:NCKAP5L:AQP2:RACGAP1:KITLG:DUSP6:ATP2B1:LUM:FAM109A:ACAD10:PIGH:RDH11:RHBDF1:NME4:DECR2:LINC01569:GLIS2:CCP110:GPRC5B:ERI2:ORAI3:HSD3B7:BCKDK:ITGAX:FTO:SLC6A2:GNA…	ECE1:RAP1GAP:USP48:WNT4:ZBTB40:C1QA:C1QC:C1QB:PHKA1P1:VCAM1:AMY2B:ETV3:CADM3:DUSP23:IGSF8:SUMO1P3:DPT:SELP:PRRX1:FMO1:LPGAT1:PPP2R5A:ATF3:RAB18:MPP7:ZNF438:ZEB1:FADS2:FADS1:AHNAK:GNG3:TMEM223:TMEM179B:SNHG1:HOXC6:ZNF385A:LUM:MRPL42:CRADD:LTA4H:CYSLTR2:PHF11:RCBTB1:EBPL:PELI2:KLF13:SMAD6:RGMA:GLIS2:DNAJA3:NMRAL1:SREBF1:ATPAF2:MAST3:MPV17L2:LSM4:PGPEP1:TSHZ3:CEBPA:CEBPG:PEPD:KCTD15:KIAA0355:DMKN:CE…	WARS2:HSD3B2:HSD3BP2:ATP8B2:PYGO2:SHC1:ADAM15:EFNA4:SLC50A1:DPM3:SELP:DARS2:RABGAP1L:LYPLAL1:SNHG1:MACROD1:STIP1:DNAJC4:CCDC88B:RASSF8-AS1:ITPR2:PITPNM2:CCDC92:BRI3BP:RFX7:LINC00926:FAM20A:ABCA8:ABCA9:ABCA6:ABCA10:SOX9:POMC:DTNB:GRB14:COBLL1:LOC101929633:FERMT1:ZMYND8:SEMA3G:TNNC1:STAB1:NT5DC2:SMIM4:ITIH4-AS1:CCNA2:NUDT6:ANKRD50:SH3PXD2B:CPEB4:TSPAN17:FGFR4:RGS14		0.106297
Heart_Atrial_Appendage	4938	241	0.112683	1	179	0.382279	1	159	0.871041	1	69	0.215846	1	CYP4B1:TRABD2B:CTH:TNNI3K:ACADM:USP33:NEXN-AS1:NEXN:TMEM56:PTBP2:DPYD:RFWD2:LOC730102:SOAT1:ACBD6:EGR2:NRBF2:REEP3:SLF2:FAM160A2:PPFIBP2:CYB5R2:RIC3:TRIM66:SLC5A12:LGR4:LIN7C:TTC17:ALKBH3:ACCS:DDB2:MYBPC3:SPI1:CELF1:PTPMT1:KBTBD4:FNBP4:NUP160:KDM5A:B4GALNT3:FBXL14:ADIPOR2:DCP1B:CACNA1C:TWF1:RACGAP1:SMARCD1:PARP4:RNF6:WASF3:USP12:RASL11A:GTF3A:MTIF3:POLR1D:PAN3:RPL13AP25:GTF2A1:SECISBP2L:TNFAIP8L3…	USP33:PTBP2:DPYD:ATXN7L2:CYB561D1:GNAI3:AMPD2:GSTM2:AHCYL1:STRIP1:PHLDA3:IPO9:LMOD1:RNPEP:PPP1R15B:RPS3AP5:KCNIP2-AS1:MFSD13A:NT5C2:PDCD11:ARNTL:BTBD10:DLAT:IL18:BCO2:RPS12P21:LOC283140:NCAM1:TTC12:USP28:BUD13:ZPR1:IL10RA:RACGAP1:SMARCD1:KITLG:ATP2B1:LUM:BRAP:ERP29:TRAFD1:HECTD4:NOC4L:MTIF3:PIGH:RDH11:GALNT16:SLC39A9:LUC7L:ARHGDIG:AXIN1:TMEM8A:RPL3L:SNORA10:TBL3:CREBBP:SRL:TFAP4:CCP110:KNOP1:IQCK…	HSPG2:CELA3A:ZBTB40:KDM1A:PITHD1:GALE:SRSF10:MYOM3:NIPAL3:ETV3:IFI16:DUSP23:IGSF8:CASQ1:ANKRD36BP1:DPT:SELL:SCYL3:FMO2:PRRC2C:PFN1P1:VAMP4:TMEM206:ANGEL2:MPP7:MAP3K8:PPIAP31:PARD3:FEN1:FADS2:TUT1:MTA2:EML3:ROM1:B3GAT3:LRRN4CL:HNRNPUL2:TTC9C:POLR2G:TAF6L:TMEM179B:LOC105369332:WDR74:SNHG1:SLC3A2:CISTR:LOC400043:SMUG1:ZNF385A:LUM:NTN4:LTA4H:CYSLTR2:FNDC3A:COX7CP1:PHF11:EBPL:PELI2:MTMR10:SMAD6:RGMA:N…	TRIM45:TBX15:ATP8B2:UBE2Q1:ADAR:PYGO2:ZBTB7B:EFNA4:SLC50A1:PRRC2C:PFN1P1:VAMP4:METTL13:C1orf105:GAS5:RABGAP1L:ESRRG:LOC105369332:WDR74:SNHG1:SLC3A2:FERMT3:CCDC88B:RPS6KA4:SSPN:DDX55:EIF2B1:GTF2H3:TCTN2:C14orf159:NEDD4:RFX7:CGNL1:GCOM1:MYZAP:FAM20A:ABCA8:ABCA6:ABCA5:FAM104A:CDC42EP4:IFIH1:GCA:COBLL1:XIRP2:TMX4:EYA2:ZMYND8:NCOA3:PPM1M:GLYCTK:GLYCTK-AS1:DNAH1:BAP1:PHF7:TNNC1:NISCH:NT5DC2:SMIM4:NEK4:…		0.112683
Brain_Frontal_Cortex_BA9	6776	326	0.122235	1	247	0.322674	1	230	0.681106	1	82	0.754352	1	AGBL4:BEND5:ELAVL4:CDKN2C:ZRANB2-AS1:NEGR1:FPGT:CRYZ:ST6GALNAC5:AK5:USP33:MIGA1:FUBP1:IFI44:TMEM56:LOC100996635:SNX7:PLPPR5:CACYBP:KIAA0040:TNR:ASTN1:BRINP2:LOC730102:SOAT1:RHOBTB1:C10orf107:ARID5B:ZNF365:ADO:EGR2:JMJD1C:REEP3:FAM160A2:CCKBR:SYT9:PPFIBP2:CYB5R2:EIF3F:TUB:TRIM66:RPL27A:ST5:NRIP3:ADM:BBOX1:CCDC34:LGR4:BDNF-AS:BDNF:LINC01616:KCNA4:MPPED2:TTC17:ACCS:EXT2:SYT13:CKAP5:LRP4-AS1:DDB2:NR1…	ST6GALNAC5:AK5:USP33:MIGA1:FUBP1:LOC100996635:SNX7:KIAA1324:CELSR2:AMIGO1:GPR61:GNAI3:AMPD2:GSTM2:GSTM5:GSTM3:CSF1:AHCYL1:SHISA4:LMOD1:RNPEP:SYT2:PPP1R15B:RGR:RPS3AP5:GRID1:KCNIP2-AS1:MFSD13A:ARL3:WBP1L:INA:PDCD11:CALHM2:CALHM1:MICAL2:PARVA:BTBD10:IL18:PTS:NCAM1:NCAM1-AS1:TTC12:TMPRSS5:ZBTB16:NNMT:REXO2:CADM1:BUD13:ZPR1:IL10RA:FMNL3:NCKAP5L:FAIM2:ASIC1:LOC728084:ATP2B1:DCN:FAM109A:SH2B3:ACAD10:TR…	ECE1:RAP1GAP:LINC00339:ZBTB40:C1QA:C1QC:C1QB:LUZP1:ID3:PITHD1:SRSF10:STPG1:NIPAL3:SRRM1:SYF2:LOC105378853:CDC7:KIAA1107:OLFM3:COL11A1:RNPC3:ETV3:IFI16:CADM3:DUSP23:TAGLN2:KCNJ10:KCNJ9:IGSF8:CASQ1:NCSTN:SCYL3:KIFAP3:GORAB:PRRX1:PRRC2C:PFN1P1:DNM3:PPP2R5A:TMEM206:ATF3:TATDN3:MPP7:MTPAP:MAP3K8:ZNF438:EPC1:ITGB1:PARD3:TMEM258:MIR611:FADS2:FADS1:AHNAK:MTA2:EML3:ROM1:B3GAT3:GANAB:INTS5:GNG3:HNRNPUL2:TM…	CD58:WDR3:WARS2:ATP8B2:CHRNB2:KCNN3:SHC1:CKS1B:ZBTB7B:ADAM15:EFNA1:SLC50A1:PRRC2C:PFN1P1:DNM3:ANKRD45:KLHL20:DARS2:GAS5:RABGAP1L:ESRRG:TGFB2:SLC30A10:SNHG1:MACROD1:FLRT1:FERMT3:TRPT1:CCDC88B:BHLHE41:SSPN:PITPNM2:TMED2:EIF2B1:CCDC92:BRI3BP:UNC13C:RFX7:TCF12:ABCA8:ABCA9:ABCA5:SOX9:FAM104A:POMC:DNMT3A:DTNB:IFIH1:COBLL1:SLC38A11:SCN3A:SCN2A:SCN1A:TMX4:PLCB1:NCOA3:PPM1M:BAP1:PHF7:STAB1:NT5DC2:SMIM4:PB…		0.122235
Colon_Transverse	2780	113	0.908525	1	103	0.314124	1	107	0.123918	1	35	0.530531	1	DNAJB4:GIPC2:PTGFR:IFI44L:IFI44:PGBD4P7:TMEM56:SNX7:LOC730102:EGR2:FAM160A2:CYB5R2:SCUBE2:LGR4:NDUFS3:C1QTNF4:B4GALNT3:NINJ2:WNK1:CACNA1C:PDZRN4:FMNL3:NCKAP5L:FAIM2:PARP4:WASF3:USP12:RASL11A:LINC00543:CDX2:URAD:STON2:MYO5C:CALML4:ITGA11:PAQR5:NEO1:C15orf59:LOXL1:GDE1:GPRC5B:ACSM5:ACSM3:ANKS4B:CLN3:APOBR:SULT1A2:SULT1A1:NFATC2IP:ZG16:GDPD3:MT1L:MT1G:ESRP2:SMPD3:CDH1:FTLP14:ATP2A3:NLRP1:NATD1:MMP28…	SNX7:KIAA1324:CELSR2:ATXN7L2:AMPD2:GSTM4:GSTM5:EPS8L3:SHISA4:LMOD1:RNPEP:ELF3:LRIT2:KCNIP2-AS1:ARL3:INSC:IL18:NXPE2:CADM1:FMNL3:NCKAP5L:FAIM2:KITLG:FAM109A:MAPKAPK5-AS1:ADAM1A:BNIP3P1:GALNT16:NPRL3:TMEM8A:DECR2:GFER:TMC5:GDE1:GPRC5B:ACSM5:ACSM3:ANKS4B:SCNN1G:PRSS8:ITGAX:GPT2:MT1L:ITGB3:TBKBP1:OSBPL7:PRR15L:HOXB2:HOXB3:HOXB-AS3:HOXB-AS2:HOXB4:HOXB5:HOXB6:HOXB7:HOXB8:HOXB9:HOXB-AS4:PRAC1:HOXB13:TTL…	UBXN10-AS1:UBXN10:C1QA:C1QC:C1QB:EPHB2:E2F2:GALE:KIAA1107:KRT8P45:IGSF9:CASQ1:SELL:PRRX1:FMO2:PFN1P1:TMEM206:FADS2:FADS1:SCGB2A1:ROM1:LOC102724050:ZNF385A:LOC101928731:SUCLG2P2:RCBTB1:AP5M1:VASN:CDIP1:RASD1:PEMT:RAB3A:LOC102725254:PGPEP1:LRP3:CEBPG:DMKN:RMDN2:MEIS1:CNRIP1:CDCA7:ACSS2:PCK1:EDN3:SYN2:PPARG:CAND2:CYB561D2:PCBP4:ABHD14B:ABHD14A:GLYCTK:GLYCTK-AS1:TNNC1:STAB1:NT5DC2:ITIH4-AS1:LRIG1:KCN…	HSD3B2:TDRD10:ZBTB7B:EFNA4:SLC50A1:PFN1P1:DARS2:SLC30A10:NUDT22:RFLNA:BRI3BP:RPS6KA5:CGNL1:FAM20A:MAP2K6:LINC00511:GCG:GRB14:COBLL1:GALNT3:SCN9A:FERMT1:BMP2:GLYCTK:GLYCTK-AS1:TNNC1:STAB1:NT5DC2:ITIH4-AS1:NEURL1B:STC2:CPEB4:FGFR4:RGS14:MAD2L1BP		0.123918
Skin_Sun_Exposed_Lower_leg	4183	198	0.274347	1	149	0.485718	1	154	0.211399	1	61	0.135695	1	CYP4B1:BEND5:PTGER3:ACADM:PIGK:NEXN:DNAJB4:PTGFR:IFI44L:IFI44:LOC729970:DPYD:KIAA0040:SOAT1:RHOBTB1:ADO:EGR2:PPFIBP2:CYB5R2:NLRP10:EIF3F:RIC3:LMO1:AKIP1:ADM:AMPD3:MUC15:BBOX1:LRP4-AS1:DDB2:ACP2:NR1H3:SPI1:FAM180B:C1QTNF4:KDM5A:B4GALNT3:WNK1:FBXL14:ZCRB1:FMNL3:NCKAP5L:AQP5:ATP12A:WASF3:GPR12:SNORA27:RPL13AP25:OXGR1:SECISBP2L:TNFAIP8L3:DMXL2:LYSMD2:TMOD2:LEO1:MAPK6:BCL2L10:GNB5:RAB27A:CCPG1:DYX1C1-…	PIGK:DPYD:CELSR2:ATXN7L2:CYB561D1:AMIGO1:GNAI3:AMPD2:GSTM5:PKP1:SHISA4:LRIT2:SUFU:WBP1L:CYP17A1-AS1:USMG5:MICAL2:MICALCL:PARVA:LINC00958:RASSF10:IL18:ANKK1:TMPRSS5:USP28:CADM1:LINC00900:TMPRSS13:IL10RA:FMNL3:NCKAP5L:AQP5:DUSP6:FAM109A:SH2B3:TMEM116:TRAFD1:NOVA1:PRKD1:RDH12:TMEM8A:NME4:TBL3:TFAP4:GLIS2:CCP110:GPRC5B:ACSM5:CRYM:SCNN1G:CCDC189:CTF1:HSD3B7:STX1B:STX4:PRSS8:ITGAX:GPT2:N4BP1:IRX3:IRX5:…	RAP1GAP:CELA3A:WNT4:C1QA:C1QC:C1QB:E2F2:IL22RA1:IFNLR1:GRHL3:RCAN3:RUNX3:VCAM1:ETV3:IGSF9:ANKRD36BP1:SELP:FMO2:MYOC:PIGC:LPGAT1:TMEM206:MPP7:KIAA1462:ZEB1:PARD3:PARD3-AS1:FADS1:SCGB2A1:SCGB1D2:SCGB2A2:MTA2:ROM1:WDR74:SNHG1:HOXC13-AS:HOXC13:HOTAIR:HOXC11:HOXC10:HOXC6:HOXC-AS2:HOXC9:HOXC-AS1:HOXC4:ZNF385A:SOCS2:FGD6:NTN4:RCBTB2:FNDC3A:CDADC1:RCBTB1:EBPL:SNAPC5:SMAD6:RGMA:GLIS2:VASN:CDIP1:NT5M:RAB3A…	MAB21L3:IGSF3:ATP8B2:SHE:TDRD10:FLAD1:ZBTB7B:DCST2:DCST1:ADAM15:EFNA4:EFNA3:EFNA1:SELP:MYOC:PIGC:GAS5:RIMKLBP2:WDR74:SNHG1:FERMT3:CCDC88B:RASSF8:BHLHE41:ITPR2:ARNTL2:PITPNM2:ATP6V0A2:CCDC92:ZNF664:GPR68:DYX1C1-CCPG1:RFX7:LINC00926:GCOM1:ABCA8:ABCA5:SNRPGP4:LOC102723505:LINC01152:SOX9:LINC00511:DNMT3A:GCA:FERMT1:BMP2:TMX4:GLYCTK:GLYCTK-AS1:TNNC1:STAB1:NEK4:ITIH3:ITIH4-AS1:ADAMTS9:SPRY1:ANKRD50:SH3…		0.135695
Brain_Hippocampus	7018	336	0.140111	1	262	0.171198	1	230	0.872266	1	93	0.37216	1	BEND5:ELAVL4:FAF1:CDKN2C:CTH:ZRANB2-AS1:ZRANB2:FPGT:CRYZ:ST6GALNAC5:AK5:FUBP1:LOC100996635:DPYD:SNX7:PLPPR5:CACYBP:KIAA0040:TNR:RFWD2:ASTN1:BRINP2:LOC730102:RASAL2:SOAT1:RHOBTB1:C10orf107:ARID5B:ZNF365:EGR2:NRBF2:JMJD1C:FAM160A2:CCKBR:SYT9:EIF3F:TUB:RIC3:TRIM66:ST5:NRIP3:SCUBE2:ADM:BBOX1:LGR4:BDNF-AS:BDNF:LINC01616:KCNA4:TTC17:ALKBH3:ACCS:EXT2:SYT13:DDB2:NR1H3:MADD:SPI1:SLC39A13:CELF1:KBTBD4:C1QT…	ST6GALNAC5:AK5:FUBP1:LOC100996635:DPYD:SNX7:C1orf194:CELSR2:AMIGO1:GPR61:GNAI3:AMPD2:GSTM2:GSTM5:CSF1:SHISA4:LMOD1:RNPEP:PPP1R15B:RPS3AP5:GRID1:KCNIP2-AS1:MFSD13A:ARL3:WBP1L:NT5C2:INA:PCGF6:PDCD11:CALHM2:MICAL2:PARVA:ARNTL:DLAT:SDHD:IL18:NCAM1:NCAM1-AS1:TTC12:TMPRSS5:USP28:ZBTB16:NNMT:REXO2:CADM1:BUD13:ZPR1:IL10RA:FAIM2:RACGAP1:ASIC1:SMARCD1:KITLG:ATP2B1:DCN:PPP1CC:FAM109A:SH2B3:ACAD10:MAPKAPK5-A…	ECE1:RAP1GAP:USP48:LINC00339:ZBTB40:C1QA:KDM1A:ID3:TCEB3-AS1:PITHD1:GALE:PNRC2:SRSF10:NIPAL3:SRRM1:SYF2:LOC105378853:KIAA1107:VCAM1:OLFM3:COL11A1:RNPC3:ETV3:IFI16:CADM3:DUSP23:TAGLN2:KCNJ10:KCNJ9:IGSF8:NCSTN:SCYL3:KIFAP3:GORAB:PRRX1:PRRC2C:PFN1P1:DNM3:PIGC:PPP2R5A:TMEM206:ATF3:KIAA1462:MTPAP:MAP3K8:ZNF438:EPC1:ITGB1:PARD3:FADS2:FADS1:AHNAK:TUT1:MTA2:EML3:ROM1:GANAB:GNG3:TMEM179B:WDR74:SNHG1:CALCO…	CD58:TRIM45:WDR3:WARS2:ATP8B2:SHE:CHRNB2:KCNN3:SHC1:CKS1B:FLAD1:ZBTB7B:ADAM15:EFNA1:SLC50A1:PRRC2C:PFN1P1:METTL13:DNM3:PIGC:ANKRD45:KLHL20:DARS2:GAS5:RC3H1:RRP15:TGFB2:SLC30A10:WDR74:SNHG1:MACROD1:FLRT1:FERMT3:NUDT22:BHLHE41:SSPN:TMED2:DDX55:EIF2B1:TCTN2:CCDC92:ZNF664:BRI3BP:UNC13C:RFX7:LINC00926:ABCA9:ABCA5:KCNJ2-AS1:SOX9:FAM104A:DNMT3A:DTNB:IFIH1:COBLL1:SLC38A11:SCN3A:SCN2A:SCN1A:PLCB1:EYA2:PPM…		0.140111
Brain_Hypothalamus	6633	317	0.158861	1	234	0.564259	1	226	0.653165	1	86	0.471295	1	BEND5:ELAVL4:CDKN2C:ZRANB2-AS1:NEGR1:AK5:FUBP1:PTGFR:DPYD:PLPPR5:CACYBP:KIAA0040:TNR:RFWD2:ASTN1:BRINP2:SEC16B:LOC730102:SOAT1:RHOBTB1:C10orf107:ARID5B:ZNF365:NRBF2:JMJD1C:REEP3:FAM160A2:SYT9:PPFIBP2:EIF3F:TUB:LMO1:ST5:NRIP3:ADM:BBOX1:LGR4:BDNF-AS:BDNF:LINC01616:KCNA4:MPPED2:TTC17:ACCS:EXT2:SYT13:DDB2:NR1H3:MADD:SPI1:SLC39A13:C1QTNF4:FNBP4:NUP160:SLC6A13:KDM5A:B4GALNT3:DCP1B:SLC2A13:ZCRB1:FAIM2:A…	AK5:FUBP1:DPYD:C1orf194:CELSR2:AMIGO1:GPR61:GNAI3:AMPD2:CSF1:AHCYL1:SHISA4:LMOD1:RNPEP:PPP1R15B:RGR:RPS3AP5:GRID1:SUFU:ARL3:WBP1L:INA:PDCD11:CALHM2:MICAL2:PARVA:ARNTL:SDHD:IL18:PTS:NCAM1:NCAM1-AS1:TTC12:TMPRSS5:USP28:ZBTB16:REXO2:CADM1:BUD13:IL10RA:FAIM2:ASIC1:SMARCD1:KITLG:DUSP6:ATP2B1:DCN:FAM109A:SH2B3:ACAD10:MAPKAPK5-AS1:TRAFD1:PTPN11:NOC4L:GALNT9:STXBP6:NOVA1:LINC00645:BNIP3P1:FOXG1:RDH11:GAL…	ECE1:RAP1GAP:LINC00339:ZBTB40:EPHA8:PITHD1:GALE:SRSF10:STPG1:NIPAL3:SRRM1:SYF2:LOC105378853:KIAA1107:VCAM1:OLFM3:COL11A1:RNPC3:ETV3:KIRREL:IFI16:CADM3:DUSP23:KCNJ10:KCNJ9:IGSF8:CASQ1:NCSTN:SELL:SCYL3:KIFAP3:PRRX1:FMO2:PFN1P1:DNM3:TMEM206:NENF:ATF3:TATDN3:RAB18:KIAA1462:MTPAP:MAP3K8:ZNF438:EPC1:ITGB1:PARD3:FADS2:FADS1:AHNAK:MTA2:EML3:ROM1:B3GAT3:GNG3:TMEM179B:SNHG1:CALCOCO1:LOC400043:CBX5:MIR3198-…	CD58:WDR3:SPAG17:WARS2:ATP8B2:SHE:CHRNB2:KCNN3:SHC1:CKS1B:FLAD1:ZBTB7B:ADAM15:EFNA1:SLC50A1:PFN1P1:METTL13:DNM3:ANKRD45:KLHL20:DARS2:GAS5:SLC30A10:SNHG1:MACROD1:FLRT1:FERMT3:NUDT22:CASC1:RASSF8-AS1:BHLHE41:SSPN:TMED2:EIF2B1:CCDC92:ZNF664:NCOR2:BRI3BP:UNC13C:DYX1C1:ABCA8:ABCA9:ABCA5:KCNJ16:SOX9:FAM104A:POMC:DNMT3A:DTNB:IFIH1:COBLL1:SLC38A11:SCN3A:SCN2A:SCN1A:SCN9A:BMP2:TMX4:PLCB1:NCOA3:PPM1M:GLYCT…		0.158861
Heart_Left_Ventricle	6477	297	0.460571	1	241	0.201528	1	225	0.514916	1	91	0.162809	1	BEND5:CDKN2C:ZRANB2-AS1:ZRANB2:NEGR1:TNNI3K:ACADM:ZZZ3:USP33:MIGA1:NEXN-AS1:NEXN:FUBP1:CNN3:TMEM56:DPYD:RFWD2:LOC730102:SOAT1:ARID5B:NRBF2:JMJD1C:REEP3:SLF2:FAM160A2:PPFIBP2:EIF3F:RIC3:ST5:ADM:LIN7C:TTC17:ALKBH3:ACCS:EXT2:DDB2:NR1H3:MYBPC3:SPI1:CELF1:NDUFS3:PTPMT1:FNBP4:NUP160:KDM5A:B4GALNT3:RAD52:FBXL14:ADIPOR2:CACNA1C:GXYLT1:TWF1:FAIM2:SMARCD1:PARP4:NUP58:RNF6:WASF3:USP12:RASL11A:GTF3A:MTIF3:PO…	ZZZ3:USP33:MIGA1:FUBP1:DPYD:CELSR2:SYPL2:ATXN7L2:CYB561D1:GNAI3:AMPD2:GSTM2:GSTM1:CSF1:AHCYL1:STRIP1:PHLDA3:CSRP1:NAV1:IPO9:SHISA4:LMOD1:RNPEP:ELF3:PPP1R15B:RPS3AP5:MGEA5:KCNIP2-AS1:SUFU:WBP1L:NT5C2:PDCD11:CALHM2:ARNTL:BTBD10:DLAT:TIMM8B:BCO2:RPS12P21:LOC283140:NCAM1:TTC12:USP28:ZBTB16:NNMT:REXO2:BUD13:ZPR1:IL10RA:FAIM2:SMARCD1:KITLG:DUSP6:POC1B:ATP2B1:BRAP:MAPKAPK5:TMEM116:ERP29:NAA25:HECTD4:NOC…	ECE1:RAP1GAP:USP48:CELA3A:LINC00339:CDC42:ZBTB40:C1QA:C1QC:C1QB:KDM1A:HNRNPR:PITHD1:LYPLA2:GALE:PNRC2:SRSF10:MYOM3:NIPAL3:SRRM1:SYF2:ZNF644:VCAM1:RNPC3:AMY2B:ETV3:KIRREL:IFI16:CADM3:DUSP23:PIGM:IGSF8:CASQ1:SELP:SCYL3:PRRX1:PRRC2C:MYOC:PFN1P1:VAMP4:PIGC:LPGAT1:LOC101929541:ANGEL2:MPP7:KIAA1462:MAP3K8:ARHGAP12:PPIAP31:EPC1:PARD3:FEN1:FADS2:FADS1:TUT1:MTA2:EML3:ROM1:B3GAT3:INTS5:LRRN4CL:HNRNPUL2:TTC…	WDR3:ATP8B2:UBE2Q1:UBE2Q1-AS1:ADAR:PBXIP1:PYGO2:SHC1:CKS1B:ZBTB7B:EFNA4:SLC50A1:DPM3:SELP:PRRC2C:MYOC:PFN1P1:VAMP4:MIR214:PIGC:C1orf105:SUCO:KLHL20:GAS5:RC3H1:RABGAP1L:ESRRG:TGFB2:LYPLAL1:LOC105369332:WDR74:SNHG1:SLC3A2:MACROD1:FERMT3:RPS6KA4:RASSF8:BHLHE41:ITPR2:TMED2:DDX55:EIF2B1:GTF2H3:TCTN2:ATP6V0A2:NCOR2:RPS6KA5:C14orf159:RSL24D1:NEDD4:RFX7:ZNF280D:TCF12:GCOM1:FAM20A:ABCA5:KCNJ2:FAM104A:DNMT…		0.162809
Vagina	2071	100	0.258059	1	81	0.170737	1	75	0.337493	1	29	0.28813	1	CTH:IFI44L:TMEM56:RASAL2:RTKN2:EGR2:TUB:ST5:ADM:MUC15:BBOX1:SPI1:PDZRN4:TWF1:LNX2:DIO2:TMOD3:MAPK6:BCL2L10:CCPG1:DYX1C1-CCPG1:RAB11A:SMAD3:ITGA11:C15orf59:LOXL1:NR2F2:SRL:GPRC5B:APOBR:SULT1A1:PRRT2:SEZ6L2:TBX6:GDPD3:CORO1A:CCDC189:ITGAM:IRX5:CAPNS2:GNAO1:MT4:MT1L:MT1F:MT1G:GFOD2:ESRP2:PLA2G15:SLC7A6:CDH1:FTLP14:HAS3:LOC101928000:NLRP1:TXNDC17:NATD1:CCT6B:RASL10B:CCL23:CCL3:MYO19:SOCS7:MRC2:PMAIP1…	CELSR2:AMIGO1:GSTM2:GSTM5:PKP1:SHISA4:LMOD1:ELF3:KCNIP2-AS1:MFSD13A:CYP17A1-AS1:CALHM2:MICAL2:LINC00958:IL18:REXO2:CADM1:TMPRSS13:RDH12:RHBDF1:ARHGDIG:TMEM8A:SRL:GPRC5B:SCNN1G:CCDC189:STX1B:PRSS8:ITGAX:GPT2:IRX5:CAPNS2:GNAO1:MT4:MT1L:SP6:HOXB2:HOXB-AS2:PRAC1:HOXB13:RBBP8:RIOK3:ANKRD29:LAMA3:NEDD4L:SEC11C:PMAIP1:PIGN:KIAA1468:CRTC1:TSHZ3:KCTD15:FAM110C:FAM150B:POMC:SLC23A3:FAM3D:C3orf14:NMRAL1P1:E…	RAP1GAP:WNT4:GALE:GRHL3:RUNX3:CADM3:IGSF9:DPT:SELL:PRRX1:MPP7:KIAA1462:PARD3:LRRN4CL:SNHG1:HOXC10:HOXC6:ZNF385A:SOCS2-AS1:SOCS2:LOC101928731:EBPL:KLF13:VASN:SREBF1:MAST3:RAB3A:PGPEP1:LRRC25:TSHZ3:KCTD15:DMKN:SBSN:MEIS1:RAPGEF4:CDCA7:GPR155:MMP24:FAM83C:EDN3:EMID1:SYN2:GLYCTK:GLYCTK-AS1:TNNC1:WNT5A:WNT5A-AS1:LRIG1:CORIN:NIPAL1:CWH43:NAP1L5:MAP3K1:CXCL14:RREB1:DSP:CENPW:MACC1:HOXA10-AS:HOXA10:HOXA1…	MAB21L3:IGSF3:SPAG17:DCST2:ADAM15:EFNA4:EFNA3:EFNA1:GAS5:TGFB2:SNHG1:FERMT3:BCAT1:ARNTL2:DYX1C1-CCPG1:CGNL1:GCOM1:LINC00511:POMC:GCA:GALNT3:FERMT1:EYA2:GLYCTK:GLYCTK-AS1:TNNC1:SH3PXD2B:NEURL1B:HK3		0.170737
Brain_Caudate_basal_ganglia	6697	319	0.175675	1	238	0.51022	1	219	0.871977	1	86	0.514257	1	FAF1:CDKN2C:ZRANB2-AS1:ZRANB2:FPGT:CRYZ:ST6GALNAC5:AK5:NEXN:FUBP1:SNX7:PLPPR5:CACYBP:KIAA0040:TNR:RFWD2:ASTN1:BRINP2:LOC730102:RASAL2:SOAT1:RHOBTB1:C10orf107:ARID5B:ZNF365:NRBF2:JMJD1C:REEP3:FAM160A2:SYT9:PPFIBP2:EIF3F:TUB:ST5:NRIP3:ADM:BBOX1:CCDC34:BDNF-AS:LINC01616:KCNA4:MPPED2:TTC17:ALKBH3:ACCS:EXT2:SYT13:LRP4-AS1:DDB2:NR1H3:SPI1:SLC39A13:NDUFS3:C1QTNF4:FNBP4:NUP160:SLC6A13:KDM5A:B4GALNT3:LOC1…	ST6GALNAC5:AK5:FUBP1:SNX7:C1orf194:CELSR2:AMIGO1:GPR61:GNAI3:AMPD2:GSTM5:GSTM3:CSF1:AHCYL1:STRIP1:PHLDA3:SHISA4:LMOD1:RNPEP:SYT2:PPP1R15B:LRIT2:RGR:RPS3AP5:GRID1:KCNIP2-AS1:MFSD13A:ARL3:WBP1L:INA:PDCD11:CALHM2:MICAL2:PARVA:BTBD10:DLAT:IL18:NCAM1:NCAM1-AS1:TMPRSS5:USP28:HTR3A:ZBTB16:REXO2:CADM1:BUD13:ZPR1:IL10RA:FMNL3:FAIM2:AQP5:ASIC1:KITLG:DUSP6:ATP2B1:DCN:FAM109A:SH2B3:ACAD10:ERP29:TRAFD1:PTPN11…	UBXN10-AS1:ECE1:RAP1GAP:LINC00339:CDC42:ZBTB40:C1QA:KDM1A:HTR1D:ID3:PITHD1:SRSF10:NIPAL3:SRRM1:SYF2:KIAA1107:VCAM1:OLFM3:COL11A1:ETV3:KIRREL:IFI16:CADM3:TAGLN2:KCNJ10:KCNJ9:IGSF8:NCSTN:SELL:SCYL3:KIFAP3:GORAB:PRRX1:PRRC2C:PFN1P1:DNM3:TMEM206:NENF:ATF3:BATF3:TATDN3:MTPAP:MAP3K8:ZNF438:EPC1:ITGB1:PARD3:FADS2:FADS1:AHNAK:MTA2:EML3:ROM1:B3GAT3:GANAB:GNG3:TMEM179B:SNHG1:MIR3198-2:ZNF385A:DCN:MRPL42:SO…	CD58:IGSF3:TRIM45:WDR3:WARS2:ATP8B2:SHE:TDRD10:CHRNB2:KCNN3:SHC1:CKS1B:ZBTB7B:ADAM15:EFNA4:EFNA1:SLC50A1:PRRC2C:PFN1P1:DNM3:ANKRD45:DARS2:GAS5:RC3H1:GPR52:RRP15:TGFB2:SLC30A10:SNHG1:MACROD1:FLRT1:FERMT3:NUDT22:BHLHE41:TMED2:EIF2B1:CCDC92:ZNF664:NCOR2:BRI3BP:RPS6KA5:UNC13C:RSL24D1:RFX7:ABCA8:ABCA9:ABCA5:SOX9:FAM104A:DTNB:IFIH1:COBLL1:SLC38A11:SCN3A:SCN2A:SCN1A:PLCB1:PPM1M:PHF7:TNNC1:STAB1:NT5DC2:P…		0.175675
Skin_Not_Sun_Exposed_Suprapubic	4212	196	0.371772	1	147	0.59686	1	150	0.368405	1	60	0.185522	1	CYP4B1:BEND5:NEGR1:ACADM:PIGK:NEXN:DNAJB4:IFI44:LOC729970:TMEM56:DPYD:TNN:KIAA0040:RHOBTB1:EGR2:PPFIBP2:CYB5R2:NLRP10:EIF3F:RIC3:LMO1:SNORA3A:ST5:AKIP1:ADM:MUC15:BBOX1:LGR4:LRP4-AS1:DDB2:ACP2:NR1H3:SPI1:FAM180B:C1QTNF4:KDM5A:B4GALNT3:FBXL14:ZCRB1:FMNL3:NCKAP5L:AQP5:ATP12A:WASF3:GPR12:RPL21:SNORA27:POLR1D:RPL13AP25:OXGR1:SECISBP2L:TNFAIP8L3:DMXL2:LYSMD2:TMOD2:LEO1:MAPK6:BCL2L10:GNB5:RAB27A:CCPG1:D…	PIGK:DPYD:CELSR2:CYB561D1:AMIGO1:GNAI3:AMPD2:PKP1:SHISA4:LMOD1:RNPEP:LRIT2:MFSD13A:SUFU:ARL3:NT5C2:MICAL2:MICALCL:PARVA:LINC00958:RASSF10:IL18:ANKK1:USP28:CADM1:LINC00900:TMPRSS13:IL10RA:FMNL3:NCKAP5L:AQP5:KITLG:FAM109A:SH2B3:TRAFD1:NOVA1:PRKD1:RDH12:TMEM8A:NME4:SNORA64:TBL3:ADCY9:TFAP4:GLIS2:CCP110:GPRC5B:GP2:ACSM5:USP31:SCNN1G:CCDC189:CTF1:STX1B:PRSS8:ITGAX:GPT2:N4BP1:IRX3:LOC101927480:IRX5:IRX…	RAP1GAP:CELA3B:WNT4:C1QA:C1QC:C1QB:E2F2:IL22RA1:IFNLR1:GRHL3:RCAN3:RUNX3:VCAM1:ETV3:IGSF9:ANKRD36BP1:SELP:FMO2:FMO1:MYOC:PIGC:LPGAT1:ATF3:MPP7:KIAA1462:ZEB1:PPIAP31:PARD3:PARD3-AS1:SCGB2A1:SCGB1D2:SCGB2A2:MTA2:ROM1:LOC105369332:WDR74:SNHG1:HOXC13-AS:HOXC13:HOTAIR:HOXC11:HOXC10:HOXC6:HOXC9:HOXC-AS1:HOXC4:ZNF385A:SOCS2:FGD6:NTN4:RCBTB2:FNDC3A:CDADC1:RCBTB1:EBPL:SNAPC5:SNORD16:SMAD6:RGMA:ADCY9:GLIS2…	MAB21L3:IGSF3:VTCN1:HAO2:ATP8B2:SHE:TDRD10:PBXIP1:CKS1B:FLAD1:ZBTB7B:DCST2:DCST1:ADAM15:EFNA4:EFNA3:EFNA1:SLC50A1:SELP:MYOC:PIGC:GAS5:LOC105369332:WDR74:SNHG1:FERMT3:CCDC88B:RASSF8:BHLHE41:ITPR2:ARNTL2:PITPNM2:CCDC92:ZNF664:GPR68:DYX1C1-CCPG1:RFX7:GCOM1:ABCA8:ABCA5:SNRPGP4:LOC102723505:LINC01152:SOX9:LINC00511:DNMT3A:GCA:FERMT1:BMP2:TMX4:GLYCTK:GLYCTK-AS1:TNNC1:STAB1:NEK4:ITIH4-AS1:ADAMTS9:ANKRD5…		0.185522
Whole_Blood	6935	329	0.194296	1	244	0.587325	1	235	0.695509	1	78	0.929975	1	FAF1:ZRANB2-AS1:ZRANB2:FPGT:ACADM:RABGGTB:PIGK:USP33:FUBP1:DNAJB4:IFI44L:IFI44:DPYD:DPYD-AS1:MRPS14:KIAA0040:RFWD2:FAM20B:CDK1:ARID5B:ADO:NRBF2:REEP3:SLF2:FAM160A2:GVINP1:PPFIBP2:EIF3F:TRIM66:TMEM9B:ADM:AMPD3:LIN7C:TTC17:HSD17B12:ALKBH3:ACCS:EXT2:CKAP5:DDB2:ACP2:NR1H3:MADD:MYBPC3:SPI1:SLC39A13:PSMC3:NDUFS3:PTPMT1:MTCH2:FNBP4:NUP160:PTPRJ:NINJ2:WNK1:ADIPOR2:DCP1B:ZCRB1:TWF1:FMNL3:BCDIN3D:RACGAP1:S…	RABGGTB:PIGK:USP33:FUBP1:DPYD:DPYD-AS1:SCARNA2:ATXN7L2:AMPD2:GSTM4:GSTM2:GSTM1:CSF1:AHCYL1:STRIP1:CSRP1:IPO9:SHISA4:TIMM17A:RPS3AP5:RPARP-AS1:SUFU:ARL3:WBP1L:USMG5:PDCD11:MICAL2:BTBD10:DLAT:TIMM8B:SDHD:NCAM1:USP28:ZBTB16:NNMT:REXO2:ZPR1:IL10RA:FMNL3:BCDIN3D:RACGAP1:SMARCD1:ATP2B1:DCN:PPP1CC:FAM109A:ATXN2:ACAD10:MAPKAPK5-AS1:MAPKAPK5:TMEM116:TRAFD1:HECTD4:PTPN11:NOC4L:MTIF3:FLT3:POMP:GZMB:PIGH:VTI…	RAP1GAP:USP48:LINC00339:ZBTB40:C1QC:KDM1A:HNRNPR:E2F2:ID3:TCEB3-AS1:PITHD1:GALE:PNRC2:SRSF10:NIPAL3:SRRM1:RUNX3:RNPC3:AMY2B:ETV3:IFI16:DUSP23:FCRL6:CFAP45:IGSF8:CASQ1:PEA15:XCL2:F5:SELL:KIFAP3:PRRC2C:PFN1P1:VAMP4:FASLG:INTS7:NENF:ATF3:TATDN3:ANGEL2:RAB18:MPP7:ZNF438:ZEB1:ARHGAP12:PPIAP31:ITGB1:TMEM258:MIR611:FEN1:FADS2:FADS1:AHNAK:TUT1:ROM1:GANAB:INTS5:HNRNPUL2:TAF6L:TMEM223:LOC105369332:WDR74:SN…	CD58:CD2:FTH1P22:WDR3:AQP10:ATP8B2:UBE2Q1:PYGO2:SHC1:FLAD1:ZBTB7B:ADAM15:EFNA4:EFNA1:DPM3:PRRC2C:PFN1P1:VAMP4:METTL13:SUCO:FASLG:KLHL20:DARS2:GAS5:LYPLAL1:LOC105369332:WDR74:SNHG1:FERMT3:TRPT1:VEGFB:CCDC88B:ITPR2:PITPNM2:TMED2:DDX55:EIF2B1:GTF2H3:ATP6V0A2:CCDC92:ZNF664:NCOR2:BRI3BP:RSL24D1:TCF12:LINC00926:MAP2K6:KCNJ2:CDC42EP4:POMC:DTNB:GCA:ZMYND8:PPM1M:BAP1:TNNC1:NISCH:NT5DC2:PBRM1:GNL3:GLT8D1:N…		0.194296
Pancreas	6296	290	0.424249	1	234	0.211901	1	221	0.440114	1	82	0.451271	1	CYP4B1:SLC5A9:BEND5:CDKN2C:CRYZ:TYW3:ACADM:TPI1P1:PIGK:USP33:NEXN:GIPC2:IFI44:CNN3:LOC729970:DPYD:CACYBP:SEC16B:RASAL2:FAM20B:ARID5B:ADO:NRBF2:JMJD1C:REEP3:CCKBR:PPFIBP2:ST5:AKIP1:SCUBE2:ADM:LGR4:HSD17B12:SYT13:CKAP5:ACP2:NR1H3:MADD:SPI1:SLC39A13:PSMC3:CELF1:NDUFS3:KBTBD4:MTCH2:KDM5A:CCDC77:B4GALNT3:WNK1:ADIPOR2:DCP1B:ZCRB1:FMNL3:NCKAP5L:NUP58:RNF6:WASF3:USP12:RASL11A:LNX2:POLR1D:PDX1:LINC00543:C…	TPI1P1:PIGK:USP33:DPYD:KIAA1324:CELSR2:PSMA5:ATXN7L2:GNAI3:AMPD2:GSTM4:GSTM2:GSTM3:CSF1:AHCYL1:STRIP1:PHLDA3:CSRP1:NAV1:SHISA4:LMOD1:TIMM17A:ELF3:GHITM:MGEA5:MFSD13A:ACTR1A:SUFU:ARL3:SFXN2:WBP1L:NT5C2:CALHM2:MICAL2:ARNTL:BTBD10:DLAT:SDHD:PTS:USP28:HTR3A:ZBTB16:NNMT:REXO2:CADM1:IL10RA:FMNL3:NCKAP5L:KITLG:DUSP6:POC1B:ATP2B1:DCN:FAM109A:SH2B3:ATXN2:BRAP:ALDH2:MAPKAPK5-AS1:TMEM116:TRAFD1:HECTD4:PTPN1…	RAP1GAP:USP48:HSPG2:CELA3B:RN7SL386P:RNU6-1022P:CELA3A:RN7SL186P:RNU6-776P:LINC00339:CDC42:C1QA:C1QC:C1QB:LUZP1:HNRNPR:ID3:PITHD1:PNRC2:IL22RA1:NIPAL3:NCMAP:SRRM1:ZNF644:AMY2B:ETV3:KIRREL:IFI16:IGSF8:PEA15:SUMO1P3:KIFAP3:FMO2:PRRC2C:PFN1P1:VAMP4:TMEM206:NENF:NSL1:RAB18:KIAA1462:MTPAP:MAP3K8:ZNF438:ZEB1:PPIAP31:EPC1:ITGB1:MIR611:FEN1:FADS2:FADS1:SCGB2A1:AHNAK:MTA2:EML3:ROM1:B3GAT3:HNRNPUL2:POLR2G:…	CD58:IGSF3:VTCN1:ATP8B2:ADAR:PBXIP1:PYGO2:SHC1:CKS1B:FLAD1:ZBTB7B:ADAM15:EFNA4:SLC50A1:PRRC2C:PFN1P1:VAMP4:MIR214:SUCO:KLHL20:GAS5:TGFB2:STIP1:FERMT3:CCDC88B:RPS6KA4:BCAT1:RASSF8:BHLHE41:PITPNM2:GTF2H3:CCDC92:NCOR2:C14orf159:RFX7:TCF12:ABCA8:ABCA9:ABCA6:ABCA10:ABCA5:SNRPGP4:KCNJ16:LOC102723505:LINC01152:SOX9:DNAJC27:POMC:GCG:GRB14:GALNT3:TMX4:ZMYND8:NCOA3:PPM1M:WDR82:BAP1:SEMA3G:TNNC1:NISCH:STAB1…		0.211901
Lung	3240	151	0.376811	1	114	0.539386	1	120	0.21907	1	46	0.22273	1	CYP4B1:SLC5A9:ACADM:ST6GALNAC3:ST6GALNAC5:PTGFR:IFI44:TMEM56:DPYD:KIAA0040:SOAT1:C10orf107:RTKN2:GVINP1:TUB:RIC3:C11orf16:ADM:LGR4:SPI1:SLC39A13:PTPRJ:NINJ2:WNT5B:ADIPOR2:FMNL3:WASF3:SNORA27:LNX2:GLDN:DMXL2:TMOD2:TMOD3:MYO5C:RAB27A:SMAD6:ITGA11:PAQR5:GRAMD2:HEXA:ADPGK:C15orf59:MEFV:NLRC3:GLIS2:SYT17:GPRC5B:ACSM5:CRYM:VWA3A:HS3ST2:CLN3:APOBR:SULT1A2:SULT1A1:PRRT2:MVP:SEZ6L2:TAOK2:CORO1A:ZNF771:ITG…	ST6GALNAC3:ST6GALNAC5:DPYD:C1orf194:CELSR2:SYPL2:GSTM4:GSTM3:CSF1:SHISA4:ELF3:PPP1R15B:MFSD13A:NNMT:CADM1:IL10RA:FMNL3:KITLG:DUSP6:LUM:SH2B3:MAPKAPK5-AS1:GZMB:STXBP6:BNIP3P1:GALNT16:RHBDF1:SNORA64:NLRC3:GLIS2:SYT17:TMC5:GPRC5B:ACSM5:CRYM:HS3ST2:SCNN1G:STX4:PRSS8:ITGAX:GPT2:NKD1:FTO-IT1:MMP2:CES1P2:CES1P1:MT1L:MT1JP:MT1A:LRRC46:PRR15L:COPZ2:HOXB-AS3:HOXB4:HOXB5:HOXB6:GNGT2:ABI3:PHOSPHO1:NGFR:NPC1:…	ECE1:CELA3A:C1QA:C1QC:C1QB:GALE:RUNX3:KIAA1107:VCAM1:IFI16:CADM3:FCRL6:SLAMF8:CFAP45:SELP:SELL:SELE:FMO3:FMO2:ATF3:BATF3:KIAA1462:MAP3K8:ITGB1:SCGB1A1:ROM1:LRRN4CL:LOC400043:LUM:SOCS2:RBMS2P1:FGD6:NTN4:LTA4H:KLF13:SMAD6:RGMA:GLIS2:VASN:CDIP1:NT5M:TOM1L2:DRC3:IL12RB1:RAB3A:LOC102725254:LRRC25:LRP3:SCGB1B2P:ZNF792:FFAR2:LOC100132215:MEIS1:GPR155:ACSS2:EDEM2:GDF5:EPB41L1:SLA2:C20orf85:EMID1:SYN2:TIM…	CD58:CD2:TRIM45:SHE:TDRD10:SHC1:ADAM15:EFNA1:SLC50A1:SELP:SELE:TGFB2:MACROD1:FERMT3:CCDC88B:BCAT1:PITPNM2:GPR68:CGNL1:GCOM1:FAM20A:ABCA5:SOX9:POMC:DPP4:IFIH1:GCA:GRB14:SCN1A:BMP2:EYA2:PPM1M:DNAH1:SEMA3G:TNNC1:STAB1:TMEM110:ADAMTS9:FAT4:SH3PXD2B:HK3:FGFR4:GTPBP2:VEGFA:MRPL14:TMEM63B		0.21907
Brain_Cerebellum	6852	297	0.865009	1	251	0.287909	1	228	0.79978	1	92	0.317064	1	TRABD2B:ELAVL4:CDKN2C:ZRANB2:NEGR1:FPGT:TNNI3K:CRYZ:MSH4:USP33:DNAJB4:IFI44L:IFI44:LOC729970:TMEM56:CACYBP:TNR:ASTN1:BRINP2:LOC730102:RASAL2:SOAT1:ACBD6:ARID5B:ZNF365:ADO:NRBF2:JMJD1C:SLF2:CCKBR:SYT9:PPFIBP2:CYB5R2:EIF3F:TUB:RIC3:TRIM66:NRIP3:ADM:AMPD3:LIN7C:BDNF:HSD17B12:ACCS:EXT2:SYT13:CKAP5:DDB2:NR1H3:MADD:SPI1:SLC39A13:CELF1:C1QTNF4:PTPRJ:SLC6A13:KDM5A:RAD52:ADIPOR2:DCP1B:FAIM2:ASIC1:PARP4:WA…	MSH4:USP33:CELSR2:PSMA5:ATXN7L2:CYB561D1:AMIGO1:GPR61:GNAI3:AMPD2:GSTM2:GSTM5:CSF1:AHCYL1:STRIP1:ALX3:PHLDA3:NAV1:IPO9:SHISA4:LMOD1:RNPEP:SYT2:RPS3AP5:GRID1:KCNIP2-AS1:RPARP-AS1:MFSD13A:ARL3:WBP1L:INA:CALHM2:MICAL2:PARVA:SDHD:NCAM1:NCAM1-AS1:TTC12:USP28:ZBTB16:REXO2:CADM1:LINC00900:ZPR1:FAIM2:ASIC1:KITLG:DUSP6:ATP2B1:DCN:FAM109A:SH2B3:ATXN2:ADAM1A:HECTD4:LOC100996246:GALNT9:FLT3:NOVA1:PRKD1:GALNT…	ECE1:RAP1GAP:USP48:C1QA:C1QC:C1QB:ID3:PITHD1:IFNLR1:LOC284632:STPG1:NIPAL3:RCAN3:SRRM1:SYF2:BARHL2:LOC105378853:CDC7:KIAA1107:OLFM3:RNPC3:AMY2B:ACTG1P4:ETV3:IFI16:CADM3:DUSP23:TAGLN2:KCNJ10:KCNJ9:IGSF8:NCSTN:KIFAP3:PRRX1:PFN1P1:VAMP4:DNM3:PPP2R5A:ATF3:ANGEL2:KIAA1462:ZNF438:ZEB1:EPC1:ITGB1:PARD3:TMEM258:MIR611:FEN1:AHNAK:EML3:ROM1:B3GAT3:SNORA57:GNG3:HNRNPUL2:TMEM179B:SNHG1:CBX5:MIR3198-2:ZNF385A…	TRIM45:WDR3:WARS2:ATP8B2:CHRNB2:PBXIP1:PYGO2:SHC1:ZBTB7B:EFNA4:EFNA1:SLC50A1:PFN1P1:VAMP4:DNM3:PRDX6:DARS2:GAS5:RC3H1:RABGAP1L:ESRRG:SNHG1:FLRT1:TRPT1:NUDT22:CCDC88B:RPS6KA4:BHLHE41:ITPR2:PITPNM2:TMED2:CCDC92:RFLNA:BRI3BP:RPS6KA5:C14orf159:GPR68:UNC13C:PYGO1:MNS1:LINC00926:CGNL1:ABCA8:ABCA9:ABCA5:SNRPGP4:KCNJ16:SOX9:FAM104A:CDC42EP4:DNAJC27:DNAJC27-AS1:DTNB:SCN3A:SCN2A:GALNT3:TTC21B:SCN1A:NCOA3:P…		0.287909
Brain_Putamen_basal_ganglia	6966	318	0.499117	1	252	0.375175	1	237	0.669341	1	94	0.294599	1	FAF1:CDKN2C:CTH:ZRANB2-AS1:ZRANB2:FPGT:CRYZ:AK5:NEXN:FUBP1:SNX7:PLPPR5:KIAA0040:TNR:RFWD2:ASTN1:BRINP2:LOC730102:RASAL2:SOAT1:RHOBTB1:ARID5B:ZNF365:NRBF2:JMJD1C:REEP3:FAM160A2:SYT9:PPFIBP2:EIF3F:RIC3:TRIM66:ST5:NRIP3:ADM:BBOX1:LGR4:BDNF-AS:LINC01616:KCNA4:MPPED2:TTC17:ALKBH3:ACCS:EXT2:SYT13:LRP4-AS1:DDB2:NR1H3:SPI1:SLC39A13:NDUFS3:C1QTNF4:FNBP4:NUP160:SLC6A13:KDM5A:LOC100049716:WNK1:WNT5B:DCP1B:C…	AK5:FUBP1:SNX7:C1orf194:CELSR2:AMIGO1:GPR61:GNAI3:AMPD2:GSTM5:GSTM3:CSF1:AHCYL1:STRIP1:PHLDA3:SHISA4:LMOD1:RNPEP:SYT2:PPP1R15B:RGR:RPS3AP5:GRID1:KCNIP2-AS1:MFSD13A:ARL3:WBP1L:NT5C2:INA:PCGF6:PDCD11:CALHM2:MICAL2:PARVA:ARNTL:DLAT:IL18:NCAM1:NCAM1-AS1:TMPRSS5:USP28:ZBTB16:REXO2:CADM1:BUD13:ZPR1:IL10RA:PRPF40B:FMNL3:FAIM2:AQP5:ASIC1:KITLG:DUSP6:ATP2B1:DCN:FAM109A:SH2B3:ACAD10:ERP29:TRAFD1:PTPN11:NOC…	ECE1:RAP1GAP:LINC00339:CDC42:ZBTB40:C1QA:C1QC:C1QB:KDM1A:HTR1D:ID3:TCEB3-AS1:PNRC2:SRSF10:NIPAL3:SRRM1:SYF2:KIAA1107:VCAM1:OLFM3:RNPC3:ETV3:KIRREL:IFI16:CADM3:TAGLN2:PIGM:KCNJ10:KCNJ9:IGSF8:CASQ1:NCSTN:SELL:SCYL3:KIFAP3:GORAB:PRRX1:PRRC2C:PFN1P1:DNM3:PIGC:TMEM206:NENF:ATF3:BATF3:MTPAP:MAP3K8:ZNF438:EPC1:ITGB1:PARD3:FADS2:AHNAK:MTA2:EML3:ROM1:B3GAT3:GANAB:GNG3:TMEM179B:SNHG1:CALCOCO1:ZNF385A:DCN:M…	CD58:IGSF3:TRIM45:WDR3:WARS2:ATP8B2:SHE:CHRNB2:KCNN3:SHC1:CKS1B:FLAD1:ZBTB7B:ADAM15:EFNA1:SLC50A1:PRRC2C:PFN1P1:METTL13:DNM3:PIGC:ANKRD45:KLHL20:DARS2:GAS5:RC3H1:GPR52:RRP15:TGFB2:SLC30A10:SNHG1:MACROD1:FLRT1:FERMT3:NUDT22:CCDC88B:SSPN:TMED2:DDX55:EIF2B1:CCDC92:ZNF664:NCOR2:BRI3BP:UNC13C:RSL24D1:RFX7:ABCA8:ABCA9:ABCA5:KCNJ16:SOX9:FAM104A:DTNB:IFIH1:GRB14:COBLL1:SLC38A11:SCN3A:SCN2A:SCN1A:PLCB1:PP…		0.294599
Brain_Cortex	6589	304	0.408805	1	241	0.302584	1	235	0.326245	1	85	0.493456	1	AGBL4:BEND5:ELAVL4:CDKN2C:ZRANB2-AS1:NEGR1:FPGT:CRYZ:ST6GALNAC5:AK5:FUBP1:DNAJB4:IFI44:LOC100996635:SNX7:PLPPR5:CACYBP:KIAA0040:TNR:ASTN1:BRINP2:LOC730102:SOAT1:ARID5B:ZNF365:EGR2:REEP3:FAM160A2:CCKBR:SYT9:PPFIBP2:EIF3F:TUB:RPL27A:ST5:NRIP3:ADM:BBOX1:LGR4:BDNF-AS:LINC01616:KCNA4:TTC17:ACCS:EXT2:SYT13:CKAP5:LRP4-AS1:DDB2:NR1H3:MADD:SPI1:C1QTNF4:FNBP4:NUP160:SLC6A13:KDM5A:LOC100049716:WNT5B:DCP1B:S…	ST6GALNAC5:AK5:FUBP1:LOC100996635:SNX7:KIAA1324:CELSR2:ATXN7L2:AMIGO1:GPR61:GNAI3:AMPD2:GSTM2:GSTM5:GSTM3:CSF1:AHCYL1:SHISA4:LMOD1:RNPEP:PPP1R15B:RGR:RPS3AP5:GRID1:KCNIP2-AS1:MFSD13A:ARL3:WBP1L:INA:PCGF6:PDCD11:CALHM2:CALHM1:MICAL2:PARVA:BTBD10:DLAT:SDHD:IL18:NCAM1:NCAM1-AS1:TTC12:TMPRSS5:ZBTB16:NNMT:REXO2:CADM1:BUD13:ZPR1:IL10RA:FAIM2:ASIC1:KITLG:ATP2B1:DCN:PPP1CC:FAM109A:SH2B3:ACAD10:ERP29:TRAF…	ECE1:RAP1GAP:CELA3A:LINC00339:ZBTB40:C1QA:C1QC:C1QB:LUZP1:ID3:TCEB3-AS1:PITHD1:PNRC2:SRSF10:STPG1:NIPAL3:SYF2:LOC105378853:CDC7:KIAA1107:OLFM3:COL11A1:ACTG1P4:ETV3:IFI16:CADM3:DUSP23:TAGLN2:PIGM:KCNJ10:KCNJ9:IGSF8:CASQ1:NCSTN:SCYL3:KIFAP3:GORAB:PRRX1:PFN1P1:DNM3:PIGC:PPP2R5A:TMEM206:ATF3:MPP7:MTPAP:MAP3K8:ZNF438:ZEB1:EPC1:ITGB1:PARD3:TMEM258:MIR611:FADS2:FADS1:AHNAK:MTA2:EML3:ROM1:B3GAT3:GANAB:IN…	CD58:WDR3:WARS2:ATP8B2:CHRNB2:KCNN3:SHC1:CKS1B:ZBTB7B:ADAM15:EFNA4:EFNA1:SLC50A1:PFN1P1:DNM3:PIGC:ANKRD45:KLHL20:DARS2:GAS5:RC3H1:RRP15:TGFB2:SLC30A10:SNHG1:MACROD1:FLRT1:FERMT3:TRPT1:RPS6KA4:BHLHE41:SSPN:PITPNM2:TMED2:EIF2B1:CCDC92:BRI3BP:UNC13C:RFX7:TCF12:ABCA8:ABCA9:ABCA5:SOX9:FAM104A:DNMT3A:DTNB:IFIH1:COBLL1:SLC38A11:SCN3A:SCN2A:SCN1A:PLCB1:NCOA3:PPM1M:BAP1:PHF7:TNNC1:STAB1:NT5DC2:SMIM4:PBRM1…		0.302584
Prostate	2916	119	0.907482	1	108	0.312005	1	96	0.712758	1	34	0.714965	1	NEGR1:ACADM:LOC729970:CACYBP:SOAT1:ACBD6:C10orf107:PPFIBP2:RIC3:SNORA3B:ST5:SCUBE2:ADM:MPPED2:LOC105376609:ACCS:ACP2:NINJ2:WNT5B:DCP1B:PDZRN4:NCKAP5L:RACGAP1:RASL11A:PAN3-AS1:DNAJC3-AS1:STON2:MYO5C:RAB27A:CCPG1:SMAD3:BBS4:ADPGK:CD276:LOXL1-AS1:LOXL1:ZNF263:ZNF75A:DNASE1:ADCY9:LINC01569:GLIS2:SYT17:GPRC5B:GP2:ACSM3:ACSM1:THUMPD1:GTF3C1:KIAA0556:SH2B1:RABEP2:LAT:NPIPB11:KIF22:PRRT2:ASPHD1:INO80E:PH…	KIAA1324:GSTM2:GSTM5:PKP1:PHLDA3:LMOD1:ELF3:KCNIP2-AS1:RPARP-AS1:SFXN2:MICAL2:DLAT:TTC12:ANKK1:REXO2:NCKAP5L:RACGAP1:ATP2B1:PRKD1:RDH11:RHBDF1:LUC7L:FAM234A:ARHGDIG:NME4:DECR2:SNHG9:DNASE1:ADCY9:LINC01569:GLIS2:SYT17:TMC5:GPRC5B:GP2:ACSM3:ACSM1:THUMPD1:USP31:SCNN1G:PHKG2:MIR762HG:CTF1:ORAI3:STX1B:PRSS8:COX6A2:GPT2:IRX3:MT1L:OSBPL7:PRR15L:PRAC1:PRAC2:HOXB13:NGFR:CABLES1:LAMA3:ZNF521:NEDD4L:SEC11C:…	UBXN10-AS1:WNT4:IFNLR1:NIPAL3:RCAN3:SRRM1:CADM3:IGSF9:GPR161:SELP:SELE:FMO2:MYOC:MKX:FADS2:SCGB2A1:SCGB1A1:TUT1:EML3:METTL12:SNORA57:LOC400043:SOCS2-AS1:SOCS2:LOC101928731:LOC105369911:NTN4:RCBTB2:CAB39L:KLF13:RGMA:ADCY9:GLIS2:NMRAL1:RAI1:SREBF1:DRG2:RAB3A:TSHZ3:CEP89:FAAP24:LRP3:CDC42EP3:MEIS1:RAPGEF4:GGT7:MMP24-AS1:SCAND1:EDN3:TTC28-AS1:TIMP4:CYB561D2:TMEM115:PCBP4:ACY1:SEMA3G:NISCH:NT5DC2:GNL3…	TRIM45:DCST2:EFNA4:EFNA1:SLC50A1:SELP:SELE:MYOC:GAS5:TGFB2:FERMT3:NCOR2:BRI3BP:CGNL1:ABCA9:ABCA6:ABCA10:SOX9:DTNB:DPP4:TIMM8AP1:GCA:SLC38A11:GALNT3:BMP2:EYA2:SEMA3G:NISCH:NT5DC2:GNL3:ADAMTS9-AS1:NEURL1B:HK3:MXD3		0.312005
Stomach	2429	112	0.436663	1	84	0.593059	1	88	0.326621	1	26	0.828557	1	TRABD2B:CDKN2C:PTGER3:PTGFR:IFI44L:SEC16B:RASAL2:RHOBTB1:ARID5B:EGR2:CCKBR:PPFIBP2:CYB5R2:TUB:ST5:SCUBE2:AMPD3:SPI1:PTPRJ:B4GALNT3:NINJ2:WNK1:FMNL3:FAIM2:WASF3:DIO2:TNFAIP8L3:TMOD2:MYO5C:RAB27A:C15orf65:UBAP1L:ITGA11:PAQR5:CELF6:C15orf59:NR2F2:DNASE1:GP2:PDILT:ACSM3:ACSM1:PRRT2:KCTD13:ITGAM:LPCAT2:MT1M:MT1F:MT1G:MT1H:GFOD2:ESRP2:SLC7A6:SMPD3:CDH1:FTLP14:ATP2A3:NLRP1:TXNDC17:RASL10B:DUSP14:CISD3:M…	KIAA1324:CELSR2:ATXN7L2:EPS8L3:NAV1:SHISA4:ELF3:CALHM2:RASSF10:CADM1:FMNL3:FAIM2:KITLG:ATP2B1:FAM109A:SH2B3:NOVA1:BNIP3P1:GALNT16:ARHGDIG:TMEM8A:DNASE1:TMC5:GP2:PDILT:ACSM3:ACSM1:USP31:SCNN1G:PRSS8:ITGAX:GPT2:LPCAT2:MT1M:OSBPL7:PRR15L:COPZ2:HOXB-AS3:HOXB5:HOXB6:HOXB8:B4GALNT2:NGFR:ZNF521:NEDD4L:GRP:PMAIP1:PLEKHJ1:CRLF1:SCGB1B2P:SH3YL1:ADCY3:ZNF385B:SLC11A1:CYP27A1:IHH:DOCK10:COL4A4:KCNJ15:ERG:FAM…	UBXN10-AS1:RAP1GAP:CELA3B:CELA3A:TCEB3-AS1:GALE:VCAM1:AMY2B:IFI16:IGSF9:SELL:KIFAP3:PRRX1:FMO3:FMO6P:FMO2:MYOC:LPGAT1:TMEM206:KIAA1462:FADS2:FADS1:SCGB2A1:ROM1:LOC100240735:LOC400043:ZNF385A:LOC101928731:NTN4:CHRNA7:RGMA:VASN:NMRAL1:HMOX2:CDIP1:NT5M:MAST3:RAB3A:KIAA1683:PGPEP1:LRRC25:SCGB1B2P:HPN-AS1:QPCT:CDC42EP3:PPP3R1:CNRIP1:RAPGEF4:GPR155:MAP1LC3A:ACSS2:NDRG3:SYN2:TIMP4:CAND2:CYB561D2:SEMA3G:…	IGSF3:SHE:TDRD10:SLC50A1:MYOC:ESRRG:BCAT1:RASSF8-AS1:BHLHE41:RFLNA:GPR68:NEDD4:MNS1:CGNL1:FAM20A:KCNJ16:COBLL1:LOC101929633:SLC38A11:GALNT3:BMP2:SEMA3G:TNNC1:NT5DC2:ITIH3:HMP19		0.326621
Esophagus_Mucosa	4518	190	0.90155	1	148	0.873257	1	158	0.466429	1	61	0.329416	1	CYP4B1:TRABD2B:DMRTA2:TPI1P1:PIGK:MIGA1:NEXN:DNAJB4:IFI44:LOC729970:KIAA0040:SEC16B:SOAT1:CDK1:ARID5B:RTKN2:SCUBE2:MUC15:BBOX1:ACCS:NR1H3:MADD:SPI1:SLC39A13:WNT5B:DCP1B:TWF1:FMNL3:NCKAP5L:AQP5:RACGAP1:ATP12A:WASF3:USP12:LNX2:UGGT2:DIO2:STON2:DMXL2:LYSMD2:TMOD2:TMOD3:LEO1:MAPK6:BCL2L10:GNB5:CCPG1:DYX1C1-CCPG1:UBAP1L:RAB11A:SNAPC5:SMAD6:SMAD3:C15orf61:PAQR5:CELF6:HEXA:BBS4:NEO1:CD276:LOXL1:NR2F2:CL…	TPI1P1:PIGK:MIGA1:CELSR2:ATXN7L2:AMIGO1:GNAI3:AMPD2:GSTM5:CSF1:PKP1:SHISA4:RNPEP:ELF3:MFSD13A:ARL3:NT5C2:CALHM2:MICAL2:LINC00958:RASSF10:IL18:ZBTB16:NNMT:CADM1:TMPRSS13:IL10RA:FMNL3:NCKAP5L:AQP5:RACGAP1:DUSP6:ATP2B1:LUM:SH2B3:MAPKAPK5-AS1:TMEM116:PTPN11:BNIP3P1:PRKD1:RDH12:NME4:CLUAP1:ADCY9:GLIS2:CCP110:GPRC5B:LYRM1:SCNN1G:CCDC189:KAT8:PRSS8:ITGAX:GPT2:N4BP1:FTO:IRX3:IRX5:CAPNS2:MT1L:MT1M:MT1A:KA…	ECE1:RAP1GAP:LINC00339:WNT4:C1QA:C1QC:C1QB:E2F2:ID3:LYPLA2:GALE:IL22RA1:GRHL3:RCAN3:VCAM1:RNPC3:AMY2B:ETV3:KIRREL:CADM3:IGSF9:IGSF8:SELL:KIFAP3:PRRX1:FMO2:VAMP4:NEK2:LPGAT1:PPP2R5A:NENF:ATF3:TATDN3:MPP7:KIAA1462:ZNF438:ZEB1:PPIAP31:PARD3:FEN1:FADS2:FADS1:SCGB1D2:MTA2:ROM1:B3GAT3:LRRN4CL:SNHG1:HOXC6:ZNF385A:LUM:SOCS2:NTN4:LTA4H:FNDC3A:CDADC1:RCBTB1:EBPL:PELI2:SNAPC5:SMAD6:RGMA:ADCY9:GLIS2:CDIP1:MG…	MAB21L3:IGSF3:TRIM45:SPAG17:ATP8B2:SHE:TDRD10:PBXIP1:ZBTB7B:ADAM15:EFNA4:EFNA3:VAMP4:MIR214:SNHG1:FERMT3:VEGFB:RPS6KA4:KRAS:RASSF8:BHLHE41:ARNTL2:TCTN2:CCDC92:NCOR2:BRI3BP:C14orf159:GPR68:DYX1C1-CCPG1:NEDD4:GCOM1:ABCA8:ABCA9:ABCA6:ABCA10:LINC00511:DNAJC27:POMC:GCA:COBLL1:GALNT3:TTC21B:FERMT1:TMX4:EYA2:GLYCTK:GLYCTK-AS1:DNAH1:SEMA3G:STAB1:NT5DC2:GNL3:GLT8D1:ADAMTS9:CCNA2:CREBRF:STC2:BOD1:HK3:RGS14…		0.329416
Brain_Nucleus_accumbens_basal_ganglia	6761	314	0.352782	1	235	0.671058	1	227	0.748377	1	80	0.822542	1	FAF1:CDKN2C:ZRANB2-AS1:NEGR1:FPGT:CRYZ:ST6GALNAC5:AK5:FUBP1:IFI44:SNX7:PLPPR5:CACYBP:KIAA0040:TNR:RFWD2:ASTN1:BRINP2:LOC730102:RASAL2:SOAT1:RHOBTB1:C10orf107:ARID5B:ZNF365:EGR2:NRBF2:JMJD1C:REEP3:FAM160A2:CCKBR:SYT9:PPFIBP2:EIF3F:TUB:ST5:NRIP3:SCUBE2:ADM:BBOX1:CCDC34:BDNF-AS:LINC01616:KCNA4:MPPED2:TTC17:ALKBH3:ACCS:EXT2:SYT13:LRP4-AS1:DDB2:NR1H3:SPI1:SLC39A13:NDUFS3:C1QTNF4:FNBP4:NUP160:SLC6A13:K…	ST6GALNAC5:AK5:FUBP1:SNX7:C1orf194:CELSR2:AMIGO1:GPR61:GNAI3:AMPD2:GSTM5:GSTM3:CSF1:AHCYL1:STRIP1:SHISA4:LMOD1:RNPEP:SYT2:PPP1R15B:LRIT2:RGR:RPS3AP5:GRID1:KCNIP2-AS1:MFSD13A:ARL3:WBP1L:INA:PDCD11:CALHM2:PARVA:BTBD10:IL18:NCAM1:NCAM1-AS1:TMPRSS5:USP28:ZBTB16:REXO2:CADM1:LINC00900:BUD13:ZPR1:IL10RA:FMNL3:FAIM2:AQP5:ASIC1:KITLG:DUSP6:ATP2B1:DCN:FAM109A:SH2B3:MAPKAPK5-AS1:ERP29:TRAFD1:PTPN11:NOC4L:ST…	ECE1:RAP1GAP:LINC00339:CDC42:ZBTB40:C1QA:C1QC:HTR1D:ID3:PITHD1:PNRC2:SRSF10:NIPAL3:SRRM1:SYF2:KIAA1107:VCAM1:OLFM3:COL11A1:ETV3:KIRREL:IFI16:CADM3:DUSP23:TAGLN2:KCNJ10:KCNJ9:IGSF8:NCSTN:SELL:SCYL3:KIFAP3:GORAB:PRRX1:FMO2:PRRC2C:PFN1P1:DNM3:TMEM206:NENF:ATF3:BATF3:TATDN3:MPP7:MTPAP:MAP3K8:ZNF438:EPC1:ITGB1:PARD3:TMEM258:MIR611:FADS2:AHNAK:MTA2:EML3:ROM1:B3GAT3:GANAB:GNG3:TMEM179B:SNHG1:CBX5:MIR319…	CD58:WDR3:WARS2:ATP8B2:SHE:CHRNB2:KCNN3:SHC1:CKS1B:FLAD1:ZBTB7B:ADAM15:EFNA4:EFNA1:SLC50A1:PRRC2C:PFN1P1:DNM3:ANKRD45:KLHL20:DARS2:GAS5:RC3H1:GPR52:RRP15:TGFB2:SLC30A10:SNHG1:MACROD1:FLRT1:FERMT3:TRPT1:NUDT22:BHLHE41:PITPNM2:TMED2:EIF2B1:CCDC92:NCOR2:BRI3BP:RPS6KA5:UNC13C:ABCA8:ABCA9:ABCA5:SOX9:FAM104A:DTNB:IFIH1:COBLL1:SCN3A:SCN2A:SCN1A:PLCB1:BAP1:PHF7:TNNC1:STAB1:NT5DC2:PBRM1:GNL3:ADAMTS9:EXOSC…		0.352782
Pituitary	5402	244	0.572435	1	166	0.98747	1	173	0.900822	1	72	0.363294	1	BEND5:ELAVL4:DMRTA2:ZRANB2-AS1:ZRANB2:TPI1P1:ST6GALNAC5:FUBP1:PGBD4P7:RWDD3:TNN:ASTN1:BRINP2:SEC16B:TDRD5:FAM163A:ACBD6:RHOBTB1:C10orf107:ADO:SLF2:SYT9:PPFIBP2:TUB:RIC3:LMO1:STK33:TRIM66:C11orf16:SCUBE2:AMPD3:KCNA4:FSHB:MPPED2:ACCS:SYT13:NR1H3:MADD:SPI1:C1QTNF4:B4GALNT3:WNT5B:FBXL14:PRPF40B:FMNL3:BCDIN3D-AS1:PARP4:NUP58:PAN3-AS1:DNAJC3-AS1:DNAJC3:DIO2:STON2:TNFAIP8L3:DMXL2:SCG3:LYSMD2:TMOD3:GNB5:…	TPI1P1:ST6GALNAC5:FUBP1:RWDD3:C1orf194:KIAA1324:ATXN7L2:CYB561D1:AMIGO1:GPR61:AMPD2:GSTM2:CSF1:ALX3:RPS10P7:LMOD1:RPARP-AS1:ARL3:SFXN2:INA:CALHM2:PARVA:PIH1D2:SDHD:IL18:PTS:TTC12:ANKK1:ZBTB16:NNMT:CADM1:IL10RA:PRPF40B:FMNL3:BCDIN3D-AS1:KITLG:LUM:ACAD10:HECTD4:PTPN11:LOC100996246:NOVA1:FOXG1:SLC39A9:RHBDF1:LUC7L:FAM234A:LOC100134368:SNHG9:CLUAP1:DNASE1:GLIS2-AS1:SYT17:CCP110:IQCK:USP31:PHKG2:CCDC1…	UBXN10:RAP1GAP:HSPG2:WNT4:ZBTB40:KDM1A:IL22RA1:IFNLR1:STPG1:NCMAP:LOC105378853:KIAA1107:COL11A1:KIRREL:IFI16:RAD1P2:CADM3:DUSP23:KCNJ9:DPT:SELL:KIFAP3:GORAB:PRRX1:PFN1P1:VAMP4:PPP2R5A:NENF:VASH2:MKX:ARMC4:MPP7:KIAA1462:MAP3K8:ZEB1:ITGB1:PARD3:PARD3-AS1:FADS2:SCGB2A1:AHNAK:TUT1:B3GAT3:LRRN4CL:GNG3:TAF6L:CBX5:MIR3198-2:LUM:EEA1:SOCS2-AS1:SOCS2:NTN4:RCBTB2:FNDC3A:CAB39L:RCBTB1:KPNA3:PELI2:MTMR10:KLF…	CD58:TRIM45:SPAG17:SHE:UBE2Q1:CHRNB2:PYGO2:SHC1:ADAM15:EFNA4:DPM3:PFN1P1:VAMP4:SUCO:ANKRD45:FERMT3:CCDC88B:RPS6KA4:BCAT1:CASC1:ETFRF1:RASSF8-AS1:PITPNM2:TCTN2:CCDC92:NCOR2:GPR68:DYX1C1-CCPG1:DYX1C1:PYGO1:NEDD4:TEX9:MNS1:LINC00926:ABCA9:ABCA6:ABCA5:DNAJC27:DNAJC27-AS1:POMC:DNMT3A:COBLL1:SLC38A11:SCN3A:GALNT3:TMX4:ZMYND8:NCOA3:SEMA3G:NISCH:NT5DC2:SMIM4:GLT8D1:NEK4:ADAMTS9:TRPC3:BBS12:SH3PXD2B:BNIP1…		0.363294
Minor_Salivary_Gland	2398	106	0.623688	1	87	0.404295	1	83	0.502891	1	26	0.808805	1	CDKN2C:LHX8:NEXN:DNAJB4:PGBD4P7:LOC729970:TNN:KIAA0040:FAM20B:RHOBTB1:PPFIBP2:CYB5R2:RIC3:ASCL3:SCUBE2:MUC15:WNT5B:MUC19:PRICKLE1:FMNL3:LOC101927318:AQP5:WASF3:USP12:RASL11A:LNX2:CLDN10:OXGR1:DIO2:TNFAIP8L3:GLDN:LYSMD2:TMOD2:LEO1:MYO5C:WDR72:UBAP1L:SMAD6:ITGA11:CELF6:C15orf59:NR2F2:DCUN1D3:LYRM1:PRRT2:IRX3:LOC101927480:IRX5:GNAO1:MT1L:ESRP2:CDH1:FTLP14:ATP2A3:LOC101928000:NLRP1:SLC16A13:SLC16A11:…	LHX8:KIAA1324:ATXN7L2:AMPD2:GSTM5:GSTM3:PKP1:NAV1:SHISA4:LMOD1:ELF3:KCNIP2-AS1:ARL3:NT5C2:MICAL2:RASSF10:NCAM1:TMPRSS5:HTR3A:NXPE2:TMPRSS13:FMNL3:LOC101927318:AQP5:DUSP6:ATP2B1:SH2B3:NOVA1:PRKD1:TMC5:DCUN1D3:LYRM1:SCNN1G:PRSS8:GPT2:IRX3:LOC101927480:IRX5:GNAO1:MT1L:PRR15L:RBBP8:NPC1:LAMA3:SEC11C:RNF152:SCAMP4:IZUMO4:JSRP1:KLHL26:CRTC1:KCTD15:SH3YL1:POMC:DTNB:OXER1:HAAO:CYP27A1:ABCB6:EPHA4:DOCK10:…	ID3:GALE:IFNLR1:RCAN3:NCMAP:KIAA1107:CADM3:DUSP23:IGSF9:ANKRD36BP1:DPT:F5:FMO6P:FMO2:FMO1:KIAA1462:ZNF438:ZEB1:ARHGAP12:FADS1:SCGB2A1:SCGB1D2:SCGB2A2:ROM1:BSCL2:LOC400043:SOCS2:NTN4:RCBTB2:KLF13:SMAD6:CDIP1:RASD1:SREBF1:TOM1L2:MAST3:RAB3A:KCTD15:OTX1:LOC644838:CNRIP1:RAPGEF4:GPR155:MAP1LC3A:PROCR:GDF5:EDN3:MKRN2OS:CYB561D2:ACY1:ITIH4-AS1:PLXND1:KCNAB1:TIPARP:OCIAD2:PKD2:NAP1L5:TIGD2:LOC102467147:…	IGSF3:VTCN1:ATP8B2:TDRD10:EFNA4:EFNA1:TGFB2:BCAT1:RASSF8:ITPR2:ARNTL2:PITPNM2:CCDC92:TEX9:CGNL1:FAM20A:LOC102723505:LINC01152:SOX9-AS1:SOX9:POMC:DTNB:GALNT3:BMP2:EYA2:ITIH4-AS1		0.404295
Testis	10243	471	0.419374	1	364	0.52504	1	339	0.907115	1	119	0.944621	1	ELAVL4:DMRTA2:FAF1:CDKN2C:C1orf185:LRRIQ3:ERICH3-AS1:CRYZ:RABGGTB:MSH4:ASB17:AK5:NEXN:IFI44:LOC729970:LOC101928098:LOC100996630:LOC102723661:PTBP2:DPYD:LOC101928696:CACYBP:KIAA0040:RFWD2:LOC730102:TEX35:FAM20B:TDRD5:FAM163A:ACBD6:CDK1:RHOBTB1:C10orf107:ARID5B:RTKN2:ADO:LOC105378328:JMJD1C-AS1:SLF2:FAM160A2:CNGA4:ZNF214:RBMXL2:PPFIBP2:CYB5R2:OR5E1P:CASC23:LMO1:STK33:TRIM66:RPL27A:ST5:C11orf16:NRIP…	RABGGTB:MSH4:ASB17:AK5:LOC101928098:LOC100996630:LOC102723661:PTBP2:DPYD:C1orf194:KIAA1324:CELSR2:SYPL2:ATXN7L2:GNAT2:GSTM3:CSF1:AHCYL1:STRIP1:ALX3:PHLDA3:CSRP1:SHISA4:LRIT1:RPS3AP5:GRID1-AS1:KCNIP2-AS1:SUFU:TRIM8:CYP17A1:CYP17A1-AS1:CNNM2:NT5C2:INA:PCGF6:TAF5:MIR1307:PDCD11:LOC101928053:MICAL2:MICALCL:PARVA:BTBD10:PIH1D2:SDHD:IL18:TEX12:NCAM1:TTC12:ANKK1:ZBTB16:NNMT:CADM1:LOC101929011:BUD13:ZPR1…	UBXN10-AS1:UBXN10:ECE1:RAP1GAP:HSPG2:LOC101928043:EPHA8:C1QA:C1QC:C1QB:C1orf234:KDM1A:LUZP1:E2F2:ID3:PITHD1:PNRC2:GRHL3:STPG1:NIPAL3:BARHL2:LOC105378853:CDC7:KIAA1107:VCAM1:DNAJA1P5:COL11A1:AMY2B:KIRREL:IFI16:CADM3:DUSP23:CFAP45:IGSF9:PIGM:LOC729867:DPT:KIFAP3:LINC01142:GORAB:MROH9:FMO2:MYOC:PFN1P1:DNM3-IT1:TNFSF4:NEK2:LOC102723727:INTS7:DTL:LOC101929541:PPP2R5A:TMEM206:NENF:ATF3:FAM71A:VASH2:LIN…	CD58:TRIM45:GDAP2:WDR3:SPAG17:SHE:TDRD10:UBE2Q1:UBE2Q1-AS1:SHC1:CKS1B:ZBTB7B:DCST2:DCST1:ADAM15:EFNA4:EFNA1:MYOC:PFN1P1:METTL13:DNM3-IT1:MIR214:C1orf105:SUCO:TNFSF4:SLC9C2:ANKRD45:LOC730159:KLHL20:CENPL:GAS5:LOC105371620:LOC102724601:LOC101928696:SPATA17-AS1:ZC3H11B:LOC105369332:WDR74:RNU2-2P:MACROD1:STIP1:FERMT3:TRPT1:NUDT22:DNAJC4:VEGFB:RPS6KA4:CASC1:ETFRF1:LMNTD1:RASSF8-AS1:RASSF8:BHLHE41:SSPN…		0.419374
Brain_Cerebellar_Hemisphere	6727	293	0.838308	1	239	0.512428	1	230	0.631115	1	87	0.482745	1	ELAVL4:CDKN2C:ZRANB2:NEGR1:FPGT:TNNI3K:CRYZ:USP33:MIGA1:DNAJB4:IFI44L:IFI44:LOC729970:TMEM56:CACYBP:TNR:ASTN1:RASAL2:SOAT1:ACBD6:ARID5B:ZNF365:ADO:JMJD1C:SLF2:CCKBR:SYT9:PPFIBP2:EIF3F:TUB:RIC3:ST5:NRIP3:ADM:AMPD3:LIN7C:BDNF:HSD17B12:ACCS:EXT2:SYT13:CKAP5:DDB2:NR1H3:MADD:SPI1:CELF1:C1QTNF4:PTPRJ:KDM5A:RAD52:ADIPOR2:DCP1B:FMNL3:FAIM2:AQP5:ASIC1:RNF6:WASF3:GPR12:FLT3:PAN3-AS1:PAN3:RPL13AP25:DNAJC3-A…	USP33:MIGA1:CELSR2:ATXN7L2:CYB561D1:AMIGO1:GPR61:GNAI3:AMPD2:GSTM2:GSTM1:CSF1:AHCYL1:STRIP1:PHLDA3:NAV1:IPO9:SHISA4:LMOD1:RNPEP:SYT2:RPS3AP5:MGEA5:KCNIP2-AS1:RPARP-AS1:MFSD13A:ARL3:WBP1L:INA:TAF5:CALHM2:MICAL2:PARVA:SDHD:NCAM1:NCAM1-AS1:TTC12:USP28:ZBTB16:REXO2:CADM1:LINC00900:ZPR1:FMNL3:FAIM2:AQP5:ASIC1:DUSP6:ATP2B1:DCN:FAM109A:SH2B3:MAPKAPK5-AS1:ADAM1A:ADAM1B:TRAFD1:HECTD4:LOC100996246:GALNT9:F…	UBXN10-AS1:ECE1:RAP1GAP:USP48:CELA3A:C1QA:C1QC:C1QB:ID3:PITHD1:IFNLR1:LOC284632:STPG1:NIPAL3:RCAN3:SRRM1:BARHL2:LOC105378853:CDC7:KIAA1107:OLFM3:RNPC3:AMY2B:ACTG1P4:IFI16:CADM3:DUSP23:TAGLN2:KCNJ10:KCNJ9:IGSF8:CASQ1:NCSTN:KIFAP3:PFN1P1:VAMP4:DNM3:PPP2R5A:ATF3:TATDN3:ANGEL2:KIAA1462:ZNF438:EPC1:ITGB1:TMEM258:MIR611:FEN1:AHNAK:EML3:ROM1:B3GAT3:INTS5:METTL12:SNORA57:GNG3:HNRNPUL2:TTC9C:TMEM179B:SNHG…	TRIM45:WARS2:ATP8B2:CHRNB2:PBXIP1:PYGO2:SHC1:ZBTB7B:EFNA4:EFNA1:SLC50A1:PFN1P1:VAMP4:DNM3:PRDX6:DARS2:GAS5:RC3H1:RABGAP1L:ESRRG:TGFB2:SNHG1:SLC3A2:FLRT1:TRPT1:NUDT22:VEGFB:CCDC88B:RPS6KA4:BHLHE41:PITPNM2:TMED2:CCDC92:ZNF664:BRI3BP:RPS6KA5:UNC13C:DYX1C1-CCPG1:PYGO1:MNS1:LINC00926:CGNL1:ABCA9:ABCA5:FAM104A:DNAJC27:DNAJC27-AS1:POMC:DTNB:SCN3A:SCN2A:GALNT3:TTC21B:SCN1A:PLCB1:NCOA3:PPM1M:WDR82:GLYCTK:…		0.482745
Cervix_Ectocervix	2	0	1	1	0	1	1	0	1	1	0	1	1						1
