# Supplementary material for: A joint view on genetic variants for adiposity differentiates subtypes with distinct metabolic implications
Source: Nat Commun. 2018 May 16;9:1946. doi: 10.1038/s41467-018-04124-9 (PMC5956079; doi:10.1038/s41467-018-04124-9)
Supplement: Supplementary file 17 — Supplementary Data 14 [file 41467_2018_4124_MOESM17_ESM.xlsx]

## Sheet: SD14-FavAdip-Overlap
Supplementary Data 14. Overlap of the here identified favorable adiposity variants with previous work from Lotta et al 2017 and Yaghootkar et al 2016. The table shows all variants from the 159 Winkler et al, 53 Lotta et al and 11 Yaghootkar et al variants that showed a favorable disease profile (= nominal significant BMI-increasing AND favorable effects on any of the disease; excluding variants w…
rsid	Chr	Pos	NearestGene	Source scan/paper	Winkler-Class	Overlap with Winkler-Class	Novel favorable adiposity region	Protective for CAD	Protective for T2D	BMI increasing	EA	OA	EAF	b.BMI	p.BMI	BETA.CAD	PVAL.CAD	BETA.T2D	PVAL.T2D
rs6772129	3	64675465	ADAMTS9	WHR;WHRADJ	BMI+WHR-		1	0	1	1	G	A	0.2997	0.0145	1.485e-05	0.004751	0.633914	-0.0676586	0.0012
rs998584	6	43865874	VEGFA	WHR;WHRADJ	BMI+WHR-		1	1	0	1	C	A	0.5123	0.017	9.102e-07	-0.041945	2.21e-05	-0.0392207	0.06
rs2276824	3	52612526	PBRM1	WHRADJ	BMI+WHR-		1	0	1	1	G	C	0.5642	0.01	0.001877	0.001337	0.889824	-0.0392207	0.034
rs9991328	4	89932144	FAM13A	WHRADJ	BMI+WHR-		1	0	1	1	C	T	0.5185	0.0073	0.01698	-0.017321	0.0620975	-0.0487902	0.012
rs7759742	6	32489714	BTNL2	WHRADJ	BMI+WHR-		1	0	1	1	T	A	0.4902	0.0074	0.01693	NA	NA	-0.0487902	0.015
rs905938	1	153258013	DCST2	WHRADJ	BMI+WHR-		1	1	0	1	C	T	0.2609	0.0143	9.782e-05	-0.039387	0.0007618	0.0295588	0.16
rs4925108	17	17590148	RAI1	WHRADJ	BMI+WHR-		1	1	1	1	T	C	0.5959	0.0103	0.0009654	-0.033566	0.0007386	-0.0487902	0.0053
rs2820443	1	217820132	SLC30A10	WHR;WHRADJ	BMI+WHR-		0	0	1	1	C	T	0.2862	0.0085	0.0112	-0.006743	0.512912	-0.0582689	0.004
rs1128249	2	165236870	COBLL1	WHR;WHRADJ	BMI+WHR-		0	1	1	1	T	G	0.406	0.0124	7.196e-05	-0.023719	0.0190483	-0.0487902	0.0098
rs4765219	12	123006063	CCDC92	WHR;WHRADJ	BMI+WHR-		0	1	1	1	A	C	0.3339	0.0115	0.0004443	-0.027363	0.0071871	-0.0392207	0.017
rs11231693	11	63619188	MACROD1	WHRADJ	BMI+WHR-		0	0	1	1	G	A	0.9382	0.0274	5.204e-05	-0.022123	0.243198	-0.0953102	0.006
rs863750	12	123071397	ZNF664	WHRADJ	BMI+WHR-		0	1	1	1	C	T	0.4033	0.0137	9.68e-06	-0.027788	0.0030825	-0.0487902	0.0027
rs2075650	19	50087459	TOMM40	BMI;WHR	BMI+WHR+		1	1	0	1	A	G	0.8484	0.0258	1.247e-08	-0.071112	1.61e-06	0.10436	0.0032
rs459193	5	55842508	ANKRD55	WHR;WHRADJ	BMI+WHR+		0	1	1	1	A	G	0.2625	0.0071	0.04289	-0.026366	0.0094337	-0.0487902	0.021
rs11191560	10	104859028	NT5C2	BMI	BMIonly+		1	1	0	1	C	T	0.0891	0.0308	8.446e-09	-0.074355	1.91e-07	-0.0198026	0.53
rs11126666	2	26782315	KCNK3	BMI	BMIonly+		1	1	1	1	A	G	0.2833	0.0207	1.332e-09	-0.023697	0.0208792	-0.0487902	0.018
rs7903146	10	114748339	TCF7L2	BMI	BMIonly+		1	1	1	1	C	T	0.7129	0.0234	1.112e-11	-0.033092	0.001448	-0.336472	5.5e-65
rs4846565	1	217788727	RNU5F-1 / LYPLAL1	Lotta et al		BMI+WHR-	0	0	1	1	A	G	0.3324	0.0072	0.02789	-0.008389	0.397631	-0.0487902	0.0054
rs4846565	1	217788727	LYPLAL1	Yaghootkar et al		BMI+WHR-	0	0	1	1	A	G	0.3324	0.0072	0.02789	-0.008389	0.397631	-0.0487902	0.0054
rs10195252	2	165221337	COBLL1 / GRB14	Lotta et al		BMI+WHR-	0	1	1	1	C	T	0.4101	0.013	3.085e-05	-0.023434	0.0196775	-0.0487902	0.012
rs10195252	2	165221337	GRB14	Yaghootkar et al		BMI+WHR-	0	1	1	1	C	T	0.4101	0.013	3.085e-05	-0.023434	0.0196775	-0.0487902	0.012
rs2943645	2	226807424	IRS1	Lotta et al			0	1	1	1	C	T	0.3674	0.014	7.496e-06	-0.034859	0.0006482	-0.076961	8.9e-05
rs2943645	2	226807424	IRS1	Yaghootkar et al			0	1	1	1	C	T	0.3674	0.014	7.496e-06	-0.034859	0.0006482	-0.076961	8.9e-05
rs17036328	3	12365484	PPARG	Yaghootkar et al		WHRonly-	0	0	1	1	C	T	0.1334	0.0234	4.27e-07	0.001213	0.930264	-0.139762	4.2e-07
rs9881942	3	124565106	ADCY5	Lotta et al			0	0	1	1	A	G	0.4585	0.0106	0.0004995	-0.000137	0.988173	-0.0487902	0.017
rs4865796	5	53308421	ARL15 / FST	Lotta et al			0	0	1	1	G	A	0.3223	0.0123	0.0002482	-0.011674	0.263045	-0.0861777	1.8e-05
rs4865796	5	53308421	ARL15	Yaghootkar et al			0	0	1	1	G	A	0.3223	0.0123	0.0002482	-0.011674	0.263045	-0.0861777	1.8e-05
rs459193	5	55842508	ANKRD55	Lotta et al		BMI+WHR+	0	1	1	1	A	G	0.2625	0.0071	0.04289	-0.026366	0.0094337	-0.0487902	0.021
rs459193	5	55842508	ANKRD55-MAP3K1	Yaghootkar et al		BMI+WHR+	0	1	1	1	A	G	0.2625	0.0071	0.04289	-0.026366	0.0094337	-0.0487902	0.021
rs9492443	6	130440424	L3MBTL3	Lotta et al			0	0	1	1	T	C	0.2576	0.0115	0.001039	-0.019608	0.0821265	-0.0582689	0.0058
rs972283	7	130117394	KLF14	Lotta et al			0	1	1	1	A	G	0.4817	0.009	0.003622	-0.020815	0.0282587	-0.0953102	1.4e-07
rs10995441	10	64539245	NRBF2	Lotta et al			0	1	0	1	G	T	0.2201	0.0104	0.005446	-0.026343	0.0145796	-0.0198026	0.38
rs11231693	11	63619188	MACROD1	Lotta et al		BMI+WHR-	0	0	1	1	G	A	0.9382	0.0274	5.204e-05	-0.022123	0.243198	-0.0953102	0.006
rs7973683	12	123015176	CCDC92 / DNAH10	Lotta et al		BMI+WHR-	0	1	0	1	A	C	0.3359	0.0117	0.0003528	-0.023756	0.0190672	-0.0295588	0.1
rs7176058	15	37251459	C15orf54	Lotta et al			0	0	1	1	G	A	0.163	0.0093	0.02762	-0.014647	0.202931	-0.0487902	0.038
rs731839	19	38590905	PEPD	Lotta et al		WHRonly-	0	1	0	1	A	G	0.6588	0.0069	0.03768	-0.027621	0.0043289	-0.0198026	0.41
rs731839	19	38590905	PEPD	Yaghootkar et al		WHRonly-	0	1	0	1	A	G	0.6588	0.0069	0.03768	-0.027621	0.0043289	-0.0198026	0.41
